# Supplementary material for: A mixed phosphine sulfide/selenide structure as an instructional example for how to evaluate the quality of a model
Source: Acta Crystallogr E Crystallogr Commun. 2023 Mar 28;79(Pt 4):246–53. doi: 10.1107/S2056989023002700 (PMC10088320; doi:10.1107/S2056989023002700)
Supplement: Supplementary file 1 [file e-79-00246-sup1.cif]

##############################################################################
#                                                                            #
# This CIF contains the data in a paper accepted for publication in          #
# Acta Crystallographica Section E. It conforms to the requirements of       #
# Notes for Authors for Acta Crystallographica Section E, and has been       #
# peer reviewed under the auspices of the IUCr Commission on Journals.       #
#                                                                            #
# Full details of the Crystallographic Information File format               #
# are given in the paper "The Crystallographic Information File (CIF):       #
# a New Standard Archive File for Crystallography" by S. R. Hall, F. H.      #
# Allen and I. D. Brown [Acta Cryst. (1991), A47, 655-685].                  #
#                                                                            #
# The current version of the core CIF dictionary is obtainable from          #
# ftp://ftp.iucr.org/pub/cif_core.dic.                                       #
#                                                                            #
# Software is freely available for graphical display of the structure(s)     #
# in this CIF. For information consult the CIF software page                 #
# http://www.iucr.org/resources/cif/software.                                #
#                                                                            #
# This file may be used for bona fide research purposes within the           #
# scientific community so long as proper attribution is given to the journal # 
# article from which it was obtained.                                        #
#                                                                            #
##############################################################################
data_I
_audit_creation_method     'SHELXL-2019/2'
_chemical_name_systematic
;
1,2-(Ethene-1,2-diyl)bis(diphenylphoshpine sulfide/selenide)
;
_chemical_name_common     ?
_chemical_formula_moiety     'C26 H22 P2 S1.13 Se0.87'
_chemical_formula_sum     'C26 H22 P2 S1.13 Se0.87'
_chemical_formula_iupac     'C26 H22 P2 S1.13 Se0.87'
_chemical_formula_weight     501.46
_chemical_melting_point     ?
_chemical_absolute_configuration     ad
_space_group_crystal_system     orthorhombic
_space_group_name_H-M_alt     'P 21 21 21'
_space_group_name_Hall     'P 2ac 2ab'
loop_
    _space_group_symop_operation_xyz
    'x, y, z'
    '-x+1/2, -y, z+1/2'
    '-x, y+1/2, -z+1/2'
    'x+1/2, -y+1/2, -z'
_cell_length_a     12.2833(2)
_cell_length_b     13.1643(2)
_cell_length_c     14.2478(2)
_cell_angle_alpha     90
_cell_angle_beta     90
_cell_angle_gamma     90
_cell_volume     2303.88(6)
_cell_formula_units_Z     4
_cell_measurement_reflns_used     9858
_cell_measurement_theta_min     3.102
_cell_measurement_theta_max     72.049
_cell_measurement_temperature     173(2)
_exptl_crystal_description     block
_exptl_crystal_colour     yellow
_exptl_crystal_size_max     0.488
_exptl_crystal_size_mid     0.448
_exptl_crystal_size_min     0.340
_exptl_crystal_density_diffrn     1.446
_exptl_crystal_density_meas     ?
_exptl_crystal_density_method     ?
_exptl_crystal_F_000     1023
loop_
    _exptl_crystal_face_index_h
    _exptl_crystal_face_index_k
    _exptl_crystal_face_index_l
    _exptl_crystal_face_perp_dist
    -2.00 1.00 0.00 0.1790
    2.00 -1.00 0.00 0.2040
    1.00 -1.00 -2.00 0.2020
    0.00 -2.00 1.00 0.1430
    0.00 2.00 -1.00 0.2320
    -2.00 -2.00 1.00 0.1600
    1.00 0.00 0.00 0.1950
    -1.00 0.00 0.00 0.1500
    0.00 -1.00 1.00 0.1500
    0.00 1.00 -1.00 0.2270
    -1.00 1.00 -1.00 0.1890
    1.00 -1.00 1.00 0.1750
    -2.00 1.00 -1.00 0.1590
    2.00 -1.00 2.00 0.1490
    0.00 0.00 1.00 0.2170
    0.00 0.00 -1.00 0.2100
    1.00 0.00 2.00 0.1830
    -1.00 1.00 1.00 0.2240
    -1.00 0.00 -1.00 0.1720
    1.00 0.00 1.00 0.1350
    0.00 -1.00 -1.00 0.1590
    0.00 1.00 1.00 0.2040
    2.00 1.00 2.00 0.1470
    2.00 2.00 1.00 0.1730
    2.00 1.00 1.00 0.1730
    1.00 2.00 -1.00 0.2240
_exptl_absorpt_coefficient_mu     4.320
_exptl_absorpt_correction_type     multi-scan
_exptl_absorpt_process_details
;
(<i>SADABS</i>; Krause <i>et al</i>., 2015)
;
_exptl_absorpt_correction_T_min     0.587
_exptl_absorpt_correction_T_max     0.754
_diffrn_ambient_temperature     173(2)
_diffrn_source     'microsource'
_diffrn_radiation_type     CuK\a
_diffrn_radiation_wavelength     1.54178
_diffrn_measurement_device_type     'Bruker APEXII CCD'
_diffrn_measurement_method     '\f and \w scans'
_diffrn_detector_area_resol_mean     7.41
_diffrn_reflns_number     24246
_diffrn_reflns_av_R_equivalents     0.0263
_diffrn_reflns_av_unetI/netI     0.0194
_diffrn_reflns_theta_min     4.573
_diffrn_reflns_theta_max     72.042
_diffrn_reflns_theta_full     67.679
_diffrn_measured_fraction_theta_max     0.985
_diffrn_measured_fraction_theta_full     1.000
_diffrn_reflns_limit_h_min     -13
_diffrn_reflns_limit_h_max     14
_diffrn_reflns_limit_k_min     -15
_diffrn_reflns_limit_k_max     16
_diffrn_reflns_limit_l_min     -17
_diffrn_reflns_limit_l_max     17
_refine_special_details
;
Refinement progress was checked using <i>Platon</i> (Spek, 2020) and by
an <i>R</i>-tensor (Parkin, 2000). The final model was further checked
with the IUCr utility <i>checkCIF</i>.
;
_reflns_number_total     4187
_reflns_number_gt     4155
_reflns_threshold_expression     'I > 2\s(I)'
_refine_ls_structure_factor_coef     Fsqd
_refine_ls_matrix_type     full
_refine_ls_R_factor_all     0.0211
_refine_ls_R_factor_gt     0.0209
_refine_ls_wR_factor_gt     0.0533
_refine_ls_wR_factor_ref     0.0534
_refine_ls_goodness_of_fit_ref     1.100
_refine_ls_restrained_S_all     1.100
_refine_ls_number_reflns     4187
_refine_ls_number_parameters     279
_refine_ls_number_restraints     0
_refine_ls_hydrogen_treatment     constr
_refine_ls_weighting_scheme     calc
_refine_ls_weighting_details
              'w=1/[\s^2^(Fo^2^)+(0.0259P)^2^+0.6437P] where P=(Fo^2^+2Fc^2^)/3'
_atom_sites_solution_hydrogens     difmap
_atom_sites_solution_primary     direct
_atom_sites_solution_secondary     difmap
_refine_ls_shift/su_max     0.000
_refine_ls_shift/su_mean     0.000
_refine_diff_density_max     0.254
_refine_diff_density_min     -0.232
_refine_ls_extinction_method     none
_refine_ls_extinction_coef     .
_refine_ls_abs_structure_details
;
Flack <i>x</i> determined using 1619 quotients
[(<i>I</i>^+^)-(<i>I</i>^-^)]/[(<i>I</i>^+^)+(<i>I</i>^-^)]
(Parsons <i>et al</i>., 2013).
;
_refine_ls_abs_structure_Flack     0.018(5)
loop_
    _atom_type_symbol
    _atom_type_description
    _atom_type_scat_dispersion_real
    _atom_type_scat_dispersion_imag
    _atom_type_scat_source
    'C' 'C' 0.0181 0.0091
                         'International Tables Vol C Tables 4.2.6.8 and 6.1.1.4'
    'H' 'H' 0.0000 0.0000
                         'International Tables Vol C Tables 4.2.6.8 and 6.1.1.4'
    'P' 'P' 0.2955 0.4335
                         'International Tables Vol C Tables 4.2.6.8 and 6.1.1.4'
    'Se' 'Se' -0.7943 1.1372
                         'International Tables Vol C Tables 4.2.6.8 and 6.1.1.4'
    'S' 'S' 0.3331 0.5567
                         'International Tables Vol C Tables 4.2.6.8 and 6.1.1.4'
_computing_data_collection
;
<i>APEX2</i> (Bruker, 2013)
;
_computing_cell_refinement
;
<i>APEX2</i> (Bruker, 2013)
;
_computing_data_reduction
;
<i>APEX2</i> (Bruker, 2013)
;
_computing_structure_solution
;
<i>SHELXT</i> (Sheldrick, 2015a)
;
_computing_structure_refinement
;
<i>SHELXL2019/2</i> (Sheldrick, 2015b)
;
_computing_molecular_graphics
;
<i>Olex2</i> (Dolomanov <i>et al</i>., 2009; Bourhis <i>et al</i>.,
2015),
<i>Mercury</i> (Macrae <i>et al.</i>,  2020),
<i>ShelXle</i> (H\"ubschle <i>et al</i>., 2011),
<i>CrystalExplorer</i> (Spackman <i>et al</i>., 2021),
<i>CrystalMaker</i> (Palmer, 2007)
;
_computing_publication_material
;
<i>SHELX</i> (Sheldrick, 2008) and <i>publCIF</i> (Westrip,
2010)
;
loop_
    _atom_site_type_symbol
    _atom_site_label
    _atom_site_fract_x
    _atom_site_fract_y
    _atom_site_fract_z
    _atom_site_U_iso_or_equiv
    _atom_site_adp_type
    _atom_site_calc_flag
    _atom_site_occupancy
    _atom_site_disorder_assembly
    _atom_site_disorder_group
    Se Se1 0.5609(7) 0.3728(6) 0.1269(5) 0.0324(6) Uani d 0.487(3) A 1
    S S1 0.5543(16) 0.3748(14) 0.1378(11) 0.0324(6) Uani d 0.513(3) A 1
    Se Se2 0.3955(11) 0.8180(7) -0.0416(9) 0.0290(8) Uani d 0.386(3) B 2
    S S2 0.3917(16) 0.8053(11) -0.0401(14) 0.0290(8) Uani d 0.614(3) B 2
    P P1 0.53848(5) 0.52619(4) 0.15679(4) 0.02193(15) Uani d 1 . .
    P P2 0.44544(5) 0.67007(4) -0.07209(4) 0.02106(15) Uani d 1 . .
    C C1 0.6036(2) 0.60331(18) 0.06839(17) 0.0247(5) Uani d 1 . .
    H H1 0.678166 0.615265 0.082046 0.030 Uiso calc 1 . .
    C C2 0.5726(2) 0.64761(18) -0.01138(17) 0.0238(5) Uani d 1 . .
    H H2 0.632873 0.674300 -0.045092 0.029 Uiso calc 1 . .
    C C3 0.6118(2) 0.56693(18) 0.26141(17) 0.0236(5) Uani d 1 . .
    C C4 0.6416(2) 0.6674(2) 0.2747(2) 0.0348(6) Uani d 1 . .
    H H4 0.622485 0.717086 0.229226 0.042 Uiso calc 1 . .
    C C5 0.6993(3) 0.6958(2) 0.3544(2) 0.0400(7) Uani d 1 . .
    H H5 0.719472 0.764842 0.363164 0.048 Uiso calc 1 . .
    C C6 0.7273(2) 0.6241(2) 0.42085(19) 0.0340(6) Uani d 1 . .
    H H6 0.767453 0.643337 0.475021 0.041 Uiso calc 1 . .
    C C7 0.6967(2) 0.5248(2) 0.4079(2) 0.0368(7) Uani d 1 . .
    H H7 0.715302 0.475575 0.453854 0.044 Uiso calc 1 . .
    C C8 0.6394(2) 0.4953(2) 0.3293(2) 0.0317(6) Uani d 1 . .
    H H8 0.618731 0.426310 0.321502 0.038 Uiso calc 1 . .
    C C9 0.3993(2) 0.56668(18) 0.17259(17) 0.0218(5) Uani d 1 . .
    C C10 0.3177(2) 0.4942(2) 0.17614(18) 0.0283(6) Uani d 1 . .
    H H10 0.335274 0.424196 0.170070 0.034 Uiso calc 1 . .
    C C11 0.2103(2) 0.5237(2) 0.1886(2) 0.0351(6) Uani d 1 . .
    H H11 0.154201 0.474094 0.190052 0.042 Uiso calc 1 . .
    C C12 0.1851(2) 0.6251(2) 0.1987(2) 0.0352(6) Uani d 1 . .
    H H12 0.111475 0.645133 0.207103 0.042 Uiso calc 1 . .
    C C13 0.2660(2) 0.6977(2) 0.1968(2) 0.0328(6) Uani d 1 . .
    H H13 0.248108 0.767397 0.204846 0.039 Uiso calc 1 . .
    C C14 0.3735(2) 0.6691(2) 0.18307(18) 0.0284(6) Uani d 1 . .
    H H14 0.429257 0.719055 0.180830 0.034 Uiso calc 1 . .
    C C15 0.4883(2) 0.65684(19) -0.19416(17) 0.0249(5) Uani d 1 . .
    C C16 0.5588(2) 0.5791(2) -0.22096(19) 0.0330(6) Uani d 1 . .
    H H16 0.587585 0.533907 -0.175276 0.040 Uiso calc 1 . .
    C C17 0.5868(2) 0.5682(3) -0.3148(2) 0.0455(8) Uani d 1 . .
    H H17 0.635568 0.515905 -0.333409 0.055 Uiso calc 1 . .
    C C18 0.5438(3) 0.6331(3) -0.3812(2) 0.0478(8) Uani d 1 . .
    H H18 0.561813 0.624394 -0.445494 0.057 Uiso calc 1 . .
    C C19 0.4755(3) 0.7097(3) -0.3548(2) 0.0427(8) Uani d 1 . .
    H H19 0.447116 0.754619 -0.400929 0.051 Uiso calc 1 . .
    C C20 0.4470(2) 0.7225(2) -0.26115(19) 0.0322(6) Uani d 1 . .
    H H20 0.399383 0.775975 -0.243210 0.039 Uiso calc 1 . .
    C C21 0.3461(2) 0.56962(18) -0.05739(17) 0.0241(5) Uani d 1 . .
    C C22 0.3769(2) 0.46794(19) -0.06166(18) 0.0308(6) Uani d 1 . .
    H H22 0.451777 0.450049 -0.064155 0.037 Uiso calc 1 . .
    C C23 0.2976(3) 0.3930(2) -0.0622(2) 0.0379(7) Uani d 1 . .
    H H23 0.318227 0.323468 -0.064779 0.045 Uiso calc 1 . .
    C C24 0.1892(3) 0.4188(2) -0.0591(2) 0.0431(8) Uani d 1 . .
    H H24 0.135332 0.367069 -0.060500 0.052 Uiso calc 1 . .
    C C25 0.1579(2) 0.5197(3) -0.0541(2) 0.0434(7) Uani d 1 . .
    H H25 0.082874 0.536992 -0.051575 0.052 Uiso calc 1 . .
    C C26 0.2364(2) 0.5956(2) -0.05262(19) 0.0308(6) Uani d 1 . .
    H H26 0.215389 0.664886 -0.048398 0.037 Uiso calc 1 . .
loop_
    _atom_site_aniso_label
    _atom_site_aniso_U_11
    _atom_site_aniso_U_22
    _atom_site_aniso_U_33
    _atom_site_aniso_U_12
    _atom_site_aniso_U_13
    _atom_site_aniso_U_23
    Se1 0.0372(10) 0.0261(4) 0.0338(16) 0.0063(5) 0.0091(10) -0.0022(9)
    S1 0.0372(10) 0.0261(4) 0.0338(16) 0.0063(5) 0.0091(10) -0.0022(9)
    Se2 0.0335(8) 0.017(2) 0.0367(4) 0.0043(14) -0.0011(5) -0.0014(14)
    S2 0.0335(8) 0.017(2) 0.0367(4) 0.0043(14) -0.0011(5) -0.0014(14)
    P1 0.0201(3) 0.0209(3) 0.0248(3) 0.0025(2) 0.0022(2) 0.0025(2)
    P2 0.0204(3) 0.0208(3) 0.0220(3) 0.0002(3) 0.0002(2) 0.0000(2)
    C1 0.0179(11) 0.0297(13) 0.0266(12) -0.0028(10) 0.0015(10) 0.0006(10)
    C2 0.0188(12) 0.0270(12) 0.0257(12) -0.0018(9) 0.0015(9) -0.0016(9)
    C3 0.0199(12) 0.0272(12) 0.0238(12) 0.0052(10) 0.0020(10)
                                                            0.0034(10)
    C4 0.0413(16) 0.0288(13) 0.0342(14) 0.0031(12) -0.0110(12) 0.0067(11)
    C5 0.0461(17) 0.0342(15) 0.0397(16) 0.0021(13) -0.0112(14) 0.0000(13)
    C6 0.0269(13) 0.0500(16) 0.0253(13) 0.0059(13) -0.0039(11) 0.0015(12)
    C7 0.0303(14) 0.0482(17) 0.0318(14) 0.0078(13) -0.0021(12) 0.0178(13)
    C8 0.0287(14) 0.0316(13) 0.0350(14) 0.0038(11) 0.0024(12) 0.0119(11)
    C9 0.0195(11) 0.0240(11) 0.0219(11) 0.0003(10) 0.0022(10) 0.0004(9)
    C10 0.0276(13) 0.0263(13) 0.0312(13) -0.0050(11) 0.0045(11) -0.0004(11)
    C11 0.0237(13) 0.0425(16) 0.0393(16) -0.0091(12) 0.0070(12) -0.0019(13)
    C12 0.0206(13) 0.0506(16) 0.0345(14) 0.0065(13) 0.0053(11) -0.0017(13)
    C13 0.0298(15) 0.0299(14) 0.0387(15) 0.0083(12) 0.0024(12) -0.0046(11)
    C14 0.0256(13) 0.0267(12) 0.0329(13) -0.0022(11) 0.0002(11) -0.0014(11)
    C15 0.0196(12) 0.0323(14) 0.0227(12) -0.0076(10) -0.0006(9) -0.0024(10)
    C16 0.0255(13) 0.0417(14) 0.0318(13) -0.0013(13) -0.0001(12) -0.0085(12)
    C17 0.0290(16) 0.064(2) 0.0436(18) -0.0032(15) 0.0073(13) -0.0202(15)
    C18 0.0373(17) 0.080(2) 0.0257(14) -0.0235(18) 0.0070(13) -0.0069(15)
    C19 0.0452(18) 0.0580(19) 0.0250(13) -0.0177(15) -0.0022(13) 0.0084(13)
    C20 0.0331(14) 0.0324(13) 0.0310(13) -0.0065(12) -0.0036(13) 0.0025(11)
    C21 0.0245(12) 0.0256(12) 0.0223(12) -0.0031(10) 0.0015(10) -0.0010(10)
    C22 0.0333(15) 0.0271(13) 0.0321(14) 0.0001(11) 0.0062(12) -0.0013(11)
    C23 0.0496(18) 0.0292(14) 0.0348(15) -0.0089(13) 0.0087(13) -0.0036(12)
    C24 0.0457(18) 0.0461(17) 0.0375(16) -0.0249(15) 0.0081(14) -0.0064(14)
    C25 0.0254(14) 0.0600(19) 0.0448(17) -0.0114(14) 0.0044(13) -0.0066(15)
    C26 0.0255(13) 0.0344(14) 0.0327(14) -0.0004(11) 0.0045(11) -0.0032(11)
_geom_special_details
;
 All esds (except the esd in the dihedral angle between two l.s. planes)
 are estimated using the full covariance matrix.  The cell esds are taken
 into account individually in the estimation of esds in distances, angles
 and torsion angles; correlations between esds in cell parameters are only
 used when they are defined by crystal symmetry.  An approximate (isotropic)
 treatment of cell esds is used for estimating esds involving l.s. planes.
;
loop_
    _geom_bond_atom_site_label_1
    _geom_bond_atom_site_label_2
    _geom_bond_site_symmetry_2
    _geom_bond_distance
    _geom_bond_publ_flag
    Se1 P1 . 2.082(8) ?
    S1 P1 . 2.021(19) ?
    Se2 P2 . 2.088(11) ?
    S2 P2 . 1.953(16) ?
    P1 C1 . 1.805(2) ?
    P1 C9 . 1.805(2) ?
    P1 C3 . 1.822(3) ?
    P2 C2 . 1.810(2) ?
    P2 C21 . 1.812(2) ?
    P2 C15 . 1.826(2) ?
    C1 C2 . 1.333(3) ?
    C1 H1 . 0.9500 ?
    C2 H2 . 0.9500 ?
    C3 C4 . 1.386(4) ?
    C3 C8 . 1.392(4) ?
    C4 C5 . 1.389(4) ?
    C4 H4 . 0.9500 ?
    C5 C6 . 1.381(4) ?
    C5 H5 . 0.9500 ?
    C6 C7 . 1.373(4) ?
    C6 H6 . 0.9500 ?
    C7 C8 . 1.378(4) ?
    C7 H7 . 0.9500 ?
    C8 H8 . 0.9500 ?
    C9 C10 . 1.385(4) ?
    C9 C14 . 1.393(3) ?
    C10 C11 . 1.386(4) ?
    C10 H10 . 0.9500 ?
    C11 C12 . 1.378(4) ?
    C11 H11 . 0.9500 ?
    C12 C13 . 1.379(4) ?
    C12 H12 . 0.9500 ?
    C13 C14 . 1.387(4) ?
    C13 H13 . 0.9500 ?
    C14 H14 . 0.9500 ?
    C15 C20 . 1.384(4) ?
    C15 C16 . 1.394(4) ?
    C16 C17 . 1.388(4) ?
    C16 H16 . 0.9500 ?
    C17 C18 . 1.379(5) ?
    C17 H17 . 0.9500 ?
    C18 C19 . 1.364(5) ?
    C18 H18 . 0.9500 ?
    C19 C20 . 1.390(4) ?
    C19 H19 . 0.9500 ?
    C20 H20 . 0.9500 ?
    C21 C26 . 1.391(4) ?
    C21 C22 . 1.392(4) ?
    C22 C23 . 1.387(4) ?
    C22 H22 . 0.9500 ?
    C23 C24 . 1.375(5) ?
    C23 H23 . 0.9500 ?
    C24 C25 . 1.384(5) ?
    C24 H24 . 0.9500 ?
    C25 C26 . 1.389(4) ?
    C25 H25 . 0.9500 ?
    C26 H26 . 0.9500 ?
loop_
    _geom_angle_atom_site_label_1
    _geom_angle_atom_site_label_2
    _geom_angle_atom_site_label_3
    _geom_angle_site_symmetry_1
    _geom_angle_site_symmetry_3
    _geom_angle
    _geom_angle_publ_flag
    C1 P1 C9 . . 109.91(11) ?
    C1 P1 C3 . . 100.74(12) ?
    C9 P1 C3 . . 106.22(11) ?
    C1 P1 S1 . . 114.8(5) ?
    C9 P1 S1 . . 113.5(6) ?
    C3 P1 S1 . . 110.6(6) ?
    C1 P1 Se1 . . 110.1(2) ?
    C9 P1 Se1 . . 115.9(2) ?
    C3 P1 Se1 . . 112.8(2) ?
    C2 P2 C21 . . 114.01(12) ?
    C2 P2 C15 . . 100.99(11) ?
    C21 P2 C15 . . 103.59(11) ?
    C2 P2 S2 . . 109.2(6) ?
    C21 P2 S2 . . 114.3(6) ?
    C15 P2 S2 . . 114.0(6) ?
    C2 P2 Se2 . . 107.8(4) ?
    C21 P2 Se2 . . 117.3(4) ?
    C15 P2 Se2 . . 111.9(4) ?
    C2 C1 P1 . . 135.6(2) ?
    C2 C1 H1 . . 112.2 ?
    P1 C1 H1 . . 112.2 ?
    C1 C2 P2 . . 136.5(2) ?
    C1 C2 H2 . . 111.7 ?
    P2 C2 H2 . . 111.7 ?
    C4 C3 C8 . . 119.1(2) ?
    C4 C3 P1 . . 121.56(19) ?
    C8 C3 P1 . . 119.3(2) ?
    C3 C4 C5 . . 120.2(3) ?
    C3 C4 H4 . . 119.9 ?
    C5 C4 H4 . . 119.9 ?
    C6 C5 C4 . . 120.2(3) ?
    C6 C5 H5 . . 119.9 ?
    C4 C5 H5 . . 119.9 ?
    C7 C6 C5 . . 119.3(3) ?
    C7 C6 H6 . . 120.3 ?
    C5 C6 H6 . . 120.3 ?
    C6 C7 C8 . . 121.2(3) ?
    C6 C7 H7 . . 119.4 ?
    C8 C7 H7 . . 119.4 ?
    C7 C8 C3 . . 119.8(3) ?
    C7 C8 H8 . . 120.1 ?
    C3 C8 H8 . . 120.1 ?
    C10 C9 C14 . . 119.9(2) ?
    C10 C9 P1 . . 119.12(19) ?
    C14 C9 P1 . . 120.98(19) ?
    C9 C10 C11 . . 120.0(2) ?
    C9 C10 H10 . . 120.0 ?
    C11 C10 H10 . . 120.0 ?
    C12 C11 C10 . . 119.9(3) ?
    C12 C11 H11 . . 120.0 ?
    C10 C11 H11 . . 120.0 ?
    C11 C12 C13 . . 120.5(3) ?
    C11 C12 H12 . . 119.7 ?
    C13 C12 H12 . . 119.7 ?
    C12 C13 C14 . . 120.0(3) ?
    C12 C13 H13 . . 120.0 ?
    C14 C13 H13 . . 120.0 ?
    C13 C14 C9 . . 119.7(2) ?
    C13 C14 H14 . . 120.2 ?
    C9 C14 H14 . . 120.2 ?
    C20 C15 C16 . . 119.8(2) ?
    C20 C15 P2 . . 119.4(2) ?
    C16 C15 P2 . . 120.7(2) ?
    C17 C16 C15 . . 119.6(3) ?
    C17 C16 H16 . . 120.2 ?
    C15 C16 H16 . . 120.2 ?
    C18 C17 C16 . . 120.1(3) ?
    C18 C17 H17 . . 120.0 ?
    C16 C17 H17 . . 120.0 ?
    C19 C18 C17 . . 120.3(3) ?
    C19 C18 H18 . . 119.8 ?
    C17 C18 H18 . . 119.8 ?
    C18 C19 C20 . . 120.6(3) ?
    C18 C19 H19 . . 119.7 ?
    C20 C19 H19 . . 119.7 ?
    C15 C20 C19 . . 119.6(3) ?
    C15 C20 H20 . . 120.2 ?
    C19 C20 H20 . . 120.2 ?
    C26 C21 C22 . . 120.1(2) ?
    C26 C21 P2 . . 118.59(19) ?
    C22 C21 P2 . . 120.9(2) ?
    C23 C22 C21 . . 119.6(3) ?
    C23 C22 H22 . . 120.2 ?
    C21 C22 H22 . . 120.2 ?
    C24 C23 C22 . . 120.2(3) ?
    C24 C23 H23 . . 119.9 ?
    C22 C23 H23 . . 119.9 ?
    C23 C24 C25 . . 120.5(3) ?
    C23 C24 H24 . . 119.7 ?
    C25 C24 H24 . . 119.7 ?
    C24 C25 C26 . . 119.9(3) ?
    C24 C25 H25 . . 120.1 ?
    C26 C25 H25 . . 120.1 ?
    C25 C26 C21 . . 119.7(3) ?
    C25 C26 H26 . . 120.2 ?
    C21 C26 H26 . . 120.2 ?
loop_
    _geom_torsion_atom_site_label_1
    _geom_torsion_atom_site_label_2
    _geom_torsion_atom_site_label_3
    _geom_torsion_atom_site_label_4
    _geom_torsion_site_symmetry_1
    _geom_torsion_site_symmetry_2
    _geom_torsion_site_symmetry_3
    _geom_torsion_site_symmetry_4
    _geom_torsion
    _geom_torsion_publ_flag
    C9 P1 C1 C2 . . . . -35.3(3) ?
    C3 P1 C1 C2 . . . . -147.1(3) ?
    S1 P1 C1 C2 . . . . 94.1(7) ?
    Se1 P1 C1 C2 . . . . 93.6(4) ?
    P1 C1 C2 P2 . . . . 9.0(5) ?
    C21 P2 C2 C1 . . . . -34.1(3) ?
    C15 P2 C2 C1 . . . . -144.5(3) ?
    S2 P2 C2 C1 . . . . 95.1(6) ?
    Se2 P2 C2 C1 . . . . 98.1(5) ?
    C1 P1 C3 C4 . . . . 38.4(3) ?
    C9 P1 C3 C4 . . . . -76.2(2) ?
    S1 P1 C3 C4 . . . . 160.2(6) ?
    Se1 P1 C3 C4 . . . . 155.8(3) ?
    C1 P1 C3 C8 . . . . -141.1(2) ?
    C9 P1 C3 C8 . . . . 104.3(2) ?
    S1 P1 C3 C8 . . . . -19.3(6) ?
    Se1 P1 C3 C8 . . . . -23.7(3) ?
    C8 C3 C4 C5 . . . . 0.7(4) ?
    P1 C3 C4 C5 . . . . -178.8(2) ?
    C3 C4 C5 C6 . . . . 0.0(5) ?
    C4 C5 C6 C7 . . . . -0.7(5) ?
    C5 C6 C7 C8 . . . . 0.6(4) ?
    C6 C7 C8 C3 . . . . 0.1(4) ?
    C4 C3 C8 C7 . . . . -0.8(4) ?
    P1 C3 C8 C7 . . . . 178.8(2) ?
    C1 P1 C9 C10 . . . . 133.8(2) ?
    C3 P1 C9 C10 . . . . -118.1(2) ?
    S1 P1 C9 C10 . . . . 3.7(6) ?
    Se1 P1 C9 C10 . . . . 8.1(3) ?
    C1 P1 C9 C14 . . . . -47.5(2) ?
    C3 P1 C9 C14 . . . . 60.6(2) ?
    S1 P1 C9 C14 . . . . -177.6(5) ?
    Se1 P1 C9 C14 . . . . -173.2(3) ?
    C14 C9 C10 C11 . . . . 1.1(4) ?
    P1 C9 C10 C11 . . . . 179.8(2) ?
    C9 C10 C11 C12 . . . . -0.9(4) ?
    C10 C11 C12 C13 . . . . -0.1(4) ?
    C11 C12 C13 C14 . . . . 1.0(4) ?
    C12 C13 C14 C9 . . . . -0.9(4) ?
    C10 C9 C14 C13 . . . . -0.2(4) ?
    P1 C9 C14 C13 . . . . -178.8(2) ?
    C2 P2 C15 C20 . . . . -140.0(2) ?
    C21 P2 C15 C20 . . . . 101.8(2) ?
    S2 P2 C15 C20 . . . . -23.0(7) ?
    Se2 P2 C15 C20 . . . . -25.5(4) ?
    C2 P2 C15 C16 . . . . 42.5(2) ?
    C21 P2 C15 C16 . . . . -75.8(2) ?
    S2 P2 C15 C16 . . . . 159.5(6) ?
    Se2 P2 C15 C16 . . . . 156.9(4) ?
    C20 C15 C16 C17 . . . . -0.1(4) ?
    P2 C15 C16 C17 . . . . 177.4(2) ?
    C15 C16 C17 C18 . . . . -0.9(4) ?
    C16 C17 C18 C19 . . . . 1.4(5) ?
    C17 C18 C19 C20 . . . . -0.9(5) ?
    C16 C15 C20 C19 . . . . 0.6(4) ?
    P2 C15 C20 C19 . . . . -177.0(2) ?
    C18 C19 C20 C15 . . . . 0.0(4) ?
    C2 P2 C21 C26 . . . . 145.1(2) ?
    C15 P2 C21 C26 . . . . -106.1(2) ?
    S2 P2 C21 C26 . . . . 18.5(7) ?
    Se2 P2 C21 C26 . . . . 17.7(5) ?
    C2 P2 C21 C22 . . . . -42.3(2) ?
    C15 P2 C21 C22 . . . . 66.5(2) ?
    S2 P2 C21 C22 . . . . -168.9(7) ?
    Se2 P2 C21 C22 . . . . -169.7(4) ?
    C26 C21 C22 C23 . . . . 0.8(4) ?
    P2 C21 C22 C23 . . . . -171.8(2) ?
    C21 C22 C23 C24 . . . . 0.4(4) ?
    C22 C23 C24 C25 . . . . -0.9(5) ?
    C23 C24 C25 C26 . . . . 0.4(5) ?
    C24 C25 C26 C21 . . . . 0.7(4) ?
    C22 C21 C26 C25 . . . . -1.3(4) ?
    P2 C21 C26 C25 . . . . 171.4(2) ?
loop_
    _geom_hbond_atom_site_label_D
    _geom_hbond_atom_site_label_H
    _geom_hbond_atom_site_label_A
    _geom_hbond_site_symmetry_A
    _geom_hbond_distance_DH
    _geom_hbond_distance_HA
    _geom_hbond_distance_DA
    _geom_hbond_angle_DHA
    _geom_hbond_publ_flag
    C1 H1 Se2 4_565 0.95 2.87 3.752(13) 155.1 no
    C1 H1 S2 4_565 0.95 2.89 3.76(2) 153.4 no
    C8 H8 Se1 . 0.95 2.95 3.443(8) 113.8 no
    C8 H8 S1 . 0.95 2.82 3.325(18) 114.5 no
    C10 H10 Se1 . 0.95 2.92 3.459(8) 117.4 no
    C10 H10 S1 . 0.95 2.81 3.349(19) 117.2 no
    C20 H20 Se2 . 0.95 2.93 3.431(13) 114.5 no
    C20 H20 S2 . 0.95 2.92 3.40(2) 112.6 no
    C26 H26 Se2 . 0.95 3.00 3.524(11) 116.6 no
    C26 H26 S2 . 0.95 2.85 3.361(17) 114.8 no
_shelx_space_group_comment
;
The symmetry employed for this shelxl refinement is uniquely defined
by the following loop, which should always be used as a source of
symmetry information in preference to the above space-group names.
They are only intended as comments.
;
_shelx_estimated_absorpt_T_min     0.227
_shelx_estimated_absorpt_T_max     0.321
_shelx_hkl_file
;
  -1   0   0    0.10    0.20
   1   0   0    0.00    0.20
   1   0   0    0.20    0.20
  -1   0   0    0.20    0.20
   2   0   0 1668.73   63.19
   2   0   0 1743.83   74.49
  -2   0   0 1757.82   74.39
  -2   0   0 1789.62   74.39
   2   0   0 1739.13   74.49
   3   0   0    0.50    0.50
   3   0   0    3.20    0.90
  -3   0   0    0.50    0.60
  -3   0   0    0.20    0.50
   4   0   0  867.81   34.70
  -4   0   0  856.61   38.10
   4   0   0  903.11   32.30
   4   0   0  872.61   32.50
  -4   0   0  883.01   38.10
   5   0   0    2.10    0.60
   5   0   0    0.70    0.40
  -5   0   0    2.50    0.70
  -5   0   0    1.60    0.60
   5   0   0    0.70    0.70
  -5   0   0    1.50    0.40
   6   0   0 1355.86   48.70
  -6   0   0 1404.66   60.79
   6   0   0 1414.26   51.89
  -6   0   0 1418.06   54.49
  -8   0   0  769.42   29.60
   8   0   0  699.43   27.40
   8   0   0  741.03   29.10
  -9   0   0    1.20    0.80
   9   0   0   -0.10    1.20
   9   0   0    0.50    1.20
  10   0   0  157.38    8.30
  10   0   0  141.09    8.20
  10   0   0  146.09    6.90
  11   0   0    1.30    0.80
  11   0   0    1.40    1.50
  11   0   0    1.00    1.40
  12   0   0  430.96   17.90
  12   0   0  431.96   16.30
  13   0   0   -0.40    0.90
  13   0   0    0.20    0.60
  14   0   0  109.59    4.20
   0   1   0    0.50    0.30
   0   1   0   -0.10    0.20
   0   1   0    0.20    0.20
   0   1   0    0.30    0.30
   0  -1   0    0.00    0.30
   0   1   0    0.00    0.30
   0  -1   0   -0.30    0.20
   0   1   0   -0.10    0.20
   1   1   0   57.69    2.80
  -1  -1   0   52.89    2.50
   1   1   0   54.69    2.80
  -1  -1   0   55.29    2.60
   1   1   0   52.59    2.70
  -1  -1   0   52.89    2.80
   1   1   0   52.89    2.30
   1   1   0   61.49    2.20
  -1  -1   0   49.30    2.70
   1   1   0   51.89    2.50
  -1   1   0   55.49    2.50
  -1   1   0   53.89    2.50
  -1  -1   0   51.79    2.20
   1  -1   0   51.49    2.50
  -2  -1   0 1270.77   54.89
   2   1   0 1201.48   46.40
  -2  -1   0 1280.67   54.89
   2  -1   0 1191.28   46.40
  -2   1   0 1316.47   54.69
   2  -1   0 1332.07   50.19
   2   1   0 1258.37   54.79
  -2  -1   0 1345.57   51.79
  -2   1   0 1311.17   54.59
  -2  -1   0 1285.87   55.59
   2   1   0 1235.18   54.79
  -2  -1   0 1295.07   54.89
  -2  -1   0 1248.48   49.40
  -3  -1   0 4793.02  198.58
  -3   1   0 4776.72  197.48
  -3  -1   0 4382.26  178.88
   3  -1   0 4746.53  181.28
   3   1   0 4416.26  197.48
   3  -1   0 4513.35  167.98
  -3   1   0 4547.45  197.38
   3   1   0 4294.37  165.08
  -3  -1   0 4557.84  198.38
   3  -1   0 4699.03  164.98
   3   1   0 4653.03  167.98
  -3  -1   0 4730.03  199.68
  -3  -1   0 4728.33  198.78
   4  -1   0 3744.33  132.49
   4  -1   0 3750.52  142.79
  -4  -1   0 3630.24  156.28
   4   1   0 3644.04  132.49
  -4  -1   0 3659.53  141.09
   4   1   0 3489.05  155.88
   4   1   0 3445.16  131.29
  -4   1   0 3639.44  156.98
   4  -1   0 3720.53  131.29
  -4  -1   0 3540.85  156.28
  -4  -1   0 3847.11  158.38
  -4  -1   0 3619.74  156.28
  -4   1   0 3708.93  156.48
  -4  -1   0 3633.94  158.18
   5   1   0 1750.62   63.69
  -5   1   0 1745.43   74.79
   5  -1   0 1662.03   63.59
   5   1   0 1774.22   63.59
  -5  -1   0 1706.73   75.39
  -5  -1   0 1782.32   67.69
  -5  -1   0 1694.93   75.29
   5  -1   0 1803.22   63.69
   5  -1   0 1789.92   63.59
  -5   1   0 1736.03   74.79
   5  -1   0 1729.63   68.69
  -5  -1   0 1702.53   75.49
   6   1   0    3.10    1.20
   6  -1   0    6.20    1.40
   6   1   0    6.50    1.40
   6  -1   0    3.00    1.10
  -6   1   0    3.70    0.80
  -6  -1   0    3.50    1.10
   6  -1   0    3.90    1.10
   7   1   0    8.50    1.80
  -7  -1   0    7.00    1.10
  -7   1   0    7.00    0.80
   7  -1   0    5.70    1.40
  -7  -1   0    7.60    1.50
  -7   1   0    9.10    1.20
   7   1   0    8.30    1.70
   7  -1   0    8.40    1.60
   8   1   0    4.10    1.50
   8   1   0    4.80    1.60
  -8   1   0    8.40    1.10
   8  -1   0    6.30    1.70
   8  -1   0    7.50    1.90
   9  -1   0    8.30    2.10
   9   1   0    8.50    2.20
  -9   1   0    7.30    1.20
   9  -1   0    7.00    1.90
   9   1   0    8.30    2.10
  10   1   0    2.00    1.50
  10  -1   0    2.80    1.50
  10  -1   0    2.10    1.60
  10   1   0    1.70    1.00
  10   1   0    2.60    1.60
  10  -1   0    2.60    1.00
 -10   1   0    2.30    1.00
  11  -1   0    9.90    2.20
  11   1   0    7.30    1.50
  11   1   0    5.70    2.00
  11  -1   0    6.00    1.40
  11  -1   0    6.50    2.10
  11   1   0    8.10    2.20
  12  -1   0   10.40    1.40
  12   1   0   10.80    2.70
  12   1   0    7.60    1.70
  12  -1   0    8.90    2.30
  13  -1   0   21.10    1.60
  13   1   0   22.20    3.00
  13  -1   0   20.90    2.60
  13   1   0   22.40    2.10
  14   1   0   53.49    2.60
   0   2   0  839.62   36.30
   0   2   0  848.52   36.60
   0  -2   0  807.72   36.30
   0  -2   0  858.81   36.20
   0  -2   0  825.82   33.10
   0   2   0  828.72   30.80
   0   2   0  829.62   36.30
   0   2   0  841.02   34.20
   0  -2   0  850.41   34.10
   0  -2   0  826.92   34.10
  -1   2   0 1580.04   62.69
   1  -2   0 1503.35   66.39
   1   2   0 1499.15   56.49
  -1   2   0 1580.94   66.49
   1   2   0 1590.94   60.69
   1  -2   0 1560.74   66.39
  -1  -2   0 1589.04   67.49
   1   2   0 1583.54   67.49
  -1   2   0 1567.14   56.59
  -1  -2   0 1505.95   66.79
  -1  -2   0 1510.45   62.99
  -1  -2   0 1573.14   66.69
  -1   2   0 1593.94   66.49
   1  -2   0 1566.44   60.99
   1   2   0 1434.36   62.99
  -1  -2   0 1594.14   60.79
  -1   2   0 1552.04   62.89
   1   2   0 1514.65   66.69
  -2  -2   0  595.54   23.70
   2   2   0  573.44   26.60
   2   2   0  623.34   24.90
   2   2   0  581.14   22.40
  -2  -2   0  617.24   25.10
  -2   2   0  619.74   26.20
  -2  -2   0  613.64   26.60
  -2   2   0  613.64   26.10
   2   2   0  580.04   26.50
  -2  -2   0  612.44   26.60
   2  -2   0  612.64   24.30
  -2  -2   0  590.84   26.60
   2   2   0  602.44   26.30
  -2   2   0  611.54   22.40
   3  -2   0  101.49    4.80
   3   2   0   94.59    5.20
   3   2   0   93.09    4.60
  -3   2   0  101.49    4.60
   3  -2   0   98.59    4.40
  -3  -2   0  105.69    5.40
   3   2   0   96.79    4.30
  -3   2   0  101.69    4.80
  -3  -2   0   96.29    5.30
  -3  -2   0   97.39    4.90
  -3  -2   0  103.79    5.00
   4  -2   0   68.09    3.80
  -4   2   0   69.09    3.50
   4   2   0   78.39    3.40
  -4  -2   0   76.59    3.90
   4  -2   0   72.69    3.70
  -4  -2   0   73.69    4.30
   4   2   0   68.99    3.80
  -4   2   0   70.39    3.60
   4   2   0   71.89    4.00
   4  -2   0   69.39    3.80
  -4  -2   0   71.09    4.30
  -4  -2   0   74.99    3.90
   5   2   0   51.29    3.00
  -5   2   0   52.79    2.80
   5  -2   0   52.89    3.30
  -5   2   0   52.69    2.90
   5  -2   0   56.29    3.30
  -5  -2   0   48.40    3.60
  -5  -2   0   53.29    3.20
   5   2   0   56.89    3.50
   5  -2   0   52.49    3.20
  -6   2   0  448.66   19.80
   6   2   0  439.76   17.20
   6   2   0  435.06   16.80
   6  -2   0  440.26   16.80
   6  -2   0  476.05   17.90
   6  -2   0  452.95   17.90
  -6  -2   0  449.36   20.90
   6   2   0  436.96   18.00
   6  -2   0  444.16   18.90
  -7   2   0   70.49    3.90
  -7   2   0   71.29    3.10
   7  -2   0   67.09    4.20
  -7  -2   0   65.69    4.80
   7  -2   0   78.79    4.50
   7   2   0   70.99    4.60
   7  -2   0   75.09    4.50
   7   2   0   70.19    4.60
   8  -2   0   77.29    4.90
   8   2   0   82.49    5.20
  -8   2   0   77.39    3.80
   8   2   0   82.39    5.30
   8  -2   0   78.19    5.10
  -9   2   0    8.20    1.20
   9  -2   0   10.40    2.30
   9  -2   0    8.30    2.10
   9   2   0    9.10    2.30
   9   2   0    6.80    1.90
 -10   2   0   21.50    2.10
  10  -2   0   18.60    2.60
  10  -2   0   24.30    2.90
  10   2   0   20.10    2.30
  10   2   0   22.80    3.20
  10  -2   0   19.60    1.80
  10   2   0   22.90    3.20
  11   2   0   55.69    3.80
  11   2   0   58.09    4.80
  11   2   0   53.89    4.80
  11  -2   0   54.99    3.20
  11  -2   0   59.99    4.90
  11  -2   0   52.09    4.60
  12   2   0    9.90    1.90
  12  -2   0   10.90    1.30
  12  -2   0   10.00    2.10
  12   2   0   10.40    2.10
  13  -2   0    1.80    0.50
  13  -2   0    2.30    1.50
  13   2   0    2.30    1.70
  13   2   0    1.30    0.80
  14   2   0    4.90    1.00
   0   3   0   -1.00    0.50
   0   3   0   -1.30    0.60
   0  -3   0   -0.90    0.80
   0  -3   0    0.30    0.90
   0  -3   0   -1.00    0.40
   0   3   0    1.20    1.00
   0   3   0   -1.10    0.70
   0  -3   0    2.10    1.10
   0   3   0    0.70    0.80
   0  -3   0   -1.00    0.50
  -1   3   0  811.02   34.30
  -1  -3   0  762.42   34.50
   1  -3   0  776.32   34.00
  -1   3   0  783.12   34.20
   1   3   0  788.82   29.10
  -1  -3   0  787.12   32.40
  -1   3   0  784.32   34.20
   1  -3   0  777.62   31.50
  -1  -3   0  806.82   31.20
  -1  -3   0  801.12   34.50
   1   3   0  791.02   34.50
   1   3   0  748.33   32.40
  -1   3   0  763.82   29.10
  -1   3   0  810.02   34.20
   1   3   0  779.72   34.50
   1   3   0  770.32   34.50
  -2   3   0 1540.65   56.49
   2  -3   0 1529.15   55.79
  -2  -3   0 1526.25   63.09
  -2  -3   0 1511.55   67.29
   2  -3   0 1482.75   65.79
  -2  -3   0 1581.64   60.49
  -2   3   0 1569.24   66.29
   2   3   0 1564.14   66.89
  -2  -3   0 1510.85   66.89
  -2  -3   0 1620.44   66.89
   2   3   0 1499.45   62.99
  -2   3   0 1592.14   66.39
   2  -3   0 1583.14   61.09
   2   3   0 1530.15   56.49
   2   3   0 1493.05   67.09
   2   3   0 1515.65   66.89
  -3  -3   0  563.54   25.00
  -3  -3   0  566.84   25.20
   3   3   0  569.94   21.10
   3   3   0  547.65   25.20
   3   3   0  553.44   21.20
  -3  -3   0  532.85   25.20
   3  -3   0  508.45   21.30
  -3  -3   0  578.44   23.70
  -3   3   0  558.04   21.10
   3  -3   0  556.34   20.90
   3  -3   0  588.64   23.00
  -3   3   0  564.24   24.60
  -3   3   0  568.44   24.40
   4   3   0  126.29    5.80
   4   3   0  129.09    6.20
  -4   3   0  133.99    5.90
   4  -3   0  139.99    6.00
   4   3   0  140.79    5.90
  -4   3   0  133.59    6.40
   4  -3   0  124.29    6.30
  -4  -3   0  141.19    7.30
  -4  -3   0  136.29    6.80
   4  -3   0  144.79    6.70
  -4   3   0  135.99    6.60
  -4  -3   0  127.49    6.70
   5  -3   0  360.96   15.10
  -5  -3   0  361.36   17.20
  -5   3   0  364.56   16.50
   5   3   0  350.96   14.90
   5  -3   0  389.16   16.10
  -5   3   0  361.46   14.60
  -5  -3   0  367.96   17.60
   5   3   0  371.16   14.20
   5  -3   0  382.26   14.80
  -5   3   0  382.66   16.50
   6   3   0   50.89    3.20
  -6   3   0   48.50    2.80
   6  -3   0   47.50    3.50
   6  -3   0   48.70    3.30
   6  -3   0   47.60    3.40
  -6  -3   0   51.29    3.90
   6  -3   0   46.40    3.20
   6   3   0   46.30    3.50
   6   3   0   50.49    3.60
   7   3   0  734.23   28.40
   7   3   0  729.43   27.00
   7  -3   0  753.22   28.40
   7  -3   0  697.93   26.40
   7   3   0  666.53   24.80
   7  -3   0  747.93   28.20
   8  -3   0  119.99    6.30
   8   3   0  116.39    5.90
   8  -3   0  110.19    6.40
   8   3   0  110.29    6.50
  -8   3   0  112.79    5.30
   8   3   0  114.39    6.70
   8  -3   0  116.69    6.50
   9   3   0  352.06   15.20
  -9   3   0  367.56   14.90
   9   3   0  351.66   13.80
   9  -3   0  366.06   15.00
   9  -3   0  352.96   15.80
   9   3   0  343.47   15.80
  10  -3   0  190.68    9.50
  10   3   0  193.08    8.90
  10  -3   0  176.18    7.60
 -10   3   0  189.08    8.60
  10  -3   0  186.18    9.90
  10   3   0  200.78    9.80
  10   3   0  188.08   10.00
  11   3   0    1.20    1.50
  11  -3   0    0.20    0.70
  11   3   0    2.00    1.60
  11  -3   0    3.00    1.40
  11   3   0    0.30    1.10
  11  -3   0   -0.10    1.40
  12  -3   0   62.49    3.00
  12   3   0   61.69    4.00
  12   3   0   62.49    5.00
  13  -3   0   24.70    2.80
 -13  -3   0   22.00    3.10
  13   3   0   25.60    2.30
  14   3   0    1.70    0.70
   0   4   0 1630.94   69.39
   0  -4   0 1621.54   64.99
   0   4   0 1622.54   69.39
   0  -4   0 1556.14   69.09
   0   4   0 1577.74   58.79
   0  -4   0 1592.54   64.99
   0  -4   0 1653.43   63.39
   0   4   0 1528.65   69.79
   1   4   0  167.78    8.40
   1  -4   0  172.18    7.60
   1   4   0  164.38    8.30
  -1   4   0  165.38    8.10
  -1   4   0  166.08    7.60
  -1  -4   0  162.08    7.30
  -1  -4   0  166.48    7.50
   1   4   0  158.88    6.90
  -1  -4   0  168.68    7.70
  -1  -4   0  161.28    8.20
   1  -4   0  151.58    7.00
  -1   4   0  158.68    8.10
  -1  -4   0  159.78    7.50
   1  -4   0  149.88    7.70
  -1   4   0  168.58    7.00
  -2  -4   0  507.45   22.20
  -2   4   0  480.75   21.80
   2   4   0  489.65   18.50
   2  -4   0  490.15   20.20
   2  -4   0  452.55   18.70
   2   4   0  475.55   17.70
  -2  -4   0  473.45   21.70
  -2  -4   0  485.55   20.70
  -2   4   0  486.05   18.60
   2   4   0  453.45   22.10
  -2   4   0  492.65   21.20
   2   4   0  473.45   22.20
  -2   4   0  488.55   21.70
  -2  -4   0  494.85   19.70
  -3   4   0  206.78    8.60
  -3   4   0  203.68    9.90
   3   4   0  189.88    9.20
  -3   4   0  202.28    9.70
  -3  -4   0  194.88    8.40
   3   4   0  197.98   10.30
   3   4   0  202.68    8.70
   3   4   0  208.28    8.50
   3   4   0  192.78    8.20
  -3  -4   0  216.98   10.40
   3  -4   0  212.48    9.50
  -3  -4   0  211.58    9.60
   3  -4   0  195.98    8.80
  -3  -4   0  199.18    9.80
   3  -4   0  207.98    8.40
   4  -4   0   24.60    2.00
  -4  -4   0   22.30    2.10
   4  -4   0   19.40    2.10
   4   4   0   23.20    1.90
   4  -4   0   26.90    2.40
  -4   4   0   21.90    2.00
   4   4   0   21.70    2.00
  -4   4   0   21.90    1.90
  -4  -4   0   20.70    2.30
   4   4   0   22.20    2.00
  -4   4   0   23.40    1.80
  -4  -4   0   22.40    2.20
  -5  -4   0 1278.07   56.99
   5  -4   0 1344.97   51.99
   5   4   0 1257.97   45.10
  -5  -4   0 1270.37   56.99
  -5   4   0 1261.47   47.90
   5   4   0 1280.97   47.80
   5   4   0 1273.87   45.70
  -5   4   0 1303.87   55.69
   5  -4   0 1243.68   48.00
   5  -4   0 1303.97   47.50
   6   4   0  808.72   29.10
   6   4   0  804.72   29.00
   6  -4   0  779.92   32.90
   6  -4   0  755.72   28.30
   6   4   0  781.92   27.60
   6  -4   0  824.52   30.80
   6  -4   0  800.02   30.20
  -6  -4   0  730.53   36.00
  -6   4   0  801.82   34.60
   6   4   0  769.42   27.50
   6   4   0  807.22   30.60
   7  -4   0    1.90    1.10
   7  -4   0    2.50    1.30
   7   4   0    1.50    0.70
   7  -4   0    2.80    1.40
   7   4   0    8.50    1.80
   7   4   0    2.00    1.20
   7   4   0    3.70    1.20
   7   4   0    2.50    1.30
   8   4   0  282.47   11.60
   8   4   0  281.77   12.60
   8  -4   0  290.67   13.10
  -8   4   0  272.27   11.80
   8  -4   0  299.07   12.40
   8   4   0  286.17   13.20
   8  -4   0  288.17   13.00
   9   4   0  246.68   11.10
   9   4   0  256.17   10.70
   9  -4   0  266.37   11.60
   9  -4   0  249.38   12.00
  -9   4   0  242.48   10.80
   9   4   0  257.57   11.80
   9   4   0  242.38   12.10
  10  -4   0   30.70    2.10
  10   4   0   35.50    3.30
  10   4   0   32.00    3.50
  10   4   0   34.50    3.80
  10  -4   0   37.70    3.80
  10  -4   0   27.80    3.20
  11   4   0  242.28   11.70
  11   4   0  239.78   10.90
  11  -4   0  252.27   11.80
  11  -4   0  253.77    9.40
  12   4   0   23.90    2.60
  12  -4   0   22.70    3.10
 -12  -4   0   27.30    3.40
  13   4   0  138.19    6.50
  14   4   0   39.60    2.40
   0   5   0    1.80    0.80
   0   5   0    5.20    1.10
   0  -5   0    3.50    1.00
   0  -5   0    1.30    0.50
   0  -5   0    1.80    0.80
   0   5   0    2.50    1.00
   0  -5   0    2.00    0.50
   0   5   0    1.90    1.00
   0  -5   0    1.90    0.80
  -1   5   0   77.69    3.80
  -1   5   0   76.09    4.70
  -1  -5   0   78.59    4.00
  -1   5   0   79.09    4.00
   1   5   0   75.09    3.80
   1   5   0   78.29    5.00
   1   5   0   77.09    4.00
  -1  -5   0   69.49    4.00
  -1  -5   0   73.39    3.90
   1  -5   0   78.29    4.40
   1  -5   0   74.59    4.10
  -1  -5   0   74.19    4.70
  -1  -5   0   73.99    4.20
   2   5   0 1192.88   42.20
  -2  -5   0 1225.18   49.50
  -2   5   0 1140.29   52.29
   2  -5   0 1150.58   44.40
   2   5   0 1211.28   44.50
  -2  -5   0 1220.18   47.60
  -2   5   0 1173.88   42.00
  -2  -5   0 1168.78   52.49
  -2   5   0 1232.08   44.60
   2  -5   0 1208.88   48.20
  -3   5   0  253.57   10.30
   3  -5   0  255.57   11.50
   3   5   0  273.97   11.10
   3  -5   0  270.07   12.30
  -3   5   0  275.77   11.30
  -3  -5   0  286.97   13.70
   3   5   0  248.38   10.70
  -3  -5   0  265.37   12.80
  -3   5   0  261.57   12.80
  -3  -5   0  286.87   12.60
  -4  -5   0 1871.51   79.99
   4   5   0 1877.41   66.89
  -4  -5   0 1827.12   80.09
   4  -5   0 1816.32   60.89
   4   5   0 1786.02   63.89
  -4  -5   0 1861.41   75.29
   4   5   0 1827.52   67.19
   4  -5   0 1782.72   72.79
  -4  -5   0 1760.42   62.69
   4  -5   0 1696.93   67.09
  -4   5   0 1891.41   67.49
  -4   5   0 1797.42   78.79
   5  -5   0 1132.29   47.20
   5   5   0 1144.39   41.00
   5  -5   0 1153.68   43.10
  -5   5   0 1135.69   43.60
   5   5   0 1170.38   41.60
  -5  -5   0 1166.08   51.99
   5  -5   0 1132.39   43.80
  -5   5   0 1147.19   50.49
   5  -5   0 1116.39   40.40
   5   5   0 1237.98   43.70
   6  -5   0  325.57   13.10
   6   5   0  340.87   12.70
   6  -5   0  326.97   13.90
   6   5   0  322.27   12.70
   6   5   0  338.97   14.30
   6  -5   0  334.97   14.50
   6   5   0  351.36   13.70
   6   5   0  331.97   13.70
   6  -5   0  305.47   15.10
  -6  -5   0  307.37   16.90
   7   5   0  240.38   11.20
   7  -5   0  244.28   11.30
   7   5   0  217.38    9.10
   7   5   0  235.08   10.70
   7  -5   0  232.78   10.20
   7  -5   0  243.08   10.90
   7   5   0  219.98    9.80
   7   5   0  233.58   10.40
   7  -5   0  228.88   11.70
   8   5   0   15.10    2.80
   8  -5   0   14.80    2.50
   8   5   0   15.60    2.50
   8  -5   0   14.10    2.40
   8  -5   0   15.70    2.50
  -8   5   0   15.30    1.60
   8   5   0   14.50    2.50
   9  -5   0    2.80    1.60
   9  -5   0    2.20    1.40
   9  -5   0    1.90    1.10
  -9   5   0    3.00    0.90
   9   5   0    1.10    1.30
   9   5   0    1.50    1.60
   9   5   0    1.50    1.30
   9   5   0    1.10    1.40
  10   5   0   16.80    2.60
  10   5   0   20.90    2.80
  10   5   0   22.10    3.10
  10   5   0   19.50    2.70
  10  -5   0   20.80    3.00
  11   5   0  401.26   16.30
 -11  -5   0  398.86   16.70
  11  -5   0  410.26   14.30
  11  -5   0  385.76   16.70
 -12  -5   0    9.10    2.50
  12   5   0    9.80    1.90
  12  -5   0    9.80    2.50
  13   5   0  165.68    7.40
  14   5   0   97.59    4.40
   0   6   0 2306.27   81.79
   0   6   0 2397.46   86.59
   0  -6   0 2406.06   93.39
   0  -6   0 2287.57   95.29
   0   6   0 2447.26  102.39
   0  -6   0 2245.28   85.59
  -1   6   0  933.41   30.40
  -1   6   0  887.31   41.50
  -1   6   0  902.01   33.20
   1  -6   0  968.70   38.20
  -1  -6   0  942.81   37.90
   1  -6   0  881.21   35.00
  -1  -6   0  911.31   38.60
   1   6   0  950.40   35.30
  -1   6   0  945.41   35.30
  -1  -6   0  901.31   34.70
   1   6   0  909.91   33.30
   1   6   0 1000.50   42.10
  -2   6   0  325.47   11.40
  -2   6   0  327.27   12.90
  -2  -6   0  333.77   14.50
   2   6   0  339.17   13.10
   2  -6   0  319.27   12.40
   2   6   0  342.07   13.70
   2  -6   0  331.37   15.00
   2   6   0  339.07   16.70
  -2   6   0  339.37   13.80
  -2   6   0  310.07   16.00
   2  -6   0  318.67   13.90
  -2  -6   0  337.57   15.40
  -2  -6   0  326.57   14.90
   2   6   0  351.36   16.80
  -3  -6   0  429.76   17.10
   3  -6   0  458.75   16.30
  -3   6   0  443.96   21.20
   3  -6   0  458.25   20.00
  -3   6   0  457.95   15.20
   3   6   0  451.05   17.50
  -3   6   0  479.05   18.50
  -3  -6   0  463.85   20.30
   3   6   0  480.45   18.30
  -3   6   0  459.25   17.20
  -3  -6   0  432.86   21.00
   3  -6   0  441.06   18.60
   4   6   0   32.90    2.90
   4  -6   0   29.60    1.70
   4  -6   0   29.80    3.00
  -4   6   0   34.40    2.80
   4   6   0   30.10    2.50
  -4  -6   0   30.90    3.10
   4  -6   0   31.10    2.90
   4  -6   0   32.10    2.50
  -4  -6   0   30.70    2.80
  -4   6   0   30.70    2.40
  -4   6   0   32.00    2.70
   4   6   0   31.50    2.80
   4   6   0   29.90    2.70
  -5  -6   0  338.07   14.10
   5   6   0  362.96   14.40
  -5   6   0  360.96   14.90
   5  -6   0  354.36   13.70
   5   6   0  343.27   13.20
   5   6   0  374.66   15.00
   5  -6   0  324.87   16.00
   5   6   0  338.17   13.60
   5  -6   0  335.97   15.20
   6   6   0   17.10    2.40
  -6  -6   0   16.80    2.50
   6   6   0   16.00    2.20
   6  -6   0   18.40    2.20
   6   6   0   14.90    2.30
   6  -6   0   15.00    2.50
   6   6   0   13.40    2.20
   6  -6   0   13.60    2.40
   7  -6   0  482.45   19.90
   7   6   0  479.75   19.60
  -7  -6   0  453.05   18.30
   7  -6   0  483.85   18.10
   7   6   0  455.45   18.50
   7   6   0  441.06   17.20
   7  -6   0  419.86   19.00
   7   6   0  442.86   17.00
   8  -6   0    5.70    1.70
   8  -6   0    3.60    1.70
   8   6   0    3.30    1.70
  -8  -6   0    6.50    1.80
   8   6   0    4.30    1.70
   8   6   0    5.50    1.10
  -8   6   0    5.10    1.30
   8  -6   0    4.20    1.80
   9   6   0  849.91   29.30
  -9  -6   0  827.22   31.10
   9   6   0  821.42   33.20
   9  -6   0  805.42   33.30
   9   6   0  829.62   31.30
  10   6   0   50.69    4.00
  10   6   0   50.89    4.20
 -10  -6   0   41.90    4.10
  10  -6   0   44.30    3.90
  11   6   0  157.78    7.90
 -11  -6   0  164.18    8.60
  11  -6   0  143.19    8.20
  11   6   0  151.08    7.40
 -12  -6   0  117.59    7.20
  12   6   0  127.89    6.40
  13   6   0   12.50    1.50
  14   6   0    5.30    1.00
   0  -7   0    1.30    0.90
   0   7   0    3.90    1.30
   0   7   0    5.80    1.40
   0  -7   0    0.10    0.90
   0   7   0    3.60    1.50
   0  -7   0    2.40    0.70
   0  -7   0   -0.10    0.80
  -1  -7   0   51.59    3.20
  -1  -7   0   48.80    3.70
  -1   7   0   57.19    4.40
   1  -7   0   55.79    3.40
   1   7   0   48.60    4.40
   1  -7   0   49.50    3.60
  -1  -7   0   49.60    3.60
  -1   7   0   51.59    2.60
  -1   7   0   52.89    3.60
   1  -7   0   51.39    4.00
   1   7   0   47.20    3.30
  -1  -7   0   49.00    3.40
   1   7   0   46.30    3.30
  -1  -7   0   49.20    3.20
   1  -7   0   50.19    3.40
  -1   7   0   52.69    3.40
   2  -7   0   51.39    3.20
  -2   7   0   58.39    3.50
   2  -7   0   55.79    4.20
   2  -7   0   60.89    4.10
  -2   7   0   57.49    2.80
  -2  -7   0   52.39    3.70
  -2   7   0   53.89    4.30
  -2  -7   0   47.00    3.40
   2   7   0   54.19    3.70
   2  -7   0   57.19    3.40
   2   7   0   53.49    3.60
  -2   7   0   56.49    3.80
   3  -7   0   55.39    3.10
  -3   7   0   57.79    4.30
   3   7   0   56.19    3.80
  -3  -7   0   56.69    3.90
   3  -7   0   60.09    4.50
   3  -7   0   56.39    3.40
  -3   7   0   54.89    3.50
   3   7   0   50.79    3.50
  -3   7   0   62.09    4.10
   3  -7   0   52.39    4.10
   3   7   0   55.19    3.80
  -3   7   0   57.09    2.80
  -4  -7   0    2.30    1.50
   4   7   0    4.20    1.30
   4   7   0    1.70    1.40
   4   7   0    2.80    1.30
  -4   7   0    3.70    0.80
   4  -7   0    3.20    1.40
   4  -7   0    3.10    1.30
   4   7   0    2.70    1.20
   4  -7   0    3.70    0.90
   4   7   0    3.70    1.30
   4  -7   0    2.10    1.00
  -4   7   0    3.40    1.20
   5  -7   0  556.84   24.00
   5   7   0  608.64   23.70
   5   7   0  566.14   20.90
   5   7   0  614.14   22.80
   5   7   0  584.54   21.90
  -5   7   0  587.54   23.80
  -5  -7   0  595.04   22.40
   5  -7   0  598.14   21.80
  -5   7   0  559.24   19.60
   5  -7   0  559.14   25.70
   6  -7   0  354.16   15.90
   6   7   0  384.16   16.10
  -6   7   0  385.06   13.60
   6  -7   0  396.96   15.50
  -6  -7   0  393.16   16.00
   6   7   0  369.36   14.90
   6  -7   0  398.36   17.30
   6   7   0  400.16   16.80
   6   7   0  379.76   15.20
   7  -7   0  202.88    9.00
   7  -7   0  198.48   10.40
   7   7   0  230.88   10.70
  -7  -7   0  231.98   10.80
   7   7   0  225.48   10.00
   7   7   0  230.58    9.50
   7  -7   0  226.98   11.50
   7  -7   0  229.98   10.20
   7   7   0  224.38   11.10
   8   7   0  333.47   15.70
   8   7   0  370.96   15.90
   8  -7   0  350.86   16.30
   8   7   0  355.96   14.30
  -8   7   0  335.77   15.20
   8   7   0  352.36   13.10
   8  -7   0  346.37   14.70
   8  -7   0  361.86   15.40
  -8  -7   0  348.77   15.20
   9   7   0   86.99    6.10
   9   7   0   83.09    5.40
   9  -7   0   79.29    6.10
   9  -7   0   85.39    5.90
   9  -7   0   87.29    5.70
  -9  -7   0   87.89    6.40
  10   7   0   26.50    3.20
 -10  -7   0   26.10    4.40
  10   7   0   28.10    3.30
 -11  -7   0  103.69    6.60
  11   7   0  104.29    5.70
  11   7   0  110.19    6.20
  12   7   0   45.10    3.40
  13   7   0   27.60    2.10
   0  -8   0   49.80    3.70
   0  -8   0   52.79    4.30
   0   8   0   55.39    5.00
   0   8   0   53.59    3.90
   0  -8   0   58.19    3.50
   0  -8   0   53.49    3.90
   0   8   0   54.29    3.70
   0   8   0   53.89    3.00
   1  -8   0  147.99    7.30
   1   8   0  147.99    6.80
  -1   8   0  155.08    7.40
  -1  -8   0  148.09    8.30
  -1   8   0  150.58    7.80
   1   8   0  155.58    6.30
  -1  -8   0  176.88    7.20
  -1  -8   0  151.08    7.50
   1  -8   0  158.78    8.70
   1   8   0  158.68    7.50
  -1   8   0  148.49    6.20
  -1   8   0  152.58    9.50
   1   8   0  151.18    7.80
  -1  -8   0  147.89    7.60
   1  -8   0  152.08    6.90
   1  -8   0  155.68    8.00
   2  -8   0    5.20    1.30
   2  -8   0    2.30    1.20
   2  -8   0    3.80    1.50
   2   8   0    3.40    1.30
  -2   8   0    1.70    1.20
  -2   8   0    2.00    0.80
   2   8   0    2.70    1.10
  -2  -8   0    4.50    1.40
   2   8   0    5.40    1.50
  -2   8   0    4.60    1.30
   2  -8   0    2.40    1.10
   3   8   0  254.37   10.50
   3  -8   0  259.97   13.20
   3   8   0  255.77   11.80
  -3   8   0  260.97   12.00
  -3  -8   0  276.27   11.30
   3  -8   0  261.27   10.80
   3   8   0  258.27   11.50
  -3   8   0  255.37    9.60
   3  -8   0  262.17   10.30
  -3   8   0  262.77   11.20
   3  -8   0  260.97   12.30
   4   8   0  601.44   22.00
  -4   8   0  603.44   21.00
  -4  -8   0  636.74   23.60
   4   8   0  587.44   24.90
   4   8   0  623.14   23.90
   4  -8   0  625.24   22.90
   4  -8   0  630.24   21.70
  -4   8   0  612.64   25.30
   4  -8   0  608.74   25.40
   4   8   0  640.84   25.00
   4   8   0  613.64   23.50
   5   8   0   25.40    3.10
   5  -8   0   32.50    2.90
   5   8   0   26.50    3.10
  -5   8   0   29.00    2.10
   5   8   0   30.40    3.20
  -5   8   0   30.40    3.30
  -5  -8   0   30.40    4.00
   5   8   0   27.70    3.00
   5  -8   0   31.10    3.60
   5  -8   0   30.50    3.30
   6  -8   0   66.29    4.40
   6   8   0   61.99    4.60
  -6  -8   0   63.79    5.60
   6   8   0   63.29    4.60
   6  -8   0   63.29    3.90
   6   8   0   60.09    4.70
   6   8   0   64.69    4.80
   6  -8   0   62.59    4.90
   6  -8   0   64.69    5.30
  -6   8   0   63.79    3.30
  -7   8   0    3.90    1.00
  -7  -8   0    3.80    2.00
  -7   8   0    2.50    1.20
   7   8   0    3.70    1.70
   7  -8   0    2.50    1.40
   7   8   0    3.30    1.60
   7  -8   0    1.90    0.70
   7  -8   0    2.00    1.60
   7   8   0    3.50    1.70
   7   8   0    3.70    1.30
  -8  -8   0  489.05   20.10
   8   8   0  467.85   20.80
   8  -8   0  488.55   21.40
   8   8   0  506.45   18.80
   8   8   0  467.05   20.00
   8   8   0  497.75   17.80
   8  -8   0  491.75   20.10
  -8   8   0  472.45   16.90
  -9  -8   0   77.59    6.70
   9  -8   0   76.89    6.10
  -9   8   0   80.39    4.10
   9   8   0   76.49    5.20
   9  -8   0   80.49    5.50
 -10  -8   0  216.38   10.80
  10   8   0  230.08   10.00
  11   8   0   90.09    5.10
 -11  -8   0   89.99    6.40
  12   8   0    1.00    1.00
   0  -9   0    1.00    1.10
   0   9   0    3.60    1.50
   0   9   0    1.40    1.10
   0  -9   0    1.50    1.10
   0   9   0    2.50    0.90
   0   9   0    2.50    1.30
   0  -9   0    1.70    1.30
   0  -9   0    3.30    1.40
   1   9   0    1.60    1.30
   1   9   0    1.40    0.90
   1  -9   0    3.00    1.40
   1   9   0    3.60    1.20
  -1   9   0    2.80    1.30
  -1  -9   0    2.30    1.10
   1  -9   0    6.60    2.00
   1  -9   0    2.60    1.10
  -1   9   0    2.70    1.30
  -1   9   0    1.60    0.80
   1   9   0    1.90    0.90
   1  -9   0    3.00    1.30
  -1  -9   0    2.70    1.60
  -2   9   0  474.95   17.10
  -2   9   0  458.35   20.50
  -2  -9   0  515.55   18.80
   2   9   0  491.65   17.90
   2   9   0  474.05   20.40
   2  -9   0  482.95   18.40
   2   9   0  498.15   19.60
  -2   9   0  494.85   19.40
   2  -9   0  502.95   20.70
   2  -9   0  470.35   18.50
   3  -9   0  300.87   11.80
  -3   9   0  298.57   14.00
   3  -9   0  282.97   12.90
  -3   9   0  294.77   12.90
   3   9   0  302.57   13.70
  -3  -9   0  323.97   12.90
   3   9   0  294.27   12.10
   3  -9   0  320.27   14.40
   3   9   0  304.27   13.30
  -3   9   0  301.67   11.20
   4   9   0   13.70    2.40
   4  -9   0   10.10    2.20
   4   9   0   12.80    2.90
  -4  -9   0   11.40    2.60
  -4   9   0   11.70    1.60
  -4   9   0    9.80    2.40
   4   9   0   13.60    2.50
   4   9   0   13.10    2.10
   4  -9   0   10.60    2.10
   4  -9   0   13.90    1.50
  -5  -9   0  204.78    9.10
   5  -9   0  198.98    9.60
   5   9   0  197.38    9.30
   5  -9   0  198.08   10.10
   5   9   0  217.18   10.30
   5   9   0  200.38    8.20
   5   9   0  206.68    9.90
   5   9   0  194.88   10.20
   5  -9   0  201.08   11.00
  -5   9   0  210.18    8.20
  -5  -9   0  217.78   10.30
   6  -9   0   17.40    2.70
   6   9   0   20.40    2.90
   6   9   0   18.10    2.80
  -6  -9   0   21.20    4.30
   6  -9   0   19.20    2.00
  -6   9   0   21.40    2.00
   6   9   0   22.10    3.10
   6   9   0   19.60    3.00
  -6  -9   0   19.40    3.00
   6  -9   0   19.60    3.40
  -6   9   0   15.80    2.20
  -7  -9   0   90.39    5.50
   7   9   0   96.39    5.90
   7   9   0   91.99    6.40
  -7  -9   0  100.89    7.10
   7  -9   0   94.29    6.90
   7   9   0   92.99    6.10
   7  -9   0   93.99    6.40
   7  -9   0   91.09    4.50
  -7   9   0   97.19    4.60
   7   9   0   95.19    5.30
   8  -9   0    3.80    1.80
   8  -9   0    5.50    2.10
  -8   9   0    5.20    1.30
  -8  -9   0    7.90    3.30
   8   9   0    2.60    1.80
   8   9   0    4.30    1.70
  -8  -9   0    5.60    1.90
   8   9   0    4.50    1.10
  -9   9   0   41.40    2.60
  -9  -9   0   41.80    3.60
   9   9   0   43.80    3.90
  -9  -9   0   37.70    5.30
   9  -9   0   40.20    3.80
 -10  -9   0  117.69    5.90
  10  -9   0  117.09    6.40
 -10   9   0  115.89    5.00
 -10  -9   0  100.29    6.50
  10   9   0  117.79    6.20
 -11  -9   0   57.09    3.40
 -12  -9   0  137.29    5.60
   0 -10   0  135.49    7.40
   0 -10   0  118.09    7.30
   0  10   0  141.39    7.50
   0  10   0  145.39    6.20
  -1  10   0  293.47   12.70
   1 -10   0  267.57   12.10
   1 -10   0  265.37   13.60
  -1  10   0  296.97   10.90
   1 -10   0  283.87   13.30
  -1 -10   0  288.07   11.90
   1  10   0  279.07   12.70
   1  10   0  280.87   11.60
   1 -10   0  275.37   12.10
  -1 -10   0  276.37   12.70
  -2  10   0  260.87   11.90
   2 -10   0  260.97   12.80
  -2  10   0  263.87   10.20
   2  10   0  262.57   12.10
   2 -10   0  265.47   12.80
  -2 -10   0  256.57   11.30
   2  10   0  266.17   11.10
   2 -10   0  263.57   11.00
   2 -10   0  247.58   11.60
   3 -10   0   43.90    4.30
  -3  10   0   41.30    2.90
   3  10   0   41.70    3.90
   3  10   0   44.10    4.00
   3  10   0   42.70    3.70
  -3  10   0   38.10    3.70
  -3 -10   0   43.20    3.00
  -3 -10   0   41.40    3.60
   3 -10   0   40.00    2.90
   3  10   0   38.80    3.70
   3 -10   0   41.50    3.90
   3 -10   0   40.30    4.00
   4 -10   0   27.10    3.10
   4  10   0   27.80    2.90
   4 -10   0   29.10    2.00
  -4  10   0   26.90    2.50
   4  10   0   31.00    3.30
   4  10   0   27.90    3.80
   4 -10   0   24.80    3.70
   4  10   0   26.50    3.40
  -4 -10   0   27.90    2.70
  -4 -10   0   26.50    3.20
   4 -10   0   28.60    3.50
   5 -10   0    4.30    1.80
   5 -10   0    4.60    1.50
  -5 -10   0    4.70    1.50
   5  10   0    4.00    1.80
   5  10   0    3.80    1.70
   5  10   0    4.00    1.80
  -5 -10   0    4.90    2.10
   5 -10   0    3.50    1.80
  -5  10   0    5.80    1.30
   5  10   0    4.10    1.80
   5  10   0    5.00    1.30
   6 -10   0    8.90    2.50
   6  10   0    7.10    2.20
  -6 -10   0    6.60    2.60
  -6 -10   0    4.80    1.60
  -6  10   0    6.90    1.60
   6  10   0    5.70    1.80
   6 -10   0    4.80    1.30
   6  10   0    7.30    2.10
   6 -10   0    8.50    2.30
   6  10   0    5.40    1.80
   7 -10   0   58.29    4.80
   7  10   0   54.49    4.90
   7 -10   0   56.79    5.40
  -7 -10   0   59.29    4.10
   7  10   0   64.59    4.80
  -7 -10   0   63.89    5.50
   7  10   0   62.29    4.10
  -7  10   0   64.29    3.70
   8  10   0   40.40    3.80
   8 -10   0   37.10    4.10
   8  10   0   43.50    2.80
  -8 -10   0   38.30    4.60
  -8  10   0   39.00    2.80
  -8 -10   0   41.70    3.40
  -9  10   0  287.57   10.80
  -9 -10   0  298.17   11.40
   9  10   0  303.37   12.00
   9 -10   0  293.97   12.80
  -9 -10   0  259.37   12.30
  10 -10   0   81.49    4.90
  10  10   0   82.79    4.80
 -10 -10   0   86.09    4.40
 -11 -10   0   20.70    1.70
   0  11   0    0.70    1.40
   0  11   0    2.20    1.20
   0 -11   0    2.80    1.60
   1 -11   0    2.20    1.50
   1  11   0    5.10    1.90
  -1  11   0    4.30    1.40
   1  11   0    4.60    1.70
   1 -11   0    4.20    1.80
  -1  11   0    6.30    1.90
  -1 -11   0    6.80    2.10
   1 -11   0    4.80    1.80
   1 -11   0    4.60    1.60
   2 -11   0   30.10    3.80
  -2  11   0   30.00    2.50
   2  11   0   29.40    3.60
   2 -11   0   33.00    3.60
   2  11   0   28.60    3.40
  -2  11   0   30.40    3.50
   2 -11   0   32.10    2.90
   2 -11   0   29.30    3.30
   3 -11   0   13.70    3.00
   3  11   0   13.10    2.60
  -3 -11   0   13.30    2.40
   3 -11   0   14.10    1.90
  -3 -11   0   14.00    1.70
   3  11   0   11.80    2.40
   3  11   0   12.30    2.70
  -3  11   0   15.90    1.90
   3 -11   0   10.30    2.50
   3 -11   0   12.40    2.70
  -4 -11   0   76.59    4.10
  -4  11   0   78.09    4.40
   4 -11   0   79.19    5.60
   4 -11   0   75.59    6.20
   4  11   0   73.69    4.50
   4  11   0   77.99    5.30
   4 -11   0   79.89    5.60
   4 -11   0   77.29    3.40
  -4 -11   0   84.29    5.30
   4  11   0   72.29    5.60
   5  11   0  591.64   21.30
   5  11   0  575.94   22.30
   5  11   0  558.54   19.40
   5  11   0  555.84   23.00
   5 -11   0  561.44   22.80
  -5 -11   0  545.25   21.90
   5 -11   0  556.04   24.50
  -5  11   0  560.14   20.10
  -5 -11   0  550.74   19.70
   5 -11   0  582.24   22.90
  -6 -11   0  178.48    7.60
  -6  11   0  173.68    7.50
   6  11   0  179.88    8.70
   6  11   0  171.08    9.20
   6 -11   0  158.48    9.80
   6 -11   0  174.08    9.40
  -6 -11   0  154.28    8.50
   6  11   0  184.98    8.60
   6 -11   0  174.28    8.00
   7 -11   0  377.06   16.10
  -7 -11   0  363.06   13.60
  -7  11   0  367.06   13.60
   7  11   0  362.16   14.30
  -7 -11   0  365.26   15.30
   7  11   0  359.26   14.70
   8 -11   0   85.19    5.60
  -8  11   0   82.29    4.20
  -8 -11   0   85.79    4.50
   8  11   0   90.39    3.90
  -8 -11   0   76.79    5.00
   8  11   0   84.09    5.10
  -9 -11   0    4.70    1.20
   9  11   0    5.70    1.70
   9 -11   0    5.80    1.70
  10 -11   0   18.60    2.10
 -10 -11   0   20.30    1.70
 -11 -11   0  139.89    5.10
   0 -12   0   11.60    2.50
   0  12   0   10.50    2.70
   1 -12   0   93.09    5.40
   1  12   0   83.69    6.00
   1  12   0   85.29    5.60
   1 -12   0   83.19    6.60
  -1 -12   0   86.69    6.00
  -1  12   0   82.29    4.80
  -1  12   0   86.89    6.10
   2 -12   0   30.60    4.00
   2 -12   0   28.10    3.40
   2  12   0   28.10    3.40
  -2  12   0   26.60    3.60
   2 -12   0   29.80    2.70
  -2 -12   0   29.30    3.90
  -2  12   0   32.10    2.80
   2  12   0   25.80    3.50
   2  12   0   27.10    3.60
   2 -12   0   28.40    3.40
   3 -12   0  232.88   11.90
   3 -12   0  241.18    9.40
   3  12   0  261.17   11.00
   3  12   0  236.98    9.90
   3 -12   0  228.88   11.20
   3 -12   0  237.48   12.40
   3  12   0  228.68   11.60
  -3  12   0  238.68    9.80
   4 -12   0   60.69    4.90
   4  12   0   54.49    3.50
   4 -12   0   59.39    4.60
  -4  12   0   63.69    4.00
   4  12   0   59.59    4.60
   4 -12   0   58.29    5.10
   4  12   0   56.29    4.90
   5  12   0  271.07   12.10
   5 -12   0  267.57   11.90
   5  12   0  261.47    9.50
   5 -12   0  267.97   12.40
  -5  12   0  263.67   10.60
  -5 -12   0  261.27    9.60
   5  12   0  272.07   11.60
  -6 -12   0   27.10    2.10
   6  12   0   29.70    3.00
   6  12   0   24.60    2.80
   6 -12   0   26.10    2.20
  -6  12   0   26.40    2.50
   6 -12   0   26.60    3.50
  -7  12   0    1.20    0.90
  -7 -12   0    2.40    1.00
   7  12   0    3.40    1.30
   7  12   0    3.50    1.10
   7 -12   0    3.40    1.50
   8 -12   0   32.20    3.40
  -8 -12   0   33.80    2.20
   8  12   0   32.90    3.00
   9 -12   0  160.48    7.40
  -9 -12   0  147.09    5.60
   0  13   0   -0.80    1.70
   0 -13   0    0.50    1.30
   0  13   0    0.70    1.30
   1 -13   0  129.29    6.60
   1  13   0  127.29    6.80
   1  13   0  123.39    7.80
   1 -13   0  138.49    8.40
  -1 -13   0  132.59    7.30
   2 -13   0   16.00    3.10
  -2 -13   0   12.60    2.50
   2 -13   0   16.60    1.90
   2 -13   0   15.30    2.70
   2  13   0   19.80    2.60
   3  13   0  334.67   13.20
   3 -13   0  298.57   11.00
   3 -13   0  327.57   14.60
   3  13   0  316.37   12.10
  -3  13   0  298.47   12.10
   3 -13   0  323.97   13.80
   4  13   0    0.30    1.00
   4  13   0    2.00    0.90
   4 -13   0    1.40    1.10
   4  13   0    2.00    1.80
   4 -13   0    0.40    0.90
  -4  13   0    1.60    1.00
  -5  13   0   81.29    4.40
   5 -13   0   80.79    4.50
   5 -13   0   77.69    5.40
   5  13   0   76.19    5.10
   5  13   0   74.99    5.00
   6  13   0  100.19    5.30
   6  13   0   97.99    5.40
   6 -13   0  102.99    5.90
   7 -13   0    9.60    2.20
   8 -13   0   57.79    3.80
   0 -14   0  123.39    8.40
   0  14   0  129.39    6.60
   0 -14   0  128.69    6.40
   1 -14   0  710.13   26.30
  -1  14   0  737.83   27.00
   1 -14   0  771.22   30.30
   1  14   0  767.72   26.00
  -1 -14   0  716.23   27.20
   2  14   0   17.20    2.20
   2 -14   0   21.40    2.70
   3  14   0  108.09    5.00
   3 -14   0  113.69    6.20
   3 -14   0  123.59    6.60
   4  14   0    8.50    2.00
   4 -14   0    8.30    2.10
   4 -14   0    6.10    1.30
   5 -14   0   73.09    4.50
   5 -14   0   73.09    3.70
   6 -14   0   49.50    3.60
   7 -14   0   49.10    3.30
   0 -15   0    0.80    1.10
   0  15   0    1.70    1.20
   1  15   0   57.39    3.30
   1 -15   0   57.59    4.30
  -1  15   0   48.50    3.30
   2  15   0  219.48    8.50
   2 -15   0  238.28   10.50
  -2  15   0  232.78    9.50
   3 -15   0  118.49    5.80
   4 -15   0  223.28    9.00
   0  16   0   89.89    3.90
  -1  16   0    8.10    1.30
   1  16   0    7.10    1.00
  -2  16   0    0.70    0.80
  -1   0   1  227.78   10.10
   1   0   1  225.58    9.90
   1   0   1  218.88    9.90
   1   0  -1  223.68    9.40
   1   0  -1  218.28   10.00
  -1   0   1  228.08    8.30
  -1   0   1  219.08    9.40
  -1   0  -1  228.68    9.90
   1   0  -1  226.58   10.10
   1   0  -1  228.88   10.00
  -1   0  -1  231.68   10.00
   1   0   1  230.28    8.60
   1   0  -1  221.88   10.00
  -1   0   1  234.48   10.10
  -1   0   1  264.87   10.10
  -1   0   1  225.08   10.10
  -1   0   1  227.48    9.10
   2   0  -1 1480.35   64.79
  -2   0   1 1560.44   64.89
   2   0  -1 1519.15   64.79
  -2   0   1 1550.54   58.49
  -2   0   1 1511.05   61.19
   2   0   1 1437.46   55.09
  -2   0  -1 1510.55   64.69
  -2   0  -1 1503.15   64.99
  -2   0   1 1527.45   64.79
   3   0   1 1027.80   39.00
  -3   0  -1 1069.79   46.00
   3   0   1 1095.79   39.40
  -3   0  -1 1077.29   46.00
  -3   0   1 1088.29   46.30
   3   0  -1 1049.49   46.10
  -3   0   1 1077.09   46.30
  -3   0   1 1095.19   41.60
   3   0  -1 1029.90   39.10
  -3   0  -1 1096.69   46.10
   4   0  -1  221.38    9.00
  -4   0  -1  220.78   10.00
  -4   0  -1  216.98   10.00
  -4   0   1  223.38    9.00
   4   0   1  229.48    8.80
   4   0   1  218.98    9.00
  -4   0  -1  215.48   10.00
  -4   0   1  220.18   10.30
  -4   0   1  224.18   10.30
   4   0  -1  218.48    9.20
  -5   0   1   18.70    1.80
   5   0  -1   17.80    1.30
  -5   0   1   23.80    1.90
   5   0   1   18.70    1.50
  -5   0  -1   17.70    1.50
  -5   0  -1   17.70    1.40
  -5   0   1   19.00    1.30
   5   0   1   25.70    1.90
   5   0  -1   19.30    1.90
   5   0   1   19.10    1.70
  -6   0  -1  739.53   33.10
  -6   0  -1  750.62   29.40
   6   0   1  744.53   27.20
   6   0   1  731.03   27.80
   6   0  -1  763.32   28.90
   6   0   1  782.92   28.80
  -6   0   1  743.43   33.50
  -6   0   1  782.32   29.90
   6   0  -1  740.83   27.20
   7   0  -1    2.50    1.10
   7   0  -1    3.80    1.20
  -7   0   1    2.10    1.00
  -7   0  -1    3.40    1.00
   7   0   1    2.50    1.10
   7   0   1    2.50    1.10
  -7   0   1    1.70    0.60
   8   0  -1  310.07   14.30
   8   0  -1  318.77   13.70
   8   0   1  324.97   13.70
  -8   0  -1  338.17   13.70
   8   0   1  340.07   14.40
  -8   0   1  332.37   14.00
   9   0  -1   15.70    2.70
   9   0   1   14.70    2.40
   9   0   1   14.60    2.50
  -9   0   1   14.00    1.80
   9   0  -1   15.10    2.30
  10   0   1   97.09    6.40
  10   0  -1  106.59    6.50
  10   0   1   95.09    5.00
  10   0   1  102.69    6.40
  10   0  -1  101.09    6.60
  10   0  -1  103.69    5.40
  11   0  -1  138.99    6.80
  11   0   1  130.69    8.00
  11   0   1  149.19    8.10
  11   0  -1  141.29    8.40
  11   0   1  135.59    6.30
  11   0  -1  155.58    8.30
  12   0  -1   80.69    4.50
  12   0  -1   80.59    5.70
  12   0   1   80.09    4.10
  12   0   1   76.89    5.30
  13   0  -1   19.00    1.80
  13   0  -1   19.60    2.90
  13   0   1   15.30    2.30
  13   0   1   18.20    1.50
  14   0  -1   11.30    1.10
   0  -1   1 1040.90   42.30
   0   1  -1 1023.30   41.10
   0   1   1 1058.39   42.40
   0  -1   1 1048.50   38.00
   0   1  -1 1024.90   42.40
   0   1  -1 1062.89   44.80
   0  -1  -1 1079.29   45.40
   0  -1   1 1024.60   42.30
   0  -1   1 1017.50   41.00
   0  -1   1 1101.79   44.80
   0   1   1 1060.49   44.90
   0  -1   1 1018.70   44.80
   0  -1   1  995.90   44.80
   0   1   1  978.60   45.00
   0  -1  -1 1082.69   42.40
   0   1   1 1014.80   38.10
   0   1   1 1047.90   45.40
   0  -1  -1 1030.40   41.00
   0   1  -1 1031.50   42.30
   0  -1  -1 1031.40   44.90
   0   1  -1 1073.29   45.60
   0   1  -1 1079.39   44.90
   0  -1   1 1080.59   45.50
  -1   1   1 1134.59   47.50
   1   1  -1 1134.09   50.39
  -1   1   1 1173.88   50.29
  -1  -1  -1 1166.18   50.39
  -1  -1  -1 1167.08   47.60
  -1  -1  -1 1243.48   51.09
   1  -1   1 1123.99   42.80
   1   1  -1 1203.98   50.99
  -1   1   1 1160.98   50.49
   1   1  -1 1208.68   47.60
  -1   1   1 1181.28   42.70
   1  -1   1 1155.78   46.20
  -1  -1  -1 1158.38   50.49
  -1   1   1 1211.78   50.99
   1   1  -1 1145.39   42.60
  -1   1   1 1206.28   51.19
   1  -1  -1 1195.98   46.10
  -1  -1   1 1135.39   45.50
   1   1   1 1132.79   47.50
  -1   1  -1 1175.18   50.39
   1  -1  -1 1158.08   50.29
  -1  -1   1 1207.68   50.39
  -1  -1   1 1223.38   50.99
  -1  -1   1 1132.99   50.49
   1   1   1 1164.08   50.39
   1   1   1 1145.69   42.80
   1   1   1 1113.49   50.49
  -1  -1   1 1202.18   47.70
  -1   1  -1 1181.98   50.29
  -1  -1   1 1175.98   47.60
   1  -1  -1 1160.98   47.50
   1  -1  -1 1186.58   50.39
   2   1  -1  988.70   38.40
  -2   1   1 1050.79   42.80
   2  -1   1 1014.20   38.70
  -2  -1  -1 1097.99   45.70
   2   1  -1 1006.10   45.50
  -2   1   1 1062.99   45.40
   2  -1   1 1077.99   41.80
  -2   1   1 1066.29   38.50
  -2   1   1 1087.19   45.50
   2   1  -1 1119.99   45.70
  -2  -1  -1 1080.19   43.00
  -2  -1  -1 1117.39   45.60
   2   1   1 1017.50   45.50
  -2  -1   1 1061.49   41.20
   2   1   1 1010.90   45.50
  -2  -1   1 1106.69   46.00
   2  -1  -1 1038.80   45.40
   2   1   1  984.00   45.50
   2  -1  -1 1082.89   41.70
   2   1   1 1009.80   38.70
  -2  -1   1 1056.59   45.70
  -2  -1   1 1036.40   43.00
  -2  -1   1 1112.79   45.60
   2  -1  -1 1039.70   45.30
  -3  -1  -1 1094.49   47.30
  -3   1   1 1073.99   39.90
   3  -1   1 1079.39   39.80
   3  -1   1 1147.69   43.40
  -3  -1  -1 1066.29   44.50
   3   1  -1 1097.29   42.80
   3   1  -1 1102.29   39.80
  -3  -1  -1 1092.29   42.50
  -3   1   1 1114.79   47.20
  -3  -1  -1 1158.38   47.50
  -3   1   1 1156.08   47.30
   3  -1   1 1157.18   40.30
   3   1  -1 1071.59   47.40
   3   1  -1 1045.50   39.90
  -3   1   1 1083.89   44.30
   3   1   1 1004.20   47.00
   3   1   1 1088.69   40.30
   3   1   1 1046.70   40.00
  -3  -1   1 1082.09   47.50
   3  -1  -1 1130.09   43.30
   3  -1  -1 1096.99   39.90
  -3  -1   1 1119.09   47.50
  -3  -1   1 1064.79   42.70
   3  -1  -1 1045.30   46.80
  -3  -1   1 1125.29   47.80
   4  -1   1 1101.79   41.40
  -4  -1  -1 1082.29   49.10
  -4  -1  -1 1066.29   49.00
  -4   1   1 1106.89   48.90
  -4  -1  -1 1082.99   43.90
   4   1  -1 1070.69   41.50
   4  -1   1 1113.99   44.90
   4   1  -1  985.80   48.80
   4   1  -1 1043.20   44.20
  -4  -1  -1 1075.49   46.10
  -4   1   1 1096.49   48.80
  -4   1   1 1030.80   43.70
  -4   1   1 1035.80   41.20
   4  -1   1 1133.59   41.70
  -4  -1   1 1227.38   49.30
   4  -1  -1 1213.28   44.90
  -4  -1   1 1228.48   49.40
   4  -1  -1 1184.98   41.50
   4   1   1 1256.87   41.80
  -4  -1   1 1189.38   49.30
   4  -1  -1 1121.29   41.70
  -4  -1   1 1183.28   44.30
  -4   1  -1 1218.08   48.50
  -4   1  -1 1205.88   48.40
   4   1   1 1190.58   41.70
   5  -1   1  192.98    8.40
  -5  -1  -1  173.48    9.40
   5   1  -1  189.68    8.50
  -5  -1  -1  188.68    8.10
   5  -1   1  188.48    8.10
   5  -1   1  179.08    8.20
  -5   1   1  173.68    9.20
  -5   1   1  183.48    8.00
   5  -1   1  185.88    8.70
  -5   1   1  186.58    9.20
  -5  -1  -1  179.78    9.40
   5  -1  -1  209.28    8.50
   5  -1  -1  206.38    8.70
   5   1   1  216.88    8.20
   5   1   1  200.88    8.00
  -5  -1   1  198.68    9.70
   5   1   1  213.78    8.60
  -5  -1   1  205.68    9.20
   5  -1  -1  199.08    8.50
  -5   1  -1  209.58    8.90
  -5  -1   1  210.48    8.50
  -5   1  -1  215.58    8.90
  -6   1   1  932.31   36.40
  -6  -1  -1  919.01   36.40
  -6   1   1  910.61   40.60
   6  -1   1  933.21   34.90
   6   1  -1  889.51   33.00
  -6  -1  -1  918.81   40.90
   6   1  -1  902.61   35.00
   6  -1  -1  927.41   32.90
   6  -1  -1  939.21   35.00
   6   1   1  926.51   33.20
   6   1   1  938.41   35.00
  -6   1  -1  927.91   40.20
  -6  -1   1  952.30   36.70
  -6  -1   1  923.91   41.10
   6   1   1  938.41   33.20
   7   1  -1   41.10    3.50
  -7   1   1   42.40    3.20
  -7  -1  -1   42.30    3.40
   7  -1   1   42.60    3.30
   7   1  -1   42.70    3.40
  -7   1   1   46.10    2.70
   7  -1   1   43.80    3.40
  -7   1  -1   55.19    3.10
   7  -1  -1   58.39    3.80
   7   1   1   52.59    3.70
  -7  -1   1   55.89    3.20
   7  -1  -1   54.69    3.50
  -7  -1   1   55.29    3.90
   7   1   1   58.89    3.80
  -8   1   1  398.46   16.20
   8  -1   1  398.66   16.50
   8   1  -1  395.36   16.70
   8   1  -1  384.56   15.90
   8  -1   1  385.86   15.70
   8  -1  -1  373.16   15.60
  -8  -1   1  383.36   16.50
   8  -1  -1  391.86   16.60
   8   1   1  370.56   15.80
   8   1   1  391.26   16.60
  -8   1  -1  393.96   15.70
  -9   1   1  424.86   18.30
   9   1  -1  412.46   17.80
   9   1  -1  398.46   18.50
   9  -1   1  438.76   18.60
   9  -1   1  438.46   17.80
   9  -1  -1  445.76   17.90
  -9   1  -1  465.75   18.00
   9  -1  -1  423.96   18.60
   9   1   1  458.65   18.00
   9   1   1  452.05   18.70
  10   1  -1  127.39    7.80
 -10   1   1  125.49    6.70
  10  -1   1  119.39    7.40
  10   1  -1  121.39    7.40
  10  -1   1  119.29    5.80
  10   1  -1  128.39    6.60
  10  -1   1  124.99    7.40
  10  -1  -1  141.79    6.40
  10   1   1  152.88    7.90
  10  -1  -1  133.79    7.80
  10   1   1  134.19    7.80
  10   1   1  137.79    6.30
  10  -1  -1  152.88    7.90
  11  -1   1  142.89    8.50
  11   1  -1  152.38    8.50
  11  -1   1  162.78    8.60
  11  -1   1  150.28    6.60
  11   1  -1  152.98    7.40
  11   1  -1  157.68    9.00
  11  -1  -1  152.88    8.90
  11  -1  -1  155.48    7.20
  11   1   1  147.69    8.50
  11   1   1  158.48    7.10
  11   1   1  172.38    8.70
  11  -1  -1  166.08    8.80
  12  -1   1   17.70    1.70
  12  -1   1   17.70    2.60
  12   1  -1   16.50    2.90
  12   1  -1   17.30    2.10
  12   1   1   25.80    3.30
  12  -1  -1   23.50    2.20
  12  -1  -1   22.70    3.30
  12   1   1   23.50    2.20
  13   1  -1   29.00    2.30
  13   1  -1   24.10    3.10
  13  -1   1   26.20    1.60
  13  -1   1   23.50    3.00
  13  -1  -1   24.80    1.90
  13   1   1   24.20    2.00
  13  -1  -1   23.20    3.10
  13   1   1   23.90    2.80
  14   1  -1  115.39    4.90
  14  -1  -1  110.09    4.20
  14   1   1  118.99    4.50
   0  -2   1    3.30    0.40
   0   2   1    3.40    0.60
   0   2  -1    4.20    0.50
   0  -2   1    2.80    0.60
   0  -2   1    3.10    0.70
   0  -2   1    2.90    0.50
   0   2  -1    3.20    0.50
   0  -2  -1    4.50    0.90
   0   2  -1    3.10    0.60
   0  -2  -1    2.20    0.70
   0  -2   1    3.90    0.70
   0   2  -1    3.20    0.70
   0   2  -1    2.60    0.60
   0   2  -1    4.00    0.70
   0   2   1    3.90    0.70
   0   2   1    5.00    0.60
   0  -2  -1    3.30    0.70
   1   2  -1 1882.11   77.99
   1  -2   1 1895.11   82.09
   1   2  -1 1999.80   83.49
   1  -2   1 1956.00   75.49
  -1   2   1 1917.01   69.99
  -1  -2  -1 1980.20   83.49
  -1   2   1 1935.31   77.79
   1  -2   1 1933.01   82.09
  -1   2   1 1995.30   82.39
  -1  -2  -1 1948.31   82.69
   1   2  -1 1839.22   69.89
   1   2  -1 1897.41   82.49
   1   2  -1 1961.00   82.69
  -1  -2  -1 1963.20   75.19
  -1   2   1 1948.31   82.59
  -1  -2  -1 1955.30   77.99
  -1  -2  -1 2037.90   82.69
   1  -2   1 1911.21   69.99
  -1   2   1 2029.50   83.59
  -1   2   1 2006.70   83.49
   1  -2  -1 1921.11   82.39
  -1  -2   1 1795.82   82.59
   1   2   1 1898.01   74.49
   1   2   1 1919.21   82.59
   1   2   1 1938.61   83.49
  -1  -2   1 1980.50   83.49
  -1   2  -1 1905.61   82.19
  -1   2  -1 1863.81   82.19
   1   2   1 1857.71   82.59
   1   2   1 1825.52   69.99
  -1  -2   1 1906.71   77.99
   1  -2  -1 1925.51   75.39
  -1  -2   1 1782.12   77.79
  -1   2  -1 1917.51   77.79
  -1  -2   1 1869.11   75.19
   1  -2  -1 1912.91   78.19
   1  -2  -1 1822.72   82.29
  -1   2  -1 1929.51   77.89
  -2   2   1 4239.38  172.78
  -2  -2  -1 4097.59  173.38
  -2  -2  -1 4234.68  170.98
  -2  -2  -1 4271.67  171.78
   2   2  -1 4078.19  170.98
  -2   2   1 4211.78  171.18
  -2   2   1 3973.70  161.88
  -2  -2  -1 3987.60  162.48
  -2  -2  -1 3897.61  156.08
  -2   2   1 4117.79  144.79
   2  -2   1 4316.77  156.88
   2   2  -1 3856.01  170.78
   2  -2   1 3927.31  144.89
   2   2  -1 4158.98  173.78
   2   2  -1 4031.00  145.49
   2  -2  -1 3871.11  170.68
  -2  -2   1 4049.89  173.18
  -2  -2   1 3940.11  170.78
  -2  -2   1 4006.60  161.58
   2   2   1 3867.51  170.78
  -2  -2   1 3802.12  170.88
  -2  -2   1 3660.83  170.88
   2   2   1 3891.81  162.68
   2   2   1 3805.72  144.99
   2  -2  -1 3965.20  156.68
  -2   2  -1 3905.01  171.18
   2  -2  -1 3830.12  143.09
  -2   2  -1 4001.60  171.08
  -2  -2   1 3752.72  161.38
  -3   2   1  323.07   14.90
  -3  -2  -1  324.17   15.30
   3  -2   1  330.17   14.00
   3   2  -1  297.77   12.80
  -3   2   1  330.57   14.80
   3   2  -1  300.17   15.20
   3  -2   1  318.97   12.80
  -3  -2  -1  313.57   14.20
   3   2  -1  318.57   12.50
  -3  -2  -1  313.17   14.90
  -3  -2  -1  324.17   13.20
  -3  -2  -1  308.27   15.20
  -3   2   1  310.77   12.60
   3  -2   1  310.07   12.60
   3  -2  -1  359.56   14.00
   3   2   1  350.96   12.90
   3   2   1  327.87   15.10
   3  -2  -1  346.67   12.80
  -3  -2   1  348.57   15.30
  -3   2  -1  352.46   14.30
  -3  -2   1  351.06   14.40
  -3  -2   1  360.56   15.40
  -3  -2   1  353.16   15.40
  -3  -2   1  352.96   15.10
   3   2   1  339.87   13.00
  -3   2  -1  365.66   14.30
  -4   2   1  986.90   35.80
   4  -2   1 1017.00   35.80
  -4  -2  -1 1011.20   42.70
   4  -2   1  928.21   36.00
   4  -2   1 1043.30   36.10
   4   2  -1  979.80   42.50
   4   2  -1  970.40   36.00
  -4   2   1 1027.80   42.10
   4   2  -1 1030.00   35.60
  -4  -2  -1  988.00   42.60
   4  -2   1 1041.90   39.00
  -4  -2  -1 1018.90   42.70
  -4   2   1 1018.80   42.20
  -4  -2  -1 1031.30   40.20
  -4  -2   1  878.51   42.60
  -4  -2   1  956.30   42.80
   4  -2  -1  997.70   38.90
   4   2   1  944.81   36.00
   4   2   1 1002.40   36.10
  -4  -2   1  915.11   40.10
  -4   2  -1  932.21   41.50
   4  -2  -1  901.81   36.10
  -4   2  -1  961.70   41.40
   4   2   1  884.11   34.30
   4   2   1  877.91   42.10
  -4  -2   1  956.00   42.60
   4  -2  -1  940.11   35.80
  -4  -2   1  907.91   42.70
  -5   2   1 1224.48   53.59
   5  -2   1 1256.57   45.60
  -5  -2  -1 1208.18   54.19
   5   2  -1 1195.38   45.90
   5  -2   1 1284.07   46.00
  -5  -2  -1 1229.58   54.39
  -5   2   1 1216.68   53.69
   5  -2   1 1218.68   45.80
   5  -2   1 1269.87   49.60
   5   2   1 1275.97   45.90
   5  -2  -1 1176.58   46.00
  -5  -2   1 1223.48   54.29
  -5   2  -1 1266.37   52.99
   5   2   1 1226.08   45.90
   5   2   1 1199.38   43.80
   5  -2  -1 1253.97   45.70
  -5  -2   1 1251.37   54.59
   5  -2  -1 1277.97   49.50
  -5   2  -1 1257.77   52.99
   6   2  -1  132.89    6.70
   6  -2   1  138.99    6.50
  -6   2   1  137.79    5.70
   6  -2   1  141.49    6.50
  -6   2   1  137.99    6.70
   6  -2   1  126.69    6.10
  -6  -2  -1  133.29    7.30
   6   2  -1  139.69    6.60
   6  -2   1  141.69    6.70
  -6   2  -1  127.79    6.10
   6   2   1  127.59    6.40
   6  -2  -1  133.39    6.50
  -6  -2   1  121.19    7.30
   6  -2  -1  127.99    6.60
  -6   2  -1  127.09    6.10
   6  -2  -1  121.89    6.10
   6  -2  -1  129.29    6.50
   6   2   1  131.09    6.60
   6   2   1  130.79    6.10
   7  -2   1  512.25   20.30
   7   2  -1  519.55   21.70
   7  -2   1  548.85   21.50
  -7   2   1  540.85   21.70
   7  -2   1  545.85   21.60
   7   2  -1  518.35   20.70
   7  -2  -1  516.25   20.30
  -7  -2   1  556.64   25.50
   7  -2  -1  563.04   21.70
   7   2   1  572.04   21.80
   7   2   1  546.95   20.70
  -7   2  -1  535.85   23.60
   8   2  -1  508.95   20.20
   8  -2   1  518.65   20.00
  -8   2   1  539.55   21.10
   8  -2   1  530.95   21.10
   8   2  -1  515.25   21.30
   8  -2  -1  505.15   21.10
   8   2   1  534.55   21.30
   8  -2  -1  493.15   19.90
   8   2   1  494.35   20.10
   8   2   1  507.15   18.60
   9   2  -1  135.79    7.50
   9  -2   1  137.59    7.40
  -9   2   1  135.29    6.60
   9   2  -1  127.99    7.60
   9  -2   1  126.19    7.40
   9  -2  -1  135.19    7.60
   9  -2  -1  142.09    7.50
   9   2   1  133.29    6.50
   9   2   1  138.09    7.40
   9   2   1  136.49    7.70
  10   2  -1  405.26   18.30
  10  -2   1  420.16   17.30
  10   2  -1  411.36   16.50
 -10   2   1  423.76   17.60
  10  -2   1  397.96   17.90
  10  -2   1  397.86   15.20
  10   2  -1  406.76   17.30
  10  -2  -1  425.96   17.50
  10  -2  -1  390.16   18.10
 -10   2  -1  444.56   17.20
  10  -2  -1  405.46   15.60
  10   2   1  395.76   18.00
  10   2   1  413.76   16.20
  10   2   1  422.96   17.30
  11   2  -1  383.56   16.30
  11  -2   1  401.26   16.50
  11  -2   1  395.96   14.10
  11  -2   1  363.26   16.90
  11   2  -1  385.46   17.40
  11   2  -1  384.26   15.40
  11  -2  -1  366.36   14.60
  11   2   1  394.36   16.40
  11   2   1  348.47   16.80
  11   2   1  362.16   14.90
  11  -2  -1  406.46   16.60
  12   2  -1   23.60    3.20
  12  -2   1   25.00    3.10
  12  -2   1   24.30    1.60
  12   2  -1   24.50    2.60
  12  -2  -1   19.70    1.90
  12  -2  -1   21.70    3.20
  12   2   1   19.50    2.20
  12   2   1   18.80    3.00
  13  -2   1  286.07   13.20
  13   2  -1  315.17   12.60
  13  -2  -1  311.67   13.70
  13   2   1  347.97   12.40
  13  -2  -1  331.87   11.80
  13   2   1  310.37   13.50
  14   2  -1   77.69    3.90
  14   2   1   84.29    3.60
   0  -3   1  335.97   14.20
   0  -3  -1  358.76   15.10
   0  -3   1  340.97   14.10
   0  -3   1  332.47   15.20
   0   3   1  338.57   14.40
   0   3  -1  333.77   14.40
   0  -3  -1  313.97   15.40
   0   3  -1  325.97   13.00
   0   3  -1  335.47   15.30
   0  -3  -1  339.67   14.10
   0   3   1  344.47   15.60
   0  -3  -1  339.67   15.50
   0  -3  -1  347.27   14.30
   0   3   1  327.87   15.20
   0   3  -1  353.26   15.50
   0   3   1  363.36   15.60
   0   3   1  346.97   13.10
   0  -3  -1  340.37   15.10
   0   3  -1  333.57   15.20
   0  -3   1  342.17   14.10
   1  -3   1  375.96   15.40
   1   3  -1  356.86   16.60
   1   3  -1  367.56   16.90
  -1  -3  -1  356.66   16.90
  -1   3   1  373.96   16.70
   1   3  -1  381.46   16.90
   1   3  -1  360.06   15.80
  -1  -3  -1  361.56   16.60
  -1   3   1  368.06   16.40
  -1   3   1  367.96   16.80
   1   3  -1  365.96   14.10
   1   3  -1  341.57   16.70
  -1   3   1  372.76   16.50
  -1   3   1  357.06   14.10
  -1  -3  -1  372.56   15.70
   1  -3   1  365.06   16.20
  -1  -3  -1  380.06   15.10
  -1  -3  -1  376.56   17.00
   1  -3  -1  385.96   15.20
  -1   3  -1  358.76   16.50
  -1  -3   1  364.36   15.70
  -1  -3   1  374.76   15.20
  -1   3  -1  368.66   15.30
   1  -3  -1  372.86   15.40
   1   3   1  363.16   16.90
   1  -3  -1  365.26   16.60
   1   3   1  348.27   15.70
   1   3   1  373.66   16.90
  -1   3  -1  376.66   14.20
   1  -3  -1  385.36   15.20
  -1   3  -1  401.56   16.10
  -1   3  -1  390.46   16.10
  -1  -3   1  380.36   16.50
   1   3   1  364.96   14.20
  -1  -3   1  354.06   16.60
  -1   3  -1  368.56   16.50
   1   3   1  364.16   16.60
  -1  -3   1  334.07   16.80
   2   3  -1   77.09    3.70
   2   3  -1   72.69    3.90
  -2  -3  -1   74.59    4.80
  -2   3   1   76.19    3.90
   2   3  -1   74.19    4.20
  -2  -3  -1   79.99    3.90
  -2   3   1   81.09    4.40
   2  -3   1   79.69    4.40
  -2  -3  -1   74.89    4.30
   2  -3   1   73.79    3.70
  -2   3   1   81.69    3.90
  -2  -3  -1   82.19    4.90
  -2  -3  -1   77.79    4.30
  -2   3   1   75.39    3.80
  -2   3   1   83.09    4.70
   2   3  -1   81.59    4.80
  -2  -3   1   87.29    4.40
  -2   3  -1   95.59    4.30
   2   3   1   89.69    4.30
  -2  -3   1   91.09    3.90
   2  -3  -1   84.79    4.20
  -2  -3   1  100.59    4.90
  -2   3  -1   91.69    4.30
   2  -3  -1   94.29    4.40
   2   3   1   93.19    4.10
  -2  -3   1   95.99    4.50
  -2  -3   1   81.19    4.20
   2   3   1   86.89    4.80
  -2   3  -1   88.59    3.60
   2   3   1   87.19    4.10
   2  -3  -1   91.09    4.00
  -2  -3   1   89.99    4.90
  -3  -3  -1 1341.67   56.99
  -3   3   1 1308.97   56.29
  -3   3   1 1356.76   56.09
   3   3  -1 1290.57   56.69
   3  -3   1 1389.46   51.79
   3  -3   1 1261.67   47.70
   3   3  -1 1372.26   47.60
  -3  -3  -1 1345.17   56.79
  -3  -3  -1 1391.76   50.89
   3  -3   1 1296.67   47.10
  -3  -3  -1 1375.76   53.49
  -3   3   1 1340.07   47.80
  -3  -3  -1 1383.36   56.79
   3   3  -1 1289.47   47.50
   3   3  -1 1262.17   56.39
   3  -3  -1 1283.67   51.69
   3   3   1 1276.57   47.90
   3  -3  -1 1180.38   47.70
  -3  -3   1 1225.08   56.89
   3   3   1 1235.28   56.49
  -3   3  -1 1272.77   55.69
  -3  -3   1 1282.27   56.59
  -3  -3   1 1282.57   53.39
   3   3   1 1182.08   56.39
   3  -3  -1 1261.67   47.30
  -3   3  -1 1278.37   55.69
  -3  -3   1 1228.78   56.69
   3   3   1 1228.68   45.50
  -4  -3  -1   76.29    4.20
   4  -3   1   70.59    4.00
   4   3  -1   73.39    4.00
   4  -3   1   79.59    4.20
  -4   3   1   70.19    4.10
   4   3  -1   76.59    3.40
  -4  -3  -1   73.69    4.60
   4   3  -1   72.09    3.60
  -4   3   1   73.99    3.90
   4  -3   1   74.59    3.60
  -4   3   1   73.69    3.50
  -4  -3  -1   73.09    4.10
   4   3   1   65.69    3.70
  -4  -3   1   70.29    4.50
  -4  -3   1   71.09    4.20
  -4  -3   1   68.39    4.10
   4  -3  -1   62.49    4.00
   4  -3  -1   67.29    3.70
  -4   3  -1   65.59    3.50
   4   3   1   69.39    3.90
   4   3   1   72.39    3.70
   4  -3  -1   68.69    4.00
  -4   3  -1   65.99    3.50
  -5  -3  -1  430.46   20.10
  -5  -3  -1  436.06   19.70
  -5   3   1  446.46   19.20
  -5   3   1  430.36   16.50
   5   3  -1  433.76   16.10
   5   3  -1  443.66   17.20
   5  -3   1  461.05   18.40
   5  -3   1  439.96   17.20
   5  -3   1  445.06   16.80
   5   3   1  416.76   17.10
   5  -3  -1  431.86   18.20
   5  -3  -1  393.46   17.20
   5   3   1  396.46   16.20
   5   3   1  414.86   16.70
  -5   3  -1  416.56   18.70
  -5  -3   1  428.56   19.80
  -5   3  -1  410.96   18.60
   5  -3  -1  417.66   16.80
  -5  -3   1  416.06   20.10
  -6   3   1  381.26   16.70
   6   3  -1  370.76   15.30
  -6   3   1  368.36   14.70
   6  -3   1  345.07   14.00
  -6  -3  -1  402.36   17.90
   6  -3   1  370.16   14.90
   6  -3   1  397.36   15.30
   6   3  -1  375.16   14.70
   6  -3   1  383.26   16.20
   6  -3  -1  362.66   15.30
  -6   3  -1  344.27   14.80
  -6  -3   1  330.57   17.60
   6  -3  -1  365.86   16.00
   6  -3  -1  347.57   14.10
   6   3   1  360.86   14.40
  -6   3  -1  365.56   16.00
  -6   3  -1  354.96   16.00
   6   3   1  346.67   14.50
   6  -3  -1  364.66   15.00
   6   3   1  360.76   15.20
   7   3  -1  291.57   12.10
  -7   3   1  310.77   13.20
   7   3  -1  302.17   13.30
   7  -3   1  309.37   13.50
   7   3  -1  275.07   11.30
   7   3  -1  306.67   13.90
   7  -3   1  318.67   13.70
   7  -3   1  312.27   12.90
   7   3   1  337.37   14.00
  -7   3  -1  339.07   14.10
   7  -3  -1  357.26   14.00
   7  -3  -1  351.76   14.20
   7   3   1  327.57   13.40
   7   3   1  353.66   13.30
   7   3   1  307.27   12.20
   7  -3  -1  316.37   13.00
  -8   3   1   91.39    4.50
   8   3  -1   88.39    5.60
   8   3  -1   88.49    5.70
   8  -3   1   93.29    5.50
   8  -3   1   87.29    5.30
   8   3   1   87.19    5.00
   8  -3  -1   88.79    5.60
   8   3   1   89.79    5.70
   8   3   1   89.49    5.60
   8  -3  -1   82.79    5.30
  -9   3   1  959.60   36.80
   9   3  -1  906.81   36.20
   9  -3   1  975.20   36.10
   9  -3   1  963.80   34.10
   9   3  -1  946.11   34.30
   9  -3  -1  908.81   34.00
   9   3   1  883.91   36.00
   9   3   1  881.31   31.40
   9  -3  -1  858.81   35.90
   9   3   1  889.21   34.10
  10  -3   1  313.67   13.50
  10  -3   1  291.97   13.90
  10   3  -1  300.17   14.20
  10  -3   1  302.27   11.10
  10   3  -1  287.97   12.70
  10   3  -1  303.67   13.50
  10   3   1  301.37   12.50
  10  -3  -1  306.47   13.50
  10   3   1  295.47   14.00
  10  -3  -1  277.77   13.90
  10   3   1  307.27   13.60
  10  -3  -1  288.67   11.60
  10   3   1  304.37   12.20
  11   3  -1  104.99    6.50
  11  -3   1   97.99    4.10
  11  -3   1   94.39    6.20
  11   3  -1   93.79    5.60
  11  -3  -1   94.39    4.70
  11  -3  -1  102.09    6.50
  11   3   1   91.59    5.30
  11   3   1   96.49    6.60
  11   3   1   97.99    6.40
  12   3  -1   51.49    3.70
  12  -3   1   58.49    4.50
  12   3  -1   54.19    4.50
  12   3   1   47.30    3.40
  12  -3  -1   50.39    4.20
  12  -3  -1   49.70    2.90
  12   3   1   47.30    4.20
  13   3  -1  124.79    7.20
 -13  -3  -1  135.69    7.00
  13   3  -1  134.79    6.30
  13  -3  -1  134.99    5.00
  13  -3  -1  125.59    7.00
  13   3   1  135.89    6.10
  14   3  -1    5.50    1.10
  14   3   1    7.70    1.10
   0  -4  -1   10.40    1.10
   0   4   1   11.70    1.30
   0  -4  -1   11.50    1.50
   0  -4   1   14.00    1.40
   0   4   1   10.60    1.60
   0   4   1   12.50    1.50
   0  -4  -1   11.10    0.90
   0   4  -1   10.50    1.40
   0   4  -1   11.20    1.50
   0  -4   1   11.80    0.90
   0  -4   1   12.40    1.30
   0   4  -1   10.10    1.00
   0  -4  -1   11.60    0.90
   0  -4   1   12.70    1.00
   0  -4  -1   11.10    1.30
   0   4  -1   10.60    1.20
   1   4  -1   94.99    5.60
   1   4  -1  100.89    4.60
   1   4  -1  103.79    5.80
   1   4  -1  105.79    5.80
  -1   4   1   97.09    5.70
  -1  -4  -1  102.49    5.20
  -1  -4  -1   92.19    5.70
   1   4  -1  101.59    4.70
  -1  -4  -1   99.79    5.10
  -1   4   1   94.89    5.10
  -1   4   1  101.49    5.60
   1  -4   1   89.69    5.00
  -1  -4  -1  103.79    5.00
  -1   4   1   96.99    4.70
   1  -4   1   92.59    4.90
   1  -4   1   95.29    5.10
  -1  -4   1  110.89    5.10
  -1  -4   1  108.49    5.60
  -1   4  -1  105.99    5.00
  -1  -4   1  108.59    5.00
   1  -4  -1  109.79    4.50
   1  -4  -1  100.79    5.40
   1  -4  -1  106.19    5.20
   1  -4  -1  110.39    4.50
   1   4   1  115.69    5.00
  -1  -4   1  107.89    5.10
  -1   4  -1   97.79    5.50
  -1   4  -1  105.29    5.50
  -1  -4   1  112.69    5.10
  -1   4  -1  103.29    4.80
   1  -4  -1  104.99    4.90
   1   4   1  116.79    4.90
  -2   4   1 1060.49   39.10
  -2   4   1 1093.79   46.00
   2   4  -1 1048.40   37.00
  -2  -4  -1 1074.29   46.50
   2  -4   1  999.30   39.00
  -2  -4  -1 1093.19   41.80
  -2  -4  -1 1076.39   43.60
  -2  -4  -1 1020.70   46.30
   2   4  -1 1017.30   43.60
   2   4  -1 1094.99   39.00
  -2   4   1 1056.49   46.00
  -2   4   1 1043.90   46.30
  -2   4   1 1062.99   46.00
   2  -4   1 1058.99   42.40
   2  -4   1 1089.09   37.20
   2   4   1 1031.40   37.10
  -2   4  -1 1035.90   45.80
   2   4   1 1062.99   39.20
  -2  -4   1 1016.90   43.40
  -2  -4   1 1041.10   41.80
  -2  -4   1 1097.99   43.60
   2   4   1 1050.19   41.40
   2  -4  -1 1059.89   42.30
   2  -4  -1  986.50   45.50
  -2  -4   1 1037.50   46.30
   2   4   1 1005.00   46.10
   2  -4  -1  999.70   39.00
   2   4   1 1099.39   46.40
  -2   4  -1 1017.80   42.90
  -2  -4   1 1045.20   46.20
  -2   4  -1 1061.79   39.20
   2   4   1 1046.10   43.60
  -2   4  -1 1054.29   45.80
  -3  -4  -1  176.18    8.90
   3   4  -1  167.28    6.90
  -3   4   1  157.88    8.40
   3   4  -1  178.68    7.10
   3  -4   1  151.28    6.60
   3   4  -1  167.98    7.30
  -3  -4  -1  164.98    8.20
  -3   4   1  166.18    7.50
   3  -4   1  158.38    7.40
   3  -4   1  162.28    6.90
  -3  -4  -1  168.28    7.10
   3   4  -1  161.48    8.70
   3  -4   1  164.58    7.90
  -3   4   1  171.58    7.10
  -3   4   1  159.78    8.10
   3   4  -1  154.78    7.70
  -3  -4  -1  176.98    8.10
  -3  -4   1  163.18    8.60
  -3  -4   1  157.98    8.10
   3   4   1  171.78    7.20
   3   4   1  157.28    8.60
   3  -4  -1  147.19    7.40
  -3   4  -1  160.18    8.00
   3  -4  -1  162.78    7.90
  -3   4  -1  159.48    7.20
  -3  -4   1  167.08    8.00
   3   4   1  159.08    8.60
  -3   4  -1  159.78    7.90
   3   4   1  159.88    7.00
  -4  -4  -1  428.26   19.40
   4  -4   1  438.36   18.20
  -4  -4  -1  449.36   20.10
  -4   4   1  410.76   19.00
   4  -4   1  426.56   16.30
  -4   4   1  421.76   16.50
  -4  -4  -1  438.76   18.60
   4   4  -1  434.86   16.80
   4  -4   1  401.36   16.80
   4   4  -1  412.26   15.80
   4   4  -1  430.96   16.30
   4  -4   1  422.96   15.50
  -4   4  -1  421.56   16.70
  -4   4  -1  412.16   18.70
   4   4   1  393.36   15.90
  -4  -4   1  419.96   19.40
   4  -4  -1  407.36   16.40
  -4   4  -1  401.36   18.80
   4  -4  -1  414.66   18.00
   4   4   1  417.26   16.70
   4  -4  -1  374.06   16.80
  -4  -4   1  426.06   19.90
   4   4   1  429.16   16.60
  -4  -4   1  416.66   18.60
   5   4  -1  786.12   27.70
   5  -4   1  793.12   29.30
   5   4  -1  795.82   29.10
   5   4  -1  779.02   27.50
  -5   4   1  792.52   33.50
   5  -4   1  786.22   31.50
  -5   4   1  765.02   28.80
  -5  -4  -1  768.62   34.60
  -5  -4  -1  762.72   34.30
   5  -4   1  789.82   28.70
  -5   4  -1  741.23   29.00
  -5  -4   1  735.63   34.50
  -5  -4   1  733.93   34.20
   5  -4  -1  708.33   26.90
   5   4   1  723.93   29.00
   5  -4  -1  740.63   31.30
   5  -4  -1  755.32   28.80
   5   4   1  723.53   27.70
   5   4   1  721.63   28.80
  -5   4  -1  759.02   33.00
   5   4   1  742.73   27.50
   5  -4  -1  719.73   29.30
   6   4  -1   31.80    2.90
   6   4  -1   39.60    3.20
   6   4  -1   36.00    2.50
  -6  -4  -1   29.30    3.20
   6  -4   1   35.40    2.70
   6  -4   1   34.00    2.70
   6  -4   1   34.00    3.00
   6  -4   1   37.40    3.10
   6   4  -1   38.70    3.20
  -6   4   1   32.10    2.50
   6  -4  -1   32.90    2.80
  -6  -4   1   27.60    3.20
  -6   4  -1   31.60    2.60
   6   4   1   30.70    2.90
   6  -4  -1   29.00    2.60
   6   4   1   31.40    2.10
   6   4   1   30.60    2.70
  -6   4  -1   33.10    2.00
   6   4   1   34.10    2.80
   6  -4  -1   29.40    2.80
   6  -4  -1   31.70    3.10
   6   4   1   28.10    2.70
   7   4  -1  946.61   34.60
  -7   4   1  961.30   37.50
   7   4  -1  962.50   36.70
   7  -4   1  997.20   36.70
   7   4  -1  909.81   32.70
   7  -4   1  969.10   36.20
   7   4  -1  921.31   32.10
   7  -4   1  954.70   34.10
   7   4   1  880.81   32.10
   7  -4  -1  955.50   36.40
   7   4   1  906.21   32.10
   7   4   1  958.50   34.80
   7   4   1  931.61   34.50
   7  -4  -1  979.70   36.90
   7  -4  -1  941.41   34.20
   7   4   1  963.30   36.60
   8  -4   1  135.59    7.70
   8   4  -1  141.19    7.70
   8  -4   1  143.09    7.70
  -8   4   1  145.89    6.90
   8   4  -1  139.09    8.00
   8   4  -1  141.29    7.10
   8  -4   1  147.29    7.50
   8   4   1  151.58    7.20
   8   4   1  152.58    8.00
   8  -4  -1  156.28    8.20
   8   4   1  162.38    8.00
   8  -4  -1  155.88    7.70
   8  -4  -1  152.58    7.90
  -9   4   1   42.80    3.10
   9   4  -1   42.40    3.60
   9  -4   1   44.40    4.00
   9   4  -1   45.00    4.00
   9  -4   1   46.40    4.00
   9   4  -1   43.20    4.10
   9   4  -1   45.00    3.80
   9   4   1   58.19    4.10
   9  -4  -1   48.00    3.90
   9   4   1   54.19    4.40
   9   4   1   51.79    3.90
   9   4   1   50.79    4.40
   9  -4  -1   52.09    4.30
  10  -4   1   65.29    5.10
  10   4  -1   58.39    4.70
  10   4  -1   60.59    5.00
  10  -4   1   65.49    5.20
  10  -4   1   64.99    3.20
  10   4  -1   64.49    5.10
  10  -4  -1   74.69    3.80
  10  -4  -1   74.79    5.40
  10   4   1   79.49    5.60
  10   4   1   75.99    5.50
  10   4   1   81.19    4.90
  10   4   1   83.09    4.90
  10  -4  -1   86.79    5.60
  11  -4   1   52.79    4.40
  11   4  -1   51.79    4.20
  11   4  -1   55.39    4.80
  11   4   1   60.29    4.10
  11  -4  -1   69.79    5.20
  11   4   1   63.99    5.30
  11  -4  -1   68.19    3.40
  12   4  -1   74.59    4.60
 -12  -4  -1   76.89    5.30
  12   4  -1   73.69    5.50
  12   4   1   68.99    4.40
  12  -4  -1   70.59    5.30
  12  -4  -1   71.99    3.40
  13   4  -1  170.08    7.80
  13   4   1  182.28    7.70
  14   4  -1   45.20    2.70
  14   4   1   42.10    2.40
   0  -5  -1   20.90    1.80
   0   5   1   21.90    2.30
   0   5  -1   19.50    1.80
   0  -5   1   19.00    1.90
   0  -5  -1   20.80    2.10
   0   5  -1   20.30    2.20
   0  -5   1   20.70    1.40
   0   5   1   20.70    1.70
   0  -5  -1   19.40    1.50
   0  -5   1   23.60    2.00
   0  -5   1   20.60    1.40
   0  -5  -1   18.70    1.90
   0   5  -1   19.90    1.70
   0  -5   1   19.00    1.90
   0   5   1   20.40    1.70
  -1  -5  -1  701.83   32.00
  -1   5   1  695.33   25.40
   1  -5   1  726.53   29.30
  -1  -5  -1  738.13   29.00
  -1   5   1  754.42   32.00
   1   5  -1  718.13   26.90
   1   5  -1  736.03   32.20
   1  -5   1  697.73   27.00
   1   5  -1  720.43   32.10
  -1   5   1  724.53   27.00
   1   5  -1  696.23   25.50
  -1  -5  -1  675.03   29.70
  -1  -5  -1  729.83   31.40
  -1  -5   1  681.33   29.50
  -1   5  -1  685.43   25.40
  -1  -5   1  686.73   26.80
  -1  -5   1  698.43   28.90
  -1  -5   1  720.33   31.10
   1  -5  -1  680.33   26.80
   1  -5  -1  680.23   28.80
   1   5   1  703.43   25.60
  -1   5  -1  712.63   27.00
  -1   5  -1  704.03   31.70
   1  -5  -1  712.53   28.90
   1   5   1  704.93   27.00
  -1  -5   1  668.63   31.60
   1   5   1  722.73   32.10
   1  -5  -1  740.63   29.30
   2   5  -1   16.40    2.10
   2  -5   1   16.60    1.90
   2  -5   1   14.00    1.80
  -2   5   1   14.20    1.70
  -2  -5  -1   15.70    2.10
  -2  -5   1    9.50    1.30
  -2  -5   1   10.20    1.30
  -2  -5   1    9.80    1.40
   2   5   1   15.20    1.60
   2  -5  -1    9.40    1.40
   2  -5  -1    9.50    1.60
  -2  -5   1   11.50    1.60
  -2   5  -1    9.20    1.30
  -2  -5   1    7.90    1.40
  -2   5  -1    9.70    1.40
   2   5   1   10.80    1.30
  -2   5  -1   10.60    1.50
  -3   5   1  537.65   20.80
  -3   5   1  510.65   19.40
  -3  -5  -1  545.35   25.10
   3  -5   1  504.95   22.60
   3   5  -1  564.34   20.80
   3   5  -1  507.75   19.80
  -3  -5  -1  511.25   24.30
  -3   5   1  527.75   23.90
  -3  -5  -1  540.35   23.30
   3   5  -1  535.55   20.70
   3  -5   1  494.35   21.00
  -3   5   1  526.75   24.30
  -3   5  -1  545.15   21.00
  -3   5  -1  541.95   19.70
   3  -5  -1  493.25   21.00
   3  -5  -1  536.65   22.70
  -3  -5   1  549.05   24.90
  -3  -5   1  557.94   23.30
   3   5   1  558.94   20.90
   3  -5  -1  592.94   19.20
  -3  -5   1  515.45   24.30
  -3   5  -1  541.75   24.10
   3   5   1  526.15   19.90
   4  -5   1  199.08   10.20
   4  -5   1  202.78    8.60
   4  -5   1  190.88    7.40
  -4   5   1  195.38    9.20
   4  -5   1  194.08    9.60
  -4  -5  -1  204.18   10.70
  -4  -5  -1  214.28   11.50
   4   5  -1  202.78    8.90
  -4  -5  -1  204.88   10.40
   4   5  -1  200.38    9.00
   4   5  -1  212.58    9.50
  -4   5   1  210.28   10.60
  -4  -5  -1  205.98    9.10
  -4   5  -1  229.88   10.30
  -4  -5   1  231.38   10.60
   4  -5  -1  211.38    9.10
   4   5   1  220.88    9.20
   4  -5  -1  208.08    9.80
   4   5   1  224.08    9.40
   4   5   1  231.78    9.70
   4  -5  -1  221.38    7.90
  -4  -5   1  223.58   10.70
  -4  -5   1  240.58   11.70
  -4   5  -1  222.08    9.50
   4  -5  -1  216.68   10.30
   5  -5   1  578.44   23.20
  -5  -5  -1  578.54   27.50
   5   5  -1  599.34   21.90
  -5   5   1  573.04   26.20
   5   5  -1  612.64   23.00
  -5  -5  -1  549.35   21.60
   5  -5   1  563.44   22.40
   5   5  -1  565.94   21.60
  -5   5   1  571.54   22.70
   5  -5   1  559.54   21.00
   5  -5   1  555.14   24.80
   5  -5  -1  581.64   24.80
  -5   5  -1  594.74   25.80
  -5  -5   1  600.94   27.60
   5   5   1  591.44   20.40
   5  -5  -1  538.85   21.10
   5  -5  -1  567.64   23.20
   5   5   1  606.94   22.10
   5   5   1  567.24   22.70
   5   5   1  582.14   22.90
  -5   5  -1  586.74   22.90
   6  -5   1  188.78    9.80
   6   5  -1  200.88    9.30
   6   5  -1  192.98    8.70
  -6  -5  -1  173.08   10.80
   6  -5   1  200.68    9.50
   6   5  -1  182.18    8.20
   6   5  -1  182.68    8.00
   6   5  -1  181.48    8.70
   6  -5   1  187.88    8.30
   6  -5   1  185.08    8.80
   6   5   1  188.98    7.90
  -6   5  -1  189.68    9.00
   6  -5  -1  185.28    8.50
  -6  -5   1  187.08   11.10
   6   5   1  189.08    8.30
   6  -5  -1  188.38    9.50
   6   5   1  195.68    9.20
   6   5   1  199.68    8.90
   6  -5  -1  196.78    9.90
   6   5   1  190.48    9.00
   6  -5  -1  195.08    9.10
   7  -5   1  239.98   12.40
  -7   5   1  254.97   10.90
   7   5  -1  244.18    9.90
   7  -5   1  247.68   11.30
   7   5  -1  251.57   10.40
   7   5  -1  260.97   11.80
   7  -5   1  259.37   10.80
   7   5  -1  262.97   11.30
   7  -5   1  267.37   11.90
   7   5   1  220.58    9.30
   7  -5  -1  255.97   11.90
   7   5   1  237.08   11.10
   7   5   1  250.77   11.10
   7  -5  -1  256.17   10.90
   7   5   1  224.88   10.20
   7   5   1  248.48   11.60
   7  -5  -1  232.08   12.20
   7  -5  -1  245.28   11.40
   8   5  -1  171.28    8.70
   8  -5   1  179.18    8.30
   8  -5   1  171.78    8.90
   8   5  -1  170.78    8.00
  -8   5   1  169.38    7.80
   8  -5   1  172.38    8.70
   8   5  -1  167.18    6.50
   8   5  -1  168.08    8.90
   8   5   1  163.78    8.50
   8   5   1  152.38    8.10
   8   5   1  153.38    7.80
   8  -5  -1  158.08    8.60
   8   5   1  153.28    8.70
   8  -5  -1  168.08    8.30
   8  -5  -1  154.78    8.90
   9   5  -1  147.29    7.50
   9   5  -1  149.39    8.10
  -9   5   1  144.59    7.30
   9   5  -1  144.59    7.90
   9   5  -1  143.99    8.40
  -9  -5  -1  146.59    8.10
   9  -5   1  145.39    7.80
   9  -5   1  143.79    8.30
   9  -5   1  143.39    8.20
   9  -5  -1  164.28    8.20
   9  -5  -1  156.58    8.60
   9   5   1  154.58    7.80
   9   5   1  151.98    8.50
   9   5   1  169.88    7.80
  10   5  -1  170.38    9.40
  10   5  -1  167.18    8.70
  10   5  -1  179.18    9.30
 -10  -5  -1  171.48    8.90
  10  -5   1  169.98    8.70
  10   5   1  175.08    8.50
  10  -5  -1  179.18    9.10
  10   5   1  170.58    8.10
  10   5   1  158.28    9.20
  11   5  -1  112.09    6.50
 -11  -5  -1  106.59    6.60
  11   5   1  120.99    6.40
  11  -5  -1  119.39    7.10
  11  -5  -1  123.49    5.20
  11   5   1  114.89    6.20
 -11  -5   1  119.79    7.10
  12   5  -1    6.80    1.80
 -12  -5  -1    2.40    2.10
  12  -5  -1    3.90    1.80
  12  -5  -1    4.70    0.80
  12   5   1    5.30    1.40
 -12  -5   1    5.20    1.80
  13   5  -1   17.50    2.10
  13   5   1   15.70    1.90
  14   5  -1    5.30    1.10
  14   5   1    3.40    0.90
   0   6   1 1277.57   47.80
   0  -6  -1 1231.48   47.20
   0   6  -1 1284.07   41.50
   0   6  -1 1325.97   56.59
   0  -6   1 1294.17   51.59
   0  -6  -1 1294.27   51.59
   0  -6  -1 1229.78   52.19
   0  -6   1 1267.87   51.89
   0   6   1 1313.97   56.59
   0   6  -1 1287.47   47.80
   0   6  -1 1251.77   45.10
   0  -6   1 1228.78   47.40
   0   6   1 1276.47   45.20
  -1  -6  -1  166.78    8.10
  -1   6   1  165.78    9.10
   1  -6   1  161.78    7.80
   1   6  -1  191.28    9.60
  -1  -6  -1  174.78    7.40
  -1   6   1  175.78    7.70
   1  -6   1  173.38    8.40
  -1   6   1  170.08    6.20
  -1  -6  -1  176.28    8.00
   1   6  -1  174.18    7.30
   1  -6   1  170.68    7.50
   1   6  -1  182.68    9.40
   1   6  -1  182.88    7.60
  -1   6   1  175.58    7.20
  -1   6  -1  149.79    6.00
  -1   6  -1  150.38    8.80
   1  -6  -1  148.79    7.50
  -1  -6   1  153.98    8.00
   1  -6  -1  148.99    8.20
   1   6   1  157.18    7.20
  -1  -6   1  151.58    7.70
   1   6   1  163.48    7.60
  -1  -6   1  157.38    7.50
   1   6   1  165.58    9.30
  -1   6  -1  145.79    7.00
  -1   6  -1  154.08    7.50
  -2   6   1  941.91   34.60
   2   6  -1  927.51   41.30
  -2   6   1  910.81   29.70
  -2  -6  -1  889.71   36.80
  -2  -6  -1  902.11   40.30
  -2   6   1  838.22   40.50
  -2   6   1  896.11   32.50
   2  -6   1  866.31   31.40
   2   6  -1  879.91   32.60
   2   6  -1  942.61   34.40
   2  -6   1  866.71   34.50
   2  -6   1  876.71   37.40
  -2  -6  -1  889.61   38.10
   2  -6  -1  920.81   37.40
  -2  -6   1  926.61   40.20
   2   6   1  905.61   32.80
  -2   6  -1  936.51   34.70
  -2   6  -1  911.81   32.60
  -2  -6   1  898.91   34.00
  -2   6  -1  910.01   40.50
   2   6   1  946.91   34.60
  -2  -6   1  895.71   36.80
   2  -6  -1  908.31   31.60
   2  -6  -1  901.81   34.50
  -2  -6   1  922.51   38.10
   3   6  -1  946.01   36.20
  -3   6   1  918.91   34.10
  -3  -6  -1  900.41   33.90
  -3   6   1  965.80   36.40
  -3  -6  -1  865.41   42.60
  -3   6   1  902.11   42.60
   3  -6   1  899.61   36.40
   3  -6   1  921.41   32.70
  -3  -6  -1  950.50   40.40
   3  -6   1  925.01   39.40
   3   6  -1  971.00   36.00
   3   6  -1  927.71   34.50
  -3   6   1  936.11   31.20
  -3  -6   1 1009.00   40.40
   3  -6  -1 1013.70   33.00
   3  -6  -1  958.80   39.40
   3   6   1  993.20   34.70
  -3  -6   1  981.10   42.60
   3  -6  -1  952.50   36.50
  -3   6  -1  971.40   34.30
  -3   6  -1  994.00   42.40
   3   6   1 1036.10   36.50
  -3   6  -1 1002.40   36.60
   3  -6  -1  929.21   33.50
  -4   6   1  137.09    5.10
  -4  -6  -1  135.29    6.70
   4   6  -1  137.19    6.20
   4   6  -1  134.49    6.50
   4   6  -1  148.39    6.90
  -4  -6  -1  140.09    7.60
   4  -6   1  134.19    5.00
   4  -6   1  136.39    7.20
  -4   6   1  136.19    7.60
  -4   6   1  138.99    6.80
   4  -6   1  139.19    7.60
   4   6  -1  144.79    6.70
   4   6   1  133.39    6.70
   4  -6  -1  122.09    7.30
  -4   6  -1  135.99    6.90
  -4   6  -1  130.09    7.20
   4   6   1  134.69    6.20
   4   6   1  129.09    6.50
  -4  -6   1  127.39    6.40
   4  -6  -1  122.39    7.00
   4   6   1  139.29    6.90
  -4  -6   1  129.19    7.40
  -4   6  -1  132.29    6.30
   4  -6  -1  129.09    5.40
   4  -6  -1  124.69    6.10
   5   6  -1  438.26   16.20
  -5  -6  -1  432.36   17.40
  -5   6   1  437.66   18.20
   5   6  -1  459.65   17.50
   5  -6   1  412.96   19.80
   5   6  -1  431.86   16.90
   5   6  -1  456.75   18.30
   5  -6   1  446.86   18.70
   5   6   1  465.45   17.70
   5  -6  -1  429.76   18.60
   5  -6  -1  443.56   15.40
   5   6   1  457.65   18.30
  -5  -6   1  449.76   17.30
   5  -6  -1  424.46   19.80
   5   6   1  445.06   16.30
  -5  -6   1  442.76   20.40
   5  -6  -1  447.06   16.90
  -5   6  -1  454.45   18.40
   5   6   1  451.75   16.90
   5   6   1  424.76   18.10
   6  -6   1  200.78    9.70
   6   6  -1  198.98    8.30
   6   6  -1  192.08    8.90
   6  -6   1  173.18    9.90
   6   6  -1  185.08    8.30
   6   6  -1  202.28    9.40
  -6  -6  -1  186.48    8.90
   6  -6  -1  160.08    9.70
   6   6   1  193.28    9.30
  -6  -6   1  187.28    8.80
   6   6   1  190.28    8.90
   6  -6  -1  177.38    9.50
   6   6   1  173.08    8.20
   6   6   1  185.88    8.10
   6  -6  -1  180.88    8.50
  -6   6  -1  177.38    9.10
   7  -6   1   13.60    2.20
   7  -6   1   13.40    2.50
  -7   6   1   13.60    1.70
   7   6  -1   21.50    2.60
   7   6  -1   17.10    2.50
   7  -6   1   14.60    2.60
   7   6  -1   17.80    2.10
   7   6  -1   14.60    2.30
  -7  -6  -1   14.70    2.60
   7   6   1   13.80    1.80
   7   6   1   17.20    2.60
   7  -6  -1   11.00    2.50
   7   6   1   12.10    2.30
  -7  -6   1   15.70    2.60
   7  -6  -1   16.50    2.70
   7   6   1   15.90    2.40
   7  -6  -1   14.50    2.40
   8  -6   1  129.99    7.80
   8   6  -1  133.99    5.90
   8   6  -1  125.79    7.70
   8  -6   1  130.59    7.50
  -8   6   1  128.09    6.80
   8   6  -1  138.09    7.20
  -8  -6  -1  127.39    7.40
   8  -6  -1  143.39    8.20
   8   6   1  139.19    7.50
   8  -6  -1  142.69    7.50
  -8  -6   1  151.78    7.80
   8   6   1  128.09    7.60
   8   6   1  141.19    7.10
   8  -6  -1  141.59    7.80
   8   6   1  143.69    5.10
   9   6  -1  196.48    9.00
  -9  -6  -1  198.28    9.80
   9  -6   1  188.48   10.10
   9   6  -1  182.88    9.50
   9   6  -1  192.58   10.20
   9  -6  -1  192.48    9.50
   9   6   1  182.68   10.00
   9   6   1  194.28    9.00
   9   6   1  185.58    9.40
  -9  -6   1  183.48    9.50
  10   6  -1   51.59    4.20
 -10  -6  -1   42.20    4.00
  10   6  -1   41.70    3.80
 -10  -6   1   35.40    4.20
  10   6   1   38.50    3.70
  10   6   1   41.10    3.70
  10  -6  -1   38.10    3.90
  11   6  -1   55.99    4.20
 -11  -6  -1   56.99    5.20
  11  -6  -1   62.29    4.80
 -11  -6   1   63.79    5.30
  11   6   1   58.69    4.20
  11  -6  -1   62.69    3.10
  11   6   1   64.59    4.40
  12   6  -1   98.89    5.50
 -12  -6  -1   96.09    6.00
 -12  -6   1   88.79    5.80
  12   6   1   98.59    5.40
  13   6  -1    1.30    1.00
  13   6   1    1.40    0.90
  14   6  -1   35.00    2.20
  14   6   1   44.60    2.30
   0   7   1 2445.46   80.49
   0   7  -1 2612.14  109.19
   0  -7  -1 2390.06   85.09
   0  -7  -1 2393.06  101.29
   0  -7  -1 2549.24   99.49
   0   7   1 2612.14  109.19
   0  -7  -1 2347.97   84.99
   0   7  -1 2485.25   87.19
   0  -7   1 2511.65   99.49
   0   7  -1 2516.65   80.39
   0   7  -1 2594.04   92.29
   0   7   1 2545.75   87.19
   0  -7  -1 2397.36   90.99
   0   7   1 2537.25   92.29
   0  -7   1 2446.36   84.99
   0   7  -1 2588.64  109.09
   0  -7   1 2410.16   91.39
   1   7  -1  733.43   27.90
   1  -7   1  736.33   30.40
  -1  -7  -1  684.53   27.20
  -1   7   1  739.43   26.40
   1  -7   1  697.73   25.60
  -1   7   1  730.83   28.00
  -1  -7  -1  643.94   26.60
   1  -7   1  726.83   28.00
   1   7  -1  752.92   33.60
  -1   7   1  731.43   33.20
  -1  -7  -1  682.73   25.70
  -1  -7  -1  716.03   30.10
  -1  -7  -1  724.03   30.20
   1   7  -1  667.23   23.80
   1   7  -1  760.42   33.60
  -1   7   1  709.53   23.90
   1   7  -1  720.13   26.40
  -1   7  -1  692.83   32.90
  -1  -7   1  721.03   30.10
   1  -7  -1  709.63   25.80
   1   7   1  714.93   27.90
   1  -7  -1  679.33   25.60
  -1  -7   1  690.23   26.00
  -1  -7   1  697.13   27.60
  -1   7  -1  727.73   23.80
   1  -7  -1  723.53   27.80
   1   7   1  699.53   23.90
   1  -7  -1  741.13   30.40
   1   7   1  721.23   26.50
  -1   7  -1  739.43   26.40
  -1   7  -1  726.43   28.00
  -1  -7   1  689.33   29.90
  -2   7   1  968.20   31.60
   2   7  -1  974.20   36.70
   2  -7   1  981.80   40.00
  -2  -7  -1  910.61   34.10
  -2   7   1  903.61   43.30
   2   7  -1  956.80   34.90
   2  -7   1  941.11   36.90
  -2  -7  -1  899.81   40.40
  -2   7   1  964.30   36.90
   2  -7   1  936.41   33.50
  -2   7   1  936.31   34.60
   2  -7  -1  930.21   33.80
  -2   7  -1  971.30   43.30
   2   7   1  963.20   35.00
  -2   7  -1  978.20   36.90
  -2  -7   1  949.11   36.30
   2  -7  -1  981.30   33.70
  -2   7  -1  971.20   31.50
  -2  -7   1  990.90   34.00
   2   7   1  990.10   36.90
  -2   7  -1  983.50   34.80
   2  -7  -1  964.00   36.70
   2  -7  -1  977.10   40.00
   3  -7   1  742.53   30.30
   3   7  -1  777.92   29.80
  -3   7   1  753.32   30.10
   3   7  -1  774.72   28.60
  -3   7   1  738.73   25.50
   3   7  -1  747.83   29.80
   3   7  -1  772.02   26.30
   3  -7   1  742.83   32.70
  -3  -7  -1  716.73   28.00
   3  -7   1  733.43   26.80
  -3   7   1  729.13   35.20
  -3   7  -1  773.12   28.40
   3  -7  -1  780.42   30.30
   3  -7  -1  771.72   32.70
   3  -7  -1  766.32   27.10
   3   7   1  777.92   26.40
  -3   7  -1  818.02   30.40
  -3   7  -1  807.02   35.30
  -3  -7   1  801.72   28.00
   3  -7  -1  789.42   27.70
  -3   7  -1  795.72   25.50
   3   7   1  780.12   28.70
   3   7   1  779.22   30.10
  -4  -7  -1  259.37   11.40
  -4   7   1  263.57    9.50
  -4   7   1  276.47   12.00
   4  -7   1  261.07    9.50
   4   7  -1  272.57   10.60
   4   7  -1  271.67   11.80
   4   7  -1  268.47   11.40
   4   7  -1  280.97   11.50
   4  -7   1  268.07   12.40
   4  -7   1  261.77   13.10
  -4  -7   1  252.87   11.20
   4  -7  -1  255.67   13.00
   4   7   1  266.87   11.90
   4   7   1  264.07   11.90
   4  -7  -1  259.67   10.80
  -4   7  -1  256.57   12.00
   4  -7  -1  254.67   12.20
   4   7   1  282.57   11.60
   4  -7  -1  248.58    9.90
   4   7   1  259.17   10.60
   4   7   1  263.57   11.30
  -4   7  -1  258.07   11.10
   5  -7   1  324.97   16.50
  -5  -7  -1  346.57   14.60
   5   7  -1  364.66   14.70
  -5   7   1  338.27   15.20
   5   7  -1  347.17   14.10
   5  -7   1  349.27   15.60
   5   7  -1  356.16   15.20
  -5   7   1  333.07   12.30
   5   7  -1  342.47   13.50
   5  -7  -1  325.87   16.50
   5   7   1  358.96   14.10
   5  -7  -1  368.46   14.10
   5   7   1  354.36   15.20
  -5  -7   1  359.86   14.50
   5  -7  -1  361.66   12.40
   5   7   1  365.06   14.80
  -5   7  -1  342.77   15.30
   5  -7  -1  350.16   15.70
   5   7   1  355.76   13.70
   6   7  -1  476.35   18.70
   6  -7   1  459.65   19.80
  -6   7   1  442.06   19.40
   6  -7   1  426.26   18.50
   6   7  -1  451.15   17.60
   6   7  -1  437.76   17.20
  -6   7   1  461.25   15.90
   6   7  -1  459.85   19.30
  -6  -7  -1  462.55   18.50
   6   7   1  456.75   17.50
   6  -7  -1  432.46   18.50
   6  -7  -1  459.15   20.00
   6   7   1  480.25   19.50
   6  -7  -1  486.45   18.20
  -6  -7   1  474.55   18.50
   6   7   1  473.55   18.80
   6   7   1  449.66   17.20
   7   7  -1  576.14   24.20
   7   7  -1  586.54   21.50
   7  -7   1  536.95   22.80
  -7   7   1  547.45   24.30
   7   7  -1  549.25   22.90
  -7  -7  -1  585.24   23.00
   7  -7   1  610.14   24.80
  -7   7   1  577.54   20.00
   7   7  -1  588.54   21.70
  -7  -7   1  633.04   23.10
   7  -7  -1  551.94   22.40
   7  -7  -1  634.54   22.80
   7   7   1  601.34   23.30
   7   7   1  584.64   21.40
   7  -7  -1  555.54   23.10
   7   7   1  599.74   24.20
   7  -7  -1  616.74   24.90
   7   7   1  583.94   21.50
   8   7  -1  125.19    7.60
   8  -7   1  127.49    7.90
   8   7  -1  124.69    5.90
  -8  -7  -1  126.59    7.70
  -8   7   1  120.09    6.80
   8   7  -1  123.99    7.00
  -8   7   1  117.69    5.40
   8  -7   1  123.69    7.40
   8   7   1  135.59    7.50
   8  -7  -1  128.79    8.10
   8   7   1  139.59    5.40
   8  -7  -1  137.19    7.30
   8  -7  -1  138.39    7.70
  -8  -7   1  138.89    7.80
   8   7   1  135.09    7.10
   8   7   1  138.89    7.90
  -9   7   1   35.40    2.40
   9   7  -1   32.80    3.50
   9  -7   1   31.30    3.80
   9   7  -1   29.70    3.40
   9  -7   1   36.70    3.80
  -9  -7  -1   32.70    4.40
   9  -7  -1   32.60    3.80
  -9  -7   1   32.20    4.40
   9   7   1   33.50    3.50
   9  -7  -1   31.60    3.30
   9   7   1   30.90    3.50
 -10  -7  -1   48.50    4.50
  10   7  -1   48.90    4.00
 -10   7   1   48.30    2.80
  10  -7  -1   45.60    4.20
  10   7   1   51.09    4.00
 -10  -7   1   45.50    4.50
  10   7   1   49.99    4.10
 -11  -7  -1    5.70    2.90
  11   7  -1    7.50    1.80
  11  -7  -1    5.70    1.90
 -11  -7   1    5.80    2.30
  11   7   1    7.50    1.80
  11  -7  -1    7.10    0.90
  11   7   1    5.50    1.40
  12   7  -1  112.49    6.00
  12   7   1  117.79    5.90
  13   7  -1   40.50    2.70
  13   7   1   34.80    2.40
   0   8  -1  123.89    6.40
   0  -8  -1  126.59    7.50
   0  -8   1  125.19    6.90
   0   8  -1  127.19    5.40
   0   8  -1  127.29    8.40
   0   8  -1  133.89    8.50
   0   8   1  125.49    6.50
   0   8  -1  127.29    6.80
   0  -8   1  125.69    7.50
   0  -8   1  124.29    6.50
   0   8   1  131.09    5.40
   0  -8  -1  136.19    6.20
   0   8   1  123.59    6.80
   0  -8  -1  126.19    6.60
   0   8  -1  127.09    6.00
   0  -8  -1  120.29    6.50
   1   8  -1  476.55   16.10
   1  -8   1  450.45   17.50
  -1   8   1  482.65   18.10
  -1  -8  -1  453.45   18.00
  -1  -8  -1  466.75   17.50
  -1   8   1  470.05   19.10
   1  -8   1  462.85   20.90
   1  -8   1  470.05   19.20
  -1  -8  -1  467.85   20.60
  -1   8   1  450.85   22.80
   1   8  -1  489.05   18.20
   1   8  -1  477.75   19.10
   1   8  -1  468.25   16.60
  -1   8   1  463.15   16.00
  -1  -8   1  446.66   20.50
   1   8   1  447.76   18.00
  -1   8  -1  451.55   15.90
   1   8   1  430.66   16.40
   1  -8  -1  427.26   17.50
  -1  -8   1  438.86   17.90
   1   8   1  465.35   19.10
  -1   8  -1  462.25   19.10
  -1   8  -1  458.55   18.00
   1  -8  -1  462.95   17.40
  -1  -8   1  453.35   18.80
   1   8   1  435.46   15.90
   1  -8  -1  446.56   18.90
   1  -8  -1  456.75   20.80
  -1   8  -1  465.45   22.90
  -1   8  -1  461.05   17.00
   2  -8   1 1544.55   61.89
  -2   8   1 1495.85   53.69
  -2  -8  -1 1473.75   52.59
   2  -8   1 1470.35   51.89
  -2   8   1 1473.65   56.99
   2  -8   1 1494.35   56.89
   2   8  -1 1514.35   49.50
   2   8  -1 1486.85   56.79
  -2   8   1 1475.45   49.20
   2   8  -1 1534.55   53.99
   2  -8  -1 1541.65   61.89
   2   8   1 1485.25   49.50
  -2   8  -1 1541.85   53.89
  -2  -8   1 1528.85   52.39
   2  -8  -1 1501.45   56.59
  -2   8  -1 1473.35   57.09
   2  -8  -1 1489.25   52.09
  -2   8  -1 1475.95   49.20
   2   8   1 1523.85   57.09
   2  -8  -1 1533.45   52.39
   2   8   1 1535.05   54.09
  -3   8   1  164.58    8.80
  -3  -8  -1  176.68    8.40
   3   8  -1  176.28    8.40
   3  -8   1  170.08    9.20
  -3   8   1  165.68    6.90
   3   8  -1  156.48    8.40
   3  -8   1  168.98    9.70
   3   8  -1  174.28    8.60
   3   8  -1  168.88    7.70
   3  -8   1  166.88    7.20
   3   8   1  174.48    7.80
  -3   8  -1  183.58    8.40
  -3   8  -1  179.78    9.00
   3   8   1  185.58    8.60
   3  -8  -1  182.48    9.20
   3  -8  -1  185.98    9.90
   3   8   1  179.08    8.80
   3  -8  -1  173.58    7.50
  -3   8  -1  174.28    6.80
  -3  -8   1  181.48    8.20
   3  -8  -1  182.58    8.00
   4   8  -1  913.61   31.80
   4  -8   1  933.11   36.70
  -4   8   1  939.81   31.00
   4   8  -1  922.21   33.90
  -4  -8  -1  940.61   34.00
   4   8  -1  962.70   34.70
   4   8  -1  898.41   35.80
   4  -8   1  932.71   31.70
  -4   8   1  921.61   36.50
   4  -8  -1  941.81   33.40
  -4  -8   1  945.21   33.80
   4   8   1  936.31   33.90
   4  -8  -1  922.01   32.20
   4  -8  -1  948.21   36.70
  -4   8  -1  907.71   34.20
  -4   8  -1  906.91   30.80
   4   8   1  934.71   36.00
   4   8   1  933.21   31.90
  -4   8  -1  908.11   36.50
   4   8   1  935.51   34.70
   4   8   1  872.71   36.20
   5  -8   1   36.20    3.90
  -5  -8  -1   38.80    4.30
   5   8  -1   43.30    3.70
   5   8  -1   45.30    3.80
   5   8  -1   37.10    3.20
   5  -8   1   40.00    3.70
  -5   8   1   35.20    3.60
   5  -8   1   35.80    3.10
  -5   8   1   39.60    2.50
   5   8  -1   38.30    3.60
  -5   8  -1   37.60    3.80
   5   8   1   46.90    3.90
  -5  -8   1   40.20    4.40
   5  -8  -1   41.00    3.40
   5  -8  -1   39.30    2.00
   5   8   1   37.00    3.50
   5  -8  -1   32.70    3.30
   5   8   1   32.80    3.30
   5   8   1   37.30    3.60
   5  -8  -1   36.60    3.90
  -5   8  -1   36.30    2.30
   5  -8  -1   30.90    3.50
  -6  -8  -1    2.30    2.30
   6  -8   1    2.80    0.90
   6  -8   1    3.70    1.80
   6   8  -1    1.80    1.40
   6   8  -1    1.20    1.30
  -6   8   1    4.40    1.10
   6  -8   1    2.40    1.50
   6   8  -1    2.80    1.50
   6   8  -1    0.90    1.40
  -6   8   1    3.70    1.30
   6  -8  -1    8.60    2.30
  -6   8  -1    3.40    0.90
   6  -8  -1    6.30    2.00
   6   8   1    2.30    1.50
  -6  -8   1    3.70    2.50
   6   8   1    2.60    1.40
   6  -8  -1    3.10    1.20
   6   8   1    2.20    1.50
   6   8   1    1.80    1.30
   6  -8  -1    2.50    1.40
   7   8  -1  118.19    6.70
   7  -8   1  115.39    7.30
   7  -8   1  117.39    5.30
  -7  -8  -1  117.49    7.80
   7   8  -1  122.89    7.50
  -7   8   1  115.39    5.40
   7  -8   1  124.99    7.90
   7   8  -1  119.69    7.20
  -7   8   1  114.19    6.80
   7   8  -1  125.89    6.50
   7  -8  -1  141.59    7.10
   7  -8  -1  136.59    8.30
   7   8   1  131.99    6.30
   7   8   1  134.59    7.10
   7   8   1  136.29    7.60
  -7  -8   1  142.39    7.70
   7  -8  -1  128.29    7.60
   7  -8  -1  127.19    6.00
   7   8   1  140.39    7.80
  -8  -8  -1   36.90    5.10
  -8   8   1   36.40    2.50
   8   8  -1   33.00    3.80
   8   8  -1   34.80    2.90
   8  -8   1   37.70    4.00
   8   8  -1   38.10    3.70
   8  -8   1   36.60    4.30
   8  -8  -1   36.50    3.70
   8   8   1   36.30    3.80
   8  -8  -1   37.80    4.40
   8  -8  -1   36.90    4.00
  -8  -8   1   33.90    4.90
   8   8   1   38.90    2.50
   8   8   1   41.60    3.60
   8   8   1   36.80    3.90
   9  -8   1  190.98   10.60
   9   8  -1  203.18    9.40
   9  -8   1  206.48   10.00
  -9   8   1  189.38    7.80
  -9  -8  -1  199.98   10.50
  -9  -8   1  192.38   10.50
   9  -8  -1  203.68   10.10
   9  -8  -1  185.68    9.50
   9   8   1  196.38    9.10
 -10  -8  -1   41.30    5.30
 -10   8   1   36.00    2.40
  10   8  -1   37.90    3.50
  10   8   1   37.20    3.50
 -10  -8   1   36.30    4.40
 -11  -8  -1   28.00    3.60
  11   8  -1   25.80    2.60
 -11  -8   1   30.60    3.70
  11   8   1   33.50    3.10
  11   8   1   31.70    2.70
  12   8  -1   49.99    3.50
  12   8   1   54.29    3.50
 -12  -8   1   49.60    3.20
   0  -9   1  588.24   22.80
   0  -9  -1  587.74   26.70
   0   9  -1  613.14   20.70
   0  -9   1  588.04   26.80
   0   9   1  579.24   25.50
   0   9  -1  600.64   24.60
   0  -9   1  597.24   24.40
   0   9   1  587.74   24.60
   0  -9  -1  578.84   22.90
   0   9  -1  605.94   21.20
   0   9   1  619.54   23.30
   0   9   1  610.34   20.80
   0  -9  -1  634.04   22.60
   0   9  -1  593.64   23.20
   1  -9   1   24.70    3.40
  -1  -9  -1   23.20    3.10
   1   9  -1   26.20    2.70
   1  -9   1   30.30    3.20
   1   9  -1   31.40    2.40
  -1   9   1   24.80    2.70
  -1   9   1   27.20    3.10
   1   9  -1   27.40    2.90
   1  -9   1   27.50    2.80
   1   9  -1   22.00    2.70
  -1   9   1   26.90    2.20
  -1   9   1   27.40    2.90
  -1  -9  -1   27.60    2.80
  -1  -9   1   33.40    3.10
  -1   9  -1   32.40    2.90
   1  -9  -1   28.80    3.60
  -1   9  -1   30.80    3.20
   1  -9  -1   31.70    2.80
   1   9   1   31.40    3.20
  -1   9  -1   33.00    2.30
   1  -9  -1   32.70    3.20
   1   9   1   31.30    2.80
  -1  -9   1   33.40    3.30
   1   9   1   31.50    3.10
   1  -9  -1   34.60    3.10
  -1   9  -1   31.60    3.00
  -2  -9  -1  136.09    6.60
   2   9  -1  126.49    6.70
   2   9  -1  127.19    7.10
  -2   9   1  123.79    6.60
  -2   9   1  125.39    5.50
   2  -9   1  139.49    7.70
   2   9  -1  128.09    6.30
  -2   9   1  128.19    7.20
   2  -9   1  125.09    6.10
   2   9   1  115.69    6.10
  -2   9  -1  115.49    5.40
   2   9   1  113.19    7.00
  -2   9  -1  123.59    6.70
   2   9   1  120.69    6.80
  -2   9  -1  108.29    6.90
   2  -9  -1  123.59    6.30
   2  -9  -1  126.59    7.20
   2  -9  -1  114.79    6.10
   3  -9   1   60.49    4.90
   3  -9   1   60.79    3.50
   3   9  -1   65.29    4.30
  -3   9   1   56.09    4.70
   3   9  -1   65.79    4.60
  -3   9   1   64.39    3.50
   3   9  -1   62.19    4.60
  -3  -9  -1   65.69    4.60
   3  -9   1   62.09    4.60
  -3   9  -1   67.59    3.50
  -3  -9   1   67.69    4.40
  -3   9  -1   65.09    4.50
   3  -9  -1   62.69    4.60
   3  -9  -1   65.79    3.90
   3   9   1   61.29    4.20
   3   9   1   63.99    4.50
   3   9   1   62.99    4.80
   3  -9  -1   67.39    5.10
  -3   9  -1   61.99    4.90
   3  -9  -1   64.79    4.20
  -4   9   1  289.27   14.40
  -4  -9  -1  324.37   13.70
   4   9  -1  289.67   12.60
  -4   9   1  316.27   11.80
   4  -9   1  299.97   13.70
   4  -9   1  319.57   11.50
   4  -9   1  297.67   13.80
   4  -9   1  309.07   14.90
  -4   9   1  306.27   14.50
   4   9  -1  305.17   13.70
   4   9  -1  313.67   14.20
   4  -9  -1  334.97   13.20
  -4   9  -1  324.17   11.70
   4   9   1  337.37   14.10
   4  -9  -1  307.47   14.10
   4   9   1  327.67   14.50
   4  -9  -1  310.77   13.70
  -4   9  -1  313.87   13.60
   4   9   1  323.77   12.90
  -4  -9   1  330.07   13.50
  -4   9  -1  289.87   14.60
   4   9   1  332.07   13.90
   4  -9  -1  336.97   15.10
   4  -9  -1  318.87   12.00
   5   9  -1   63.59    3.90
  -5  -9  -1   62.29    4.40
  -5  -9  -1   62.99    5.50
   5   9  -1   66.19    4.60
   5  -9   1   62.39    5.30
   5   9  -1   60.79    4.80
   5   9  -1   61.79    4.80
  -5   9   1   61.09    3.60
   5  -9   1   56.79    4.60
   5  -9   1   59.09    4.00
  -5   9   1   56.39    4.50
   5   9  -1   60.39    4.80
   5   9   1   66.59    3.70
   5   9   1   70.79    4.70
   5   9   1   68.39    5.00
   5  -9  -1   64.39    5.00
   5  -9  -1   73.09    2.90
   5   9   1   67.89    5.00
   5  -9  -1   69.89    5.60
  -5   9  -1   65.89    3.50
   5  -9  -1   74.69    4.70
   5   9   1   69.89    4.90
  -5  -9   1   69.09    5.50
  -5  -9   1   61.49    4.50
   5  -9  -1   65.79    4.50
   6   9  -1  276.97   12.10
   6   9  -1  270.07   13.20
   6   9  -1  283.17   10.10
   6   9  -1  280.77   13.00
  -6   9   1  289.67   10.80
   6   9  -1  288.87   12.50
  -6  -9  -1  300.67   13.30
   6  -9   1  263.77   12.90
   6  -9   1  285.07   14.10
  -6  -9  -1  291.87   11.80
   6  -9   1  266.07   11.70
   6  -9  -1  273.17   13.00
  -6   9  -1  287.17   10.60
   6   9   1  288.77   12.20
  -6  -9   1  288.97   13.10
   6   9   1  294.27   13.50
  -6  -9   1  285.57   11.60
   6   9   1  291.27   13.10
   6   9   1  286.77   12.10
   6  -9  -1  279.27   14.00
   6  -9  -1  263.17   12.10
   6  -9  -1  282.87   12.40
   7   9  -1   30.60    3.20
   7  -9   1   26.30    3.60
   7  -9   1   27.20    1.70
   7   9  -1   24.60    3.30
   7   9  -1   25.50    3.40
   7  -9   1   26.30    3.90
  -7   9   1   28.60    2.40
  -7  -9  -1   26.00    4.80
   7   9  -1   25.10    3.30
  -7  -9   1   27.60    4.90
   7   9   1   24.50    3.40
  -7  -9   1   22.90    3.50
   7   9   1   26.30    2.60
   7  -9  -1   23.80    2.80
  -7   9  -1   25.90    2.10
   7  -9  -1   25.20    3.60
   7  -9  -1   26.70    3.90
   7   9   1   24.70    3.30
   7   9   1   25.50    3.30
   7  -9  -1   24.20    2.20
   8   9  -1   57.09    4.60
   8  -9   1   57.69    5.20
  -8  -9  -1   56.19    5.10
   8   9  -1   57.09    3.60
   8  -9   1   60.29    4.90
  -8   9   1   54.39    3.30
  -8  -9  -1   54.79    4.30
  -8   9  -1   53.09    3.10
   8   9   1   51.09    4.40
   8  -9  -1   50.99    5.10
  -8  -9   1   51.69    5.80
  -8  -9   1   52.49    4.20
   8  -9  -1   54.29    4.60
   8  -9  -1   51.89    4.40
   8   9   1   54.99    3.10
   8   9   1   55.79    4.20
  -9  -9  -1   74.39    4.90
   9   9  -1   80.79    5.30
  -9   9   1   77.69    4.10
   9  -9   1   76.69    5.50
  -9  -9  -1   83.79    6.60
  -9  -9   1   82.89    4.90
  -9  -9   1   84.09    6.60
   9   9   1   83.89    5.10
  -9   9  -1   79.69    3.90
   9  -9  -1   84.39    5.80
 -10   9   1    7.30    1.30
  10  -9   1    8.70    2.20
 -10  -9  -1    8.90    1.90
 -10  -9  -1    7.70    2.30
  10   9  -1   10.60    2.40
 -10  -9   1    8.20    2.90
  10   9   1    7.60    1.80
  10  -9  -1    7.20    1.80
 -10  -9   1    7.70    1.80
 -11  -9  -1   85.89    4.60
  11   9   1   81.59    4.60
 -11  -9   1   95.99    4.60
 -12  -9  -1    2.80    1.00
 -12  -9   1    3.30    1.00
   0  10  -1   33.20    2.60
   0  10   1   33.50    2.70
   0 -10  -1   35.20    3.20
   0 -10  -1   32.50    3.50
   0 -10   1   32.20    3.50
   0  10   1   34.60    3.40
   0  10  -1   35.00    3.10
   0  10  -1   33.70    3.40
   0 -10   1   34.10    3.40
  -1 -10  -1   38.20    3.40
   1  10  -1   39.20    3.70
  -1 -10  -1   37.70    3.90
   1  10  -1   34.10    3.30
  -1  10   1   36.30    3.50
   1 -10   1   34.30    3.50
   1 -10   1   36.00    4.10
  -1  10   1   42.40    3.00
  -1  10   1   38.30    3.80
   1 -10   1   35.90    3.30
   1 -10   1   41.20    4.00
   1 -10  -1   43.10    3.70
   1 -10  -1   43.60    3.40
  -1  10  -1   44.60    3.90
   1 -10  -1   37.40    4.30
  -1  10  -1   44.00    2.90
   1 -10  -1   43.70    3.90
   1  10   1   46.80    4.00
   1 -10  -1   42.70    3.60
  -1 -10   1   43.10    4.00
   2  10  -1   78.39    4.90
   2 -10   1   73.99    5.60
   2 -10   1   73.49    5.20
   2 -10   1   77.29    4.60
   2 -10   1   78.39    5.90
  -2  10   1   80.29    4.30
   2  10  -1   78.19    5.40
  -2  10   1   74.99    5.50
  -2  10   1   71.99    5.10
  -2 -10  -1   79.69    5.10
   2 -10  -1   84.39    5.90
   2 -10  -1   79.99    5.30
   2 -10  -1   89.59    5.10
  -2  10  -1   85.49    4.30
   2 -10  -1   82.89    6.00
   2  10   1   84.39    5.10
  -2 -10   1   88.29    5.90
   2  10   1   85.29    5.60
  -2  10  -1   80.89    5.40
   2 -10  -1   87.19    5.00
  -3 -10  -1   24.00    2.90
   3  10  -1   24.00    3.10
   3  10  -1   22.80    3.20
   3 -10   1   25.10    3.40
   3 -10   1   19.80    2.90
   3  10  -1   24.20    2.90
   3 -10   1   22.90    2.00
  -3 -10  -1   23.20    2.30
  -3  10   1   25.00    2.30
   3 -10   1   21.10    2.90
   3  10   1   18.00    2.80
   3 -10  -1   15.00    2.30
   3  10   1   16.60    2.70
   3 -10  -1   17.40    3.00
   3 -10  -1   15.50    2.80
   3  10   1   17.60    2.70
   3 -10  -1   15.50    2.70
   3  10   1   15.60    2.50
   3 -10  -1   14.60    1.90
  -3 -10   1   15.90    2.00
  -3  10  -1   17.40    2.70
  -3  10  -1   18.90    2.10
  -4  10   1  175.98    7.60
   4 -10   1  183.28    9.20
   4 -10   1  195.88    6.90
   4  10  -1  187.08    9.50
  -4 -10  -1  201.88    9.30
  -4 -10  -1  188.58    8.00
   4  10  -1  182.58    8.60
   4 -10   1  184.28    9.30
  -4  10   1  181.18    9.80
   4  10  -1  188.68    8.10
   4 -10   1  187.38   10.30
  -4  10  -1  185.68    7.60
   4  10   1  170.38    9.50
  -4 -10   1  167.88    7.60
   4 -10  -1  189.68   10.30
   4  10   1  181.28    8.70
   4 -10  -1  176.08    7.40
   4  10   1  181.38    9.50
   4  10   1  175.38    9.40
   4 -10  -1  175.98    8.70
   4 -10  -1  162.78    9.10
   4  10   1  181.68    7.90
   4 -10  -1  170.88    9.30
   5  10  -1   58.69    4.50
   5 -10   1   51.19    4.40
  -5 -10  -1   61.09    4.90
   5  10  -1   57.99    4.80
   5 -10   1   52.69    3.80
  -5  10   1   59.99    3.60
   5  10  -1   58.49    4.80
   5 -10   1   62.39    5.50
   5  10  -1   57.69    3.50
  -5 -10  -1   60.89    4.30
  -5 -10   1   53.59    4.60
   5 -10  -1   51.09    4.10
  -5  10  -1   62.09    3.50
   5 -10  -1   54.69    4.70
   5  10   1   50.59    3.20
   5  10   1   50.69    4.60
   5  10   1   49.40    4.20
   5 -10  -1   56.09    5.20
   5  10   1   52.09    4.70
  -5 -10   1   54.89    3.90
   5 -10  -1   48.60    4.00
   5  10   1   57.99    4.60
   6 -10   1   66.29    5.40
  -6 -10  -1   63.59    5.50
   6  10  -1   63.69    4.70
  -6 -10  -1   61.69    4.30
   6  10  -1   64.29    5.00
   6 -10   1   63.69    4.00
   6 -10   1   60.89    5.40
  -6  10   1   68.69    4.00
   6  10  -1   65.29    4.80
   6  10  -1   69.29    3.20
   6 -10  -1   70.59    4.40
   6  10   1   70.49    5.20
   6  10   1   77.89    5.20
   6  10   1   74.09    5.40
  -6  10  -1   74.09    4.00
  -6 -10   1   71.49    5.50
   6  10   1   76.99    4.90
   6 -10  -1   72.69    6.00
   6 -10  -1   70.69    5.30
  -6 -10   1   74.39    4.40
   7  10  -1   80.59    5.70
   7 -10   1   75.89    5.70
   7 -10   1   84.39    6.60
  -7 -10  -1   83.39    6.30
  -7 -10  -1   85.09    5.10
   7  10  -1   85.69    5.60
   7  10  -1   87.29    5.30
  -7  10   1   85.89    4.50
   7 -10  -1   89.69    6.70
   7  10   1   90.79    5.00
  -7 -10   1   88.29    6.30
  -7 -10   1   90.19    5.00
   7 -10  -1   93.29    4.60
   7  10   1   94.79    5.80
  -7  10  -1   93.19    4.60
   7  10   1   87.69    6.10
   7 -10  -1   87.69    6.20
   8  10  -1   44.40    3.00
   8 -10   1   46.60    4.40
  -8 -10  -1   45.10    4.20
  -8 -10  -1   48.10    3.60
  -8  10   1   44.00    2.90
   8  10  -1   51.29    4.10
   8 -10  -1   38.50    4.20
  -8 -10   1   40.20    3.30
   8  10   1   37.80    3.70
  -8  10  -1   41.00    2.80
   8  10   1   37.50    2.40
  -8 -10   1   35.20    3.90
  -9 -10  -1  115.79    5.60
   9  10  -1  111.99    6.00
   9 -10   1  112.29    6.60
  -9  10   1  104.89    4.90
  -9 -10  -1   99.89    6.60
   9 -10  -1  101.19    6.30
  -9 -10   1  111.79    5.50
   9  10   1  105.69    6.00
  -9  10  -1  105.69    4.80
  -9 -10   1  103.99    6.60
 -10 -10  -1    2.10    1.10
  10 -10   1   -0.30    1.10
  10  10  -1    1.10    1.20
  10  10   1    1.70    1.30
  10 -10  -1    4.10    1.50
 -10 -10   1    2.00    1.10
 -11 -10   1    3.80    1.00
   0  11   1   95.29    6.30
   0  11  -1   94.39    4.90
   0 -11  -1  102.59    5.80
   0  11  -1   96.79    6.30
   0  11  -1   95.79    5.70
   0 -11   1   98.09    6.10
   0 -11  -1  102.49    6.30
   1 -11   1  218.88    9.70
  -1 -11  -1  214.58    9.80
  -1  11   1  216.08   10.50
   1 -11   1  210.78   10.90
   1  11  -1  209.18   10.50
   1  11  -1  211.48    9.50
   1 -11   1  205.58   11.20
   1 -11   1  196.48    9.80
  -1 -11  -1  216.88   10.60
   1 -11  -1  195.18   11.20
   1 -11  -1  195.78    9.50
   1  11   1  214.08   10.50
  -1  11  -1  211.38    8.70
  -1 -11   1  210.98   10.40
   1 -11  -1  209.48    9.90
  -1  11  -1  205.38   10.40
   2  11  -1  133.69    7.80
   2  11  -1  133.99    7.00
  -2  11   1  137.29    6.40
  -2  11   1  128.99    7.60
   2  11  -1  136.59    7.10
   2 -11   1  132.29    8.10
  -2 -11  -1  136.19    7.20
   2 -11   1  130.29    7.30
   2 -11   1  136.09    8.30
   2 -11   1  132.69    6.50
  -2  11  -1  137.49    7.80
   2 -11  -1  130.49    6.90
   2  11   1  127.89    7.60
   2 -11  -1  142.49    8.20
   2 -11  -1  131.69    7.40
   2  11   1  132.99    6.80
   2 -11  -1  127.99    8.20
   2 -11  -1  131.49    6.80
  -2  11  -1  133.59    6.20
  -2 -11   1  132.29    7.80
   2  11   1  130.59    7.10
   3 -11   1   17.70    2.90
   3 -11   1   21.50    3.00
  -3 -11  -1   21.30    2.80
  -3 -11  -1   17.50    1.90
   3  11  -1   22.10    3.00
   3  11  -1   21.90    2.80
   3 -11   1   19.90    3.00
   3  11  -1   16.20    2.60
  -3  11   1   19.50    2.30
   3 -11   1   19.70    1.90
   3  11   1   21.00    2.90
   3 -11  -1   20.40    3.40
   3  11   1   16.00    2.90
   3 -11  -1   19.00    3.20
  -3  11  -1   19.10    3.00
   3 -11  -1   19.90    2.90
   3  11   1   15.10    2.80
   3 -11  -1   19.30    2.20
  -3  11  -1   17.30    2.10
   3  11   1   17.90    2.80
  -3 -11   1   15.80    1.60
   4 -11   1   89.09    5.60
   4 -11   1   87.69    6.60
  -4 -11  -1   80.59    4.40
   4  11  -1   82.79    5.80
   4  11  -1   81.99    5.50
   4 -11   1   83.99    5.90
  -4  11   1   84.69    4.60
   4  11  -1   85.69    4.70
  -4 -11  -1   85.29    5.60
   4 -11  -1   78.59    5.80
   4 -11  -1   87.79    4.00
   4 -11  -1   87.89    5.90
   4 -11  -1   86.99    6.60
   4  11   1   93.29    5.70
  -4 -11   1   79.99    4.10
   4  11   1   81.59    4.50
   4  11   1   84.19    6.00
  -4  11  -1   84.99    4.60
   4  11   1   81.39    5.90
   4  11   1   89.39    6.10
   5  11  -1  157.68    8.70
   5 -11   1  165.58    8.80
   5  11  -1  150.08    6.50
  -5  11   1  153.28    7.00
  -5 -11  -1  157.28    8.20
   5 -11   1  150.18    9.30
   5  11  -1  162.58    8.60
  -5 -11  -1  152.58    6.80
   5  11  -1  161.48    8.20
   5 -11   1  161.18    7.90
   5  11   1  155.48    6.30
   5 -11  -1  152.98    9.40
   5  11   1  161.28    8.10
   5 -11  -1  149.99    8.00
   5 -11  -1  147.99    8.40
   5  11   1  164.28    8.40
   5  11   1  151.98    8.60
  -5  11  -1  148.89    6.80
  -5 -11   1  150.18    6.70
  -6 -11  -1   72.29    4.20
  -6  11   1   75.59    4.10
   6  11  -1   74.09    5.00
   6  11  -1   75.49    5.00
   6  11  -1   66.69    5.30
  -6 -11  -1   70.49    5.10
   6 -11   1   74.19    4.00
   6 -11   1   66.69    5.90
   6  11   1   67.59    5.40
   6  11   1   72.49    5.10
   6  11   1   72.49    4.80
  -6  11  -1   67.39    3.90
   6 -11  -1   70.89    4.40
   6 -11  -1   63.29    5.80
   6 -11  -1   72.49    5.60
  -6 -11   1   68.19    4.10
  -7 -11  -1   11.00    2.60
   7  11  -1   12.90    2.70
   7 -11   1   13.20    2.50
  -7  11   1   11.00    1.90
   7  11  -1   11.70    2.20
  -7 -11  -1   11.70    2.00
   7  11   1   12.30    2.20
  -7 -11   1    9.80    1.90
   7 -11  -1    9.60    2.40
   7  11   1   12.30    1.90
  -7  11  -1   10.60    1.80
   8  11  -1  132.49    6.80
  -8  11   1  119.89    5.70
   8 -11   1  143.59    7.60
   8  11  -1  128.49    5.50
  -8 -11  -1  126.19    5.90
  -8 -11  -1  120.29    6.80
   8  11   1  128.59    6.70
   8 -11  -1  129.29    7.20
  -8  11  -1  126.69    5.60
  -8 -11   1  124.09    5.70
   9 -11   1   46.30    3.60
  -9 -11  -1   46.80    2.90
   9  11  -1   43.90    3.30
   9 -11  -1   49.20    4.00
   9  11   1   43.20    3.50
  -9 -11   1   37.00    2.70
 -10 -11  -1   22.50    1.80
  10 -11   1   21.20    2.20
 -10 -11   1   24.40    1.80
  10 -11  -1   25.20    2.60
 -11 -11   1   44.10    2.00
   0 -12   1  288.87   12.50
   0  12  -1  275.37   13.20
   0 -12   1  272.37   14.20
   0  12   1  275.97   13.20
   0 -12  -1  289.57   12.70
   1  12  -1  196.98   10.00
  -1 -12  -1  224.18   10.60
   1  12  -1  203.58    9.60
   1 -12   1  209.78   11.30
   1 -12   1  209.78    9.40
   1  12  -1  203.88   10.50
  -1  12  -1  202.78   10.50
  -1 -12   1  216.38   10.30
   1 -12  -1  202.08   11.40
  -1  12  -1  202.38    8.70
   1  12   1  197.68    9.40
   1  12   1  207.48   10.60
   1 -12  -1  209.88    9.70
   2 -12   1  190.38   10.50
   2  12  -1  188.68    8.80
   2 -12   1  190.68    8.30
   2 -12   1  179.38    9.30
  -2  12   1  184.68    8.10
   2  12  -1  178.18    9.70
  -2 -12  -1  191.28    9.20
   2 -12   1  189.18   10.40
   2  12  -1  188.48    8.90
   2  12   1  190.88    8.60
   2 -12  -1  189.08    8.60
   2 -12  -1  182.08    9.30
   2 -12  -1  186.48   10.40
  -2 -12   1  212.08   10.20
   2  12   1  194.18   10.10
  -2  12  -1  192.88    8.20
  -2  12  -1  197.68   10.10
   3  12  -1  450.75   20.00
   3  12  -1  478.45   17.80
   3 -12   1  469.85   20.70
  -3  12   1  471.35   17.60
  -3 -12  -1  455.25   19.10
   3 -12   1  475.05   21.40
   3 -12   1  482.95   19.70
   3  12  -1  505.45   18.70
   3 -12   1  473.95   17.20
   3  12   1  462.55   20.10
   3 -12  -1  498.05   17.80
   3  12   1  493.85   18.60
   3 -12  -1  497.85   21.30
   3  12   1  490.55   17.70
   3 -12  -1  498.05   19.80
  -3  12  -1  517.75   17.70
   4  12  -1  400.06   14.50
  -4  12   1  404.56   14.70
   4  12  -1  390.36   17.00
   4  12  -1  399.16   15.70
  -4 -12  -1  408.36   13.30
   4 -12   1  417.96   17.00
   4 -12   1  391.56   18.10
   4 -12   1  406.96   16.80
   4  12   1  391.26   16.60
  -4  12  -1  375.86   14.50
   4 -12  -1  380.36   17.10
   4  12   1  374.66   14.10
   4  12   1  361.56   16.80
   4 -12  -1  363.46   17.70
   4 -12  -1  378.56   16.50
   4  12   1  390.16   15.60
   5 -12   1   10.90    2.70
   5  12  -1    8.90    2.30
   5  12  -1   10.00    1.60
  -5 -12  -1    7.90    1.50
  -5  12   1    8.90    1.70
   5 -12   1   10.80    1.90
   5  12  -1    7.90    2.10
  -5 -12  -1    7.90    1.80
   5  12   1    7.50    2.10
   5  12   1    6.10    1.10
   5  12   1    7.10    1.70
  -5 -12   1    6.80    1.10
  -5  12  -1    7.80    1.70
   5 -12  -1    8.50    2.30
   5 -12  -1    8.70    1.90
  -6  12   1  113.59    5.40
   6 -12   1  106.69    4.90
   6  12  -1  112.09    6.10
   6  12  -1  109.89    6.20
   6 -12   1  104.59    6.50
  -6 -12  -1  104.49    6.20
  -6 -12  -1  107.59    4.80
  -6  12  -1  104.59    5.20
  -6 -12   1  104.39    4.50
   6 -12  -1  105.49    5.50
   6  12   1  105.19    5.80
   6  12   1  105.69    5.90
   6 -12  -1  110.79    6.80
  -7  12   1  237.58    9.60
  -7 -12  -1  249.08    9.10
   7  12  -1  235.38    9.90
   7 -12   1  249.08   11.40
   7  12  -1  236.48   10.30
  -7  12  -1  236.78    9.50
  -7 -12   1  239.68    8.80
   7  12   1  258.87   10.50
   7 -12  -1  254.87   11.40
   7  12   1  240.78    9.60
   8 -12   1   59.99    4.30
   8  12  -1   58.99    3.90
  -8 -12  -1   60.29    3.00
   8  12   1   59.39    3.90
   8 -12  -1   59.09    4.30
  -8 -12   1   64.49    2.90
   9 -12   1   72.39    4.40
  -9 -12  -1   74.69    3.30
   9 -12  -1   78.89    4.50
  -9 -12   1   76.69    3.00
   0 -13   1  526.45   20.10
   0  13   1  467.25   21.40
   0 -13  -1  550.44   20.50
   0  13   1  531.75   19.60
   0 -13   1  511.45   22.70
   0  13  -1  520.95   21.50
   1 -13   1   54.09    3.80
   1 -13   1   52.39    5.00
   1  13  -1   53.99    4.30
   1  13  -1   51.99    4.80
   1  13   1   50.29    4.80
   1 -13  -1   45.80    5.00
   1 -13  -1   53.99    3.90
  -1 -13   1   57.29    4.50
   1  13   1   49.80    4.10
   2 -13   1  255.67   10.10
   2  13  -1  281.17   11.50
  -2 -13  -1  273.57   12.30
   2  13  -1  280.27   10.90
   2 -13   1  265.07   12.70
   2 -13   1  268.97   11.80
  -2  13  -1  235.38   10.30
   2  13   1  253.97   10.60
   2 -13  -1  252.47   12.80
   2 -13  -1  245.18   10.50
   2 -13  -1  252.17   11.50
   3 -13   1  201.68    9.80
   3  13  -1  215.88    9.60
  -3  13   1  186.28    8.50
   3 -13   1  209.58   10.30
   3  13  -1  204.48    8.60
   3 -13  -1  197.68    9.60
   3  13   1  212.28    8.50
   3 -13  -1  212.08   10.60
  -3  13  -1  204.88    8.70
   3 -13  -1  203.48    7.80
   4  13  -1   18.50    2.10
  -4  13   1   16.10    2.10
   4 -13   1   20.20    2.50
   4 -13   1   16.50    2.80
   4  13  -1   19.00    2.50
  -4  13  -1   19.00    2.50
   4 -13  -1   21.90    2.80
   4  13   1   21.10    1.80
   4 -13  -1   24.20    3.10
   4  13   1   16.70    3.10
   4  13   1   20.30    2.80
   5 -13   1  196.88    9.70
   5 -13   1  202.48    9.00
   5  13  -1  196.88    9.20
   5  13  -1  210.48    9.80
  -5  13   1  200.88    8.60
   5 -13  -1  218.58   10.10
   5 -13  -1  213.18    9.50
   5  13   1  213.28    9.30
  -5  13  -1  205.88    8.50
   5  13   1  221.58    9.60
   6  13  -1  190.88    8.50
   6  13  -1  190.08    8.70
   6 -13   1  207.18    9.50
   6 -13  -1  197.38    9.30
   6  13   1  182.98    8.20
   6  13   1  196.28    8.60
   7 -13   1   84.99    5.10
   7 -13  -1   86.29    5.10
   8 -13   1   37.10    2.80
   8 -13  -1   29.50    2.60
   0 -14  -1   14.70    2.30
   0  14   1   15.00    2.50
   0  14  -1   14.40    2.70
   0 -14   1   14.50    3.00
   0 -14   1   10.30    2.00
   1  14  -1    3.00    1.50
  -1 -14  -1    3.10    1.30
   1 -14   1    3.30    1.70
   1 -14   1    2.30    0.90
  -1  14   1    2.80    1.70
   1  14   1    1.80    1.30
   1 -14  -1    2.50    1.10
  -1 -14   1    1.50    1.10
   1 -14  -1    1.80    1.70
   2 -14   1  142.49    7.90
   2  14  -1  145.79    6.60
   2 -14  -1  144.99    8.10
   2  14   1  145.89    6.40
   3 -14   1   37.40    3.30
   3  14  -1   33.90    3.30
   3 -14   1   35.60    3.30
   3  14  -1   35.30    2.50
   3 -14  -1   34.80    3.20
   3  14   1   30.10    2.30
   3 -14  -1   27.80    3.00
   4  14  -1   52.89    3.90
   4  14  -1   58.29    4.40
   4 -14   1   54.59    3.80
   4 -14   1   52.89    3.40
   4  14  -1   55.09    2.50
   4  14   1   47.50    3.90
   4 -14  -1   52.49    3.90
   4 -14  -1   45.70    3.40
   5 -14   1   63.19    3.00
   5 -14   1   67.19    4.40
   5 -14  -1   63.09    4.10
   5 -14  -1   63.49    3.50
   6 -14   1    1.00    0.90
   6 -14  -1    2.80    1.30
   7 -14  -1   55.29    3.40
   0  15  -1    2.80    1.30
   0 -15  -1    3.80    1.60
   0 -15   1    3.90    1.60
   0  15   1    3.90    1.30
   1 -15   1   56.99    4.10
   1  15  -1   46.10    3.00
  -1  15   1   54.09    3.60
  -1  15  -1   60.29    3.80
   1 -15  -1   56.19    4.10
   1  15   1   52.09    3.10
   2 -15   1    6.70    1.40
  -2  15   1    7.40    1.60
   2  15  -1    7.60    1.30
  -2  15  -1    7.40    1.80
   2 -15  -1    6.20    1.50
   2  15   1    7.60    1.30
   3  15  -1   11.50    1.00
   3 -15   1   10.10    1.60
   3 -15  -1    9.20    1.40
   4 -15   1   70.99    3.20
   4 -15  -1   68.59    3.60
   0  16   1    3.00    0.80
   0  16  -1    3.20    0.80
  -1  16   1   20.40    1.60
   1  16  -1   18.20    1.30
  -1  16  -1   17.40    1.70
  -2  16   1   50.39    2.70
   0   0   2   20.70    1.40
   0   0   2   19.80    1.40
   0   0  -2   21.90    1.50
   0   0   2   18.30    1.20
   0   0   2   20.00    1.20
   0   0  -2   23.80    1.40
   0   0  -2   22.30    1.20
   0   0  -2   20.60    1.30
  -1   0   2   61.89    3.20
  -1   0   2   60.29    2.90
  -1   0   2   60.09    2.50
   1   0   2   57.59    3.00
   1   0  -2   61.99    3.30
   1   0  -2   68.39    3.10
  -1   0  -2   61.39    3.10
   1   0  -2   59.79    3.00
  -1   0   2   58.49    3.30
  -1   0   2   60.79    2.80
   1   0   2   60.49    3.00
   1   0   2   59.09    2.80
   1   0  -2   57.69    3.10
   1   0  -2   63.19    2.90
  -1   0  -2   61.79    2.80
  -1   0  -2   59.69    3.10
  -1   0   2   59.99    3.10
  -2   0   2  245.78   10.80
   2   0   2  225.38    9.40
  -2   0   2  226.98   10.10
   2   0   2  226.38   10.30
   2   0   2  231.08   10.30
   2   0  -2  236.08   10.80
  -2   0  -2  244.48   10.70
  -2   0   2  231.58    8.70
   2   0  -2  237.88   11.00
   2   0  -2  240.48   10.00
  -2   0   2  236.78    9.80
  -2   0  -2  249.48   10.70
  -2   0   2  244.68   11.00
  -2   0   2  247.58   10.90
  -3   0   2 6705.13  285.97
  -3   0  -2 6722.83  285.57
   3   0   2 6204.18  238.48
   3   0  -2 6673.23  260.47
   3   0  -2 5897.91  238.08
   3   0  -2 6580.54  285.47
  -3   0   2 6751.72  290.37
  -3   0   2 7251.17  289.77
   3   0   2 6919.11  243.38
  -3   0   2 6647.83  286.77
  -3   0  -2 7104.69  285.97
  -3   0   2 6404.06  258.37
  -4   0   2  249.68   11.90
   4   0   2  262.67   10.30
   4   0   2  254.77   10.20
  -4   0  -2  257.97   11.50
   4   0   2  244.08   10.10
  -4   0   2  255.37   11.50
  -4   0   2  246.88   11.80
   4   0  -2  250.47   10.20
  -4   0   2  256.17   11.60
  -4   0   2  254.57   10.60
  -4   0  -2  251.77   11.50
   4   0  -2  247.58   11.70
  -5   0   2 2165.98   99.59
  -5   0   2 2375.86  100.59
   5   0   2 2387.36   84.79
  -5   0  -2 2297.67   99.19
   5   0  -2 2340.27   83.99
   5   0   2 2187.78   80.29
  -5   0   2 2394.76   89.99
   5   0   2 2287.37   83.89
  -5   0  -2 2347.67   99.29
   6   0   2  224.98    9.20
   6   0   2  211.08    9.80
  -6   0   2  217.48   11.00
   6   0  -2  231.08    9.90
   6   0   2  224.18    9.70
  -6   0   2  221.08    9.60
   6   0  -2  217.68    9.30
  -6   0  -2  223.78    8.80
   6   0   2  222.28    9.40
  -6   0  -2  219.38   10.50
  -7   0  -2  362.46   17.40
  -7   0  -2  383.16   15.20
  -7   0   2  387.26   16.00
   7   0  -2  376.26   15.10
   7   0   2  395.56   15.80
   7   0  -2  389.76   16.00
  -7   0   2  376.46   18.00
   7   0   2  362.96   15.00
   8   0   2    3.60    1.40
   8   0  -2    5.70    1.70
  -8   0   2    4.70    1.10
   8   0   2    6.80    1.70
   8   0  -2    3.60    1.40
   9   0   2   52.39    4.20
   9   0   2   51.49    4.10
   9   0  -2   48.90    4.20
  -9   0   2   44.10    3.40
   9   0  -2   47.10    4.10
  10   0   2   46.20    4.10
  10   0  -2   47.40    4.20
  10   0   2   39.90    2.70
  10   0  -2   44.00    3.30
  10   0  -2   42.30    4.00
  10   0   2   45.40    4.10
  11   0  -2   94.09    6.50
  11   0  -2   96.09    5.30
  11   0  -2   93.79    6.30
  11   0   2   99.89    6.20
  11   0   2   89.09    6.10
  11   0   2   88.79    4.50
  12   0  -2    9.70    1.70
  12   0  -2    8.20    2.00
  12   0   2    9.00    1.30
  12   0   2    9.80    2.40
  13   0  -2   52.99    4.10
  13   0   2   50.59    2.50
  13   0   2   45.90    4.00
  13   0  -2   51.69    3.20
  14   0  -2    5.90    1.10
   0   1   2  831.72   32.10
   0  -1  -2  807.22   35.90
   0  -1  -2  807.72   35.60
   0  -1   2  830.42   33.40
   0   1  -2  846.12   35.90
   0   1   2  803.02   35.90
   0   1  -2  827.22   35.50
   0   1  -2  830.12   35.50
   0   1  -2  827.42   33.40
   0   1   2  814.42   30.30
   0  -1  -2  869.61   35.90
   0   1   2  768.92   35.70
   0   1  -2  819.92   33.60
   0   1   2  787.72   33.60
   0  -1   2  834.72   33.50
   0  -1  -2  818.02   33.50
   0  -1   2  808.32   35.50
   0  -1   2  818.42   35.40
   0  -1  -2  858.71   35.80
   0  -1   2  791.92   30.10
  -1  -1  -2 1315.67   53.69
   1   1  -2 1299.17   53.19
   1   1  -2 1310.57   50.19
   1  -1   2 1231.88   45.20
  -1   1   2 1295.37   53.79
   1  -1   2 1232.98   52.89
  -1  -1  -2 1248.08   50.19
  -1   1   2 1319.97   53.19
  -1   1   2 1251.37   45.10
  -1   1   2 1247.58   50.09
   1  -1   2 1238.18   52.89
  -1  -1  -2 1268.07   53.19
  -1   1   2 1283.87   48.00
   1   1  -2 1294.27   53.29
   1  -1   2 1295.97   52.79
  -1   1   2 1265.27   53.29
  -1  -1  -2 1297.77   53.39
  -1   1   2 1236.28   53.79
   1   1  -2 1298.27   53.79
   1  -1  -2 1157.48   53.09
   1   1   2 1210.48   50.09
  -1  -1   2 1192.38   53.09
  -1  -1   2 1221.18   53.79
  -1  -1   2 1106.19   50.09
   1  -1  -2 1207.18   53.59
   1  -1  -2 1232.48   53.29
  -1  -1   2 1140.39   53.19
  -1  -1   2 1184.78   48.00
   1   1   2 1152.78   53.19
   1   1   2 1163.48   45.30
  -1   1  -2 1207.38   49.90
  -1   1  -2 1230.88   52.89
   1  -1  -2 1224.08   53.59
   1   1   2 1210.78   53.09
  -1   1  -2 1173.98   49.90
  -1   1  -2 1180.08   52.89
   1  -1  -2 1248.18   50.09
  -1  -1   2 1200.78   44.90
  -1  -1   2 1231.38   50.29
  -2   1   2 3428.16  145.39
  -2   1   2 3347.06  131.19
  -2   1   2 3298.17  147.09
   2  -1   2 3243.88  122.49
  -2  -1  -2 3352.56  137.39
  -2   1   2 3254.47  122.99
   2   1  -2 3284.87  146.79
   2   1  -2 3160.58  144.29
  -2  -1  -2 3395.36  144.39
  -2   1   2 3377.76  147.19
  -2   1   2 3087.69  136.49
  -2  -1  -2 3474.25  144.29
   2   1  -2 3367.46  144.39
   2   1  -2 3378.66  147.19
   2   1  -2 3206.08  122.29
  -2   1   2 3417.16  144.39
  -2   1  -2 3500.95  144.69
  -2   1  -2 3597.94  144.89
   2   1   2 3401.86  122.69
  -2  -1   2 3418.96  144.39
  -2  -1   2 3316.27  130.49
   2  -1  -2 3355.36  131.89
  -2  -1   2 3478.85  144.39
  -2  -1   2 3385.56  136.39
   2  -1  -2 3301.77  120.89
  -2  -1   2 3567.84  147.09
   2  -1  -2 3511.05  144.39
   2   1   2 3420.76  144.79
   2  -1  -2 3406.26  136.79
  -3   1   2  329.67   13.30
  -3   1   2  349.57   15.00
  -3  -1  -2  346.07   14.90
  -3   1   2  353.26   14.60
   3  -1   2  352.16   12.90
  -3   1   2  351.66   14.60
  -3  -1  -2  334.37   13.80
  -3   1   2  335.77   12.20
   3   1  -2  332.97   15.10
   3   1  -2  333.27   13.30
   3  -1   2  328.77   12.50
  -3  -1  -2  339.67   15.00
  -3   1   2  346.57   14.80
   3   1  -2  336.47   12.70
   3  -1  -2  299.47   14.80
  -3  -1   2  318.57   15.00
   3   1   2  317.47   12.80
   3  -1  -2  332.17   13.60
  -3   1  -2  335.37   14.30
   3  -1  -2  310.07   12.60
  -3  -1   2  322.47   14.80
  -3  -1   2  305.17   13.40
   3   1   2  303.17   12.60
  -3   1  -2  320.07   14.20
   3   1   2  292.87   14.40
  -3  -1   2  315.67   15.00
  -4  -1  -2   32.00    2.30
  -4  -1  -2   32.40    1.90
  -4  -1  -2   29.60    2.20
  -4   1   2   30.40    2.20
  -4   1   2   27.00    2.10
   4   1  -2   27.70    2.10
   4   1  -2   26.10    1.60
  -4   1   2   29.00    1.70
   4  -1   2   30.80    2.00
   4  -1   2   29.50    2.00
   4   1  -2   24.80    2.10
  -4   1   2   28.90    1.80
   4  -1   2   28.70    2.10
   4  -1  -2   32.90    2.20
   4   1   2   33.00    2.10
   4   1   2   33.10    2.20
   4  -1  -2   33.80    2.10
  -4  -1   2   31.60    2.00
  -4   1  -2   33.40    1.60
   4   1   2   30.70    2.20
  -4  -1   2   31.90    2.40
  -4  -1   2   32.20    2.00
  -4  -1   2   33.30    2.50
   5  -1   2   43.60    2.70
   5   1  -2   42.30    2.80
  -5   1   2   42.90    2.70
   5  -1   2   44.50    2.70
  -5  -1  -2   44.20    2.80
   5  -1   2   46.40    2.60
   5   1   2   28.80    2.30
   5  -1  -2   35.40    2.60
  -5   1  -2   34.30    2.10
  -5  -1   2   34.30    2.40
   5   1   2   33.60    2.40
  -5   1  -2   33.60    2.00
   5   1   2   34.60    2.60
  -5  -1   2   36.60    2.40
  -5  -1   2   31.10    2.70
   5  -1  -2   36.80    2.40
  -6  -1  -2  536.15   24.80
  -6   1   2  555.94   24.90
   6   1  -2  571.94   21.80
   6  -1   2  549.85   21.40
   6   1  -2  555.14   20.60
  -6   1   2  572.44   22.30
   6  -1   2  552.44   20.40
   6  -1   2  545.45   21.40
  -6  -1   2  543.55   25.30
  -6  -1   2  556.34   22.50
   6  -1  -2  557.14   21.60
   6   1   2  554.34   21.60
   6   1   2  541.45   21.30
  -6   1  -2  531.95   24.10
   6   1   2  556.44   20.60
   6   1   2  527.75   20.50
   6  -1  -2  543.85   20.40
  -6   1  -2  548.95   24.10
  -7   1   2  515.35   19.80
   7  -1   2  483.15   18.50
   7  -1   2  488.05   19.30
   7   1  -2  501.85   19.70
   7   1  -2  482.55   18.70
  -7  -1   2  472.05   22.70
   7   1   2  431.86   18.40
  -7   1  -2  472.65   21.30
   7  -1  -2  459.85   18.40
   7   1   2  478.75   19.40
   7   1   2  487.35   18.40
   7  -1  -2  492.45   19.60
  -7  -1   2  477.75   20.00
   8  -1   2  208.08    9.80
   8   1  -2  216.88   10.50
   8  -1   2  205.88   10.10
   8   1  -2  203.28   10.00
  -8   1   2  209.08    9.80
   8   1   2  220.18    9.00
   8  -1  -2  216.08    9.90
   8   1   2  224.48   10.00
  -8  -1   2  222.08   10.10
   8  -1  -2  227.88   10.50
   8   1   2  237.58   10.50
   9   1  -2  284.27   14.00
   9   1  -2  306.77   13.60
   9  -1   2  314.77   13.40
  -9   1   2  296.47   13.50
   9  -1   2  302.27   13.80
   9  -1  -2  298.37   13.40
   9   1   2  311.47   13.40
  -9   1  -2  325.17   12.90
   9   1   2  318.97   14.00
   9  -1  -2  306.97   14.10
  10   1  -2   14.70    2.10
  10   1  -2   12.50    2.30
  10  -1   2   14.20    1.50
 -10   1   2   13.60    2.00
  10   1  -2   19.60    3.00
  10  -1   2   20.30    3.00
  10  -1   2   15.80    2.40
  10  -1  -2   10.30    2.50
  10  -1  -2    9.20    1.70
  10  -1  -2   17.70    2.90
  10   1   2   12.70    2.60
  10   1   2   11.90    1.60
  10   1   2    9.20    2.30
  11  -1   2   88.39    5.80
  11   1  -2   93.39    6.10
  11   1  -2   86.19    5.10
  11  -1   2   78.09    5.50
  11   1  -2   87.89    6.20
  11  -1   2   88.49    4.00
  11   1   2   76.79    4.30
  11  -1  -2   79.09    4.70
  11  -1  -2   78.59    6.00
  11   1   2   77.39    5.50
  11   1   2   79.89    5.60
  11  -1  -2   82.69    5.90
  12  -1   2   87.29    3.90
  12   1  -2   82.99    4.90
  12  -1   2   81.79    5.60
  12   1  -2   75.79    5.50
  12  -1  -2   91.99    4.80
  12  -1  -2   88.09    6.00
  12   1   2   87.79    5.60
  12   1   2   89.69    4.40
  13   1  -2   53.09    3.40
  13  -1   2   50.19    4.00
  13   1  -2   50.69    4.20
  13   1   2   48.30    2.70
  13  -1  -2   48.20    2.90
  13   1   2   39.10    4.00
  13  -1  -2   43.00    3.80
  14   1  -2  135.59    5.70
  14  -1  -2  133.39    5.30
   0   2  -2  264.67   11.00
   0   2  -2  268.37   11.80
   0   2   2  257.77   10.20
   0  -2   2  255.97   11.70
   0  -2   2  266.37   10.90
   0   2   2  261.27   11.80
   0  -2   2  269.27   10.10
   0  -2   2  237.88   11.80
   0  -2  -2  254.17   10.90
   0  -2  -2  257.47   11.80
   0   2   2  257.87   10.70
   0   2   2  253.27   12.20
   0   2   2  257.57   11.10
   0  -2   2  259.77   10.90
   0   2  -2  267.37   11.90
   0   2  -2  269.47   11.90
   0  -2  -2  263.77   12.00
   0  -2  -2  271.67   11.10
   0   2   2  267.87   12.00
   0  -2  -2  264.57   11.80
   0   2  -2  259.37   11.20
  -1   2   2  563.64   21.20
  -1   2   2  569.74   25.00
   1  -2   2  561.94   21.20
   1   2  -2  571.64   25.10
   1  -2   2  595.84   23.10
   1   2  -2  576.74   23.40
  -1  -2  -2  593.74   25.10
   1   2  -2  603.14   25.20
  -1   2   2  577.44   25.30
  -1  -2  -2  590.64   23.60
   1   2  -2  560.14   23.70
   1  -2   2  575.64   24.50
  -1  -2  -2  598.74   25.40
  -1  -2  -2  584.34   25.20
  -1   2   2  591.34   25.10
  -1   2   2  581.14   22.50
  -1   2   2  612.34   25.00
   1   2  -2  555.84   25.00
  -1   2   2  577.04   23.40
  -1   2  -2  550.34   23.10
   1  -2  -2  559.94   24.70
  -1  -2   2  535.45   25.10
   1  -2  -2  542.05   25.10
  -1  -2   2  554.24   24.90
  -1   2  -2  585.54   24.70
   1  -2  -2  577.74   23.30
  -1  -2   2  577.54   25.00
   1   2   2  563.44   23.50
  -1   2  -2  545.05   24.70
   1  -2  -2  531.65   24.80
   1  -2  -2  577.64   24.70
   1   2   2  512.55   25.10
   1  -2  -2  546.15   22.90
   1   2   2  540.15   24.90
   1   2   2  560.74   25.00
  -1  -2   2  560.54   23.60
   1   2   2  534.25   21.30
  -1   2  -2  538.45   23.20
  -2   2   2 1124.99   49.10
  -2   2   2 1061.19   41.30
  -2   2   2 1118.29   49.10
   2   2  -2 1104.79   41.10
  -2   2   2 1075.09   43.90
  -2  -2  -2 1128.09   49.00
   2  -2   2 1106.79   41.50
  -2   2   2 1137.49   48.70
  -2  -2  -2 1077.09   46.10
   2  -2   2 1141.99   44.90
  -2  -2  -2 1121.69   49.10
   2   2  -2 1099.19   49.20
  -2   2   2 1133.09   49.10
   2   2  -2 1133.29   49.10
  -2  -2  -2 1127.59   49.30
  -2  -2   2 1131.69   49.10
  -2   2  -2 1186.08   48.30
  -2  -2   2 1137.99   49.30
  -2  -2   2 1169.98   46.30
   2  -2  -2 1111.29   41.00
   2   2   2 1157.98   45.90
  -2  -2   2 1162.38   49.00
  -2   2  -2 1175.48   48.40
   2  -2  -2 1110.39   48.90
   2   2   2 1125.29   41.70
  -2  -2   2 1071.79   46.00
   2  -2  -2 1154.18   44.80
   2  -2  -2 1164.98   45.50
   2   2   2 1093.99   48.90
  -3   2   2   31.60    2.40
  -3  -2  -2   27.60    2.00
  -3   2   2   28.70    1.80
  -3   2   2   33.20    1.80
  -3  -2  -2   30.10    2.10
  -3  -2  -2   30.70    2.40
  -3   2   2   29.10    1.80
   3   2  -2   28.70    1.60
   3  -2   2   31.00    2.10
   3  -2   2   30.10    2.30
  -3  -2  -2   27.00    2.50
   3   2  -2   32.50    2.60
   3   2  -2   27.80    1.60
   3  -2   2   27.30    1.80
   3   2  -2   29.20    1.60
  -3   2   2   27.40    2.10
   3   2  -2   31.00    2.10
  -3   2   2   34.50    1.80
  -3  -2   2   35.90    2.70
   3  -2  -2   37.30    2.20
   3  -2  -2   35.20    2.40
   3  -2  -2   40.30    2.40
  -3  -2   2   36.00    2.40
   3   2   2   35.80    2.40
   3  -2  -2   34.90    2.20
   3   2   2   37.90    2.30
   3   2   2   37.10    2.40
  -3  -2   2   36.90    2.20
  -3  -2   2   40.50    2.70
   3   2   2   36.80    2.30
  -4   2   2  379.26   15.90
   4  -2   2  373.66   15.50
   4  -2   2  348.97   13.40
  -4  -2  -2  369.76   16.90
   4  -2   2  388.46   14.30
  -4   2   2  362.36   16.60
  -4   2   2  373.66   16.40
  -4   2   2  370.26   14.60
   4  -2   2  353.06   13.90
  -4  -2  -2  372.26   16.80
  -4  -2  -2  381.76   16.30
  -4  -2  -2  389.56   15.70
  -4   2   2  371.56   13.70
   4   2  -2  393.76   17.30
   4   2  -2  376.76   14.30
   4  -2   2  341.47   14.20
  -4  -2   2  351.46   16.50
   4   2   2  331.27   13.70
  -4  -2   2  341.37   15.70
   4  -2  -2  337.17   14.10
  -4  -2   2  344.67   15.00
  -4  -2   2  342.27   16.80
   4  -2  -2  322.47   14.40
   4   2   2  339.77   14.20
   4  -2  -2  353.16   15.20
   4   2   2  361.06   14.30
   5  -2   2  393.96   15.70
  -5  -2  -2  392.06   18.10
  -5   2   2  397.96   16.30
   5  -2   2  401.46   15.90
   5  -2   2  402.36   15.00
   5  -2   2  401.56   15.90
  -5   2   2  387.56   18.20
   5  -2   2  411.66   17.20
   5   2  -2  411.86   16.10
  -5  -2  -2  387.36   18.60
   5  -2  -2  406.46   15.90
   5   2   2  380.06   15.30
  -5  -2   2  390.26   18.80
  -5  -2   2  421.76   18.50
  -5  -2   2  407.86   16.70
   5   2   2  401.76   16.00
   5   2   2  415.06   15.90
   5  -2  -2  377.26   16.10
   5  -2  -2  413.36   17.00
  -6   2   2  265.27   12.90
   6  -2   2  282.77   10.90
  -6   2   2  278.07   11.50
   6  -2   2  272.07   11.40
   6  -2   2  296.87   11.50
   6   2  -2  273.57   11.80
   6   2  -2  266.87   11.30
  -6  -2  -2  264.87   13.30
  -6   2  -2  274.27   11.90
   6   2   2  281.47   11.20
   6   2   2  280.07   11.80
  -6  -2   2  260.67   13.60
  -6  -2   2  271.67   11.90
  -6   2  -2  270.47   11.80
   6  -2  -2  264.27   11.60
   6  -2  -2  274.07   11.10
   6   2   2  250.77   11.20
   6   2   2  259.17   11.40
   6  -2  -2  266.67   12.10
   7   2  -2  192.78    9.40
   7   2  -2  191.78    9.10
   7  -2   2  203.48    8.90
   7   2  -2  172.98    7.10
  -7   2   2  203.58    8.90
   7  -2   2  198.58    9.10
  -7   2  -2  201.08    8.80
   7   2   2  212.28    8.90
   7  -2  -2  205.28    9.30
   7  -2  -2  205.28    9.00
   7   2   2  194.58    9.10
   7   2   2  184.58    8.20
   7   2   2  212.88    9.50
  -8   2   2  237.98    8.60
   8   2  -2  223.88   10.80
   8  -2   2  228.88   10.80
  -8   2   2  241.08   10.60
   8  -2   2  241.98   10.60
   8   2  -2  237.18   11.30
   8   2   2  237.28   10.80
   8   2   2  240.18   11.10
   8  -2  -2  237.58   11.20
   8   2   2  241.08    9.80
   8  -2  -2  240.08   10.60
   9  -2   2  624.14   24.90
   9   2  -2  618.74   24.00
   9   2  -2  588.24   25.20
   9  -2   2  636.54   23.80
  -9   2   2  624.74   25.30
   9   2   2  610.54   21.90
   9   2   2  612.94   25.00
   9   2   2  614.24   23.80
   9  -2  -2  609.14   23.70
   9  -2  -2  585.74   25.10
  10  -2   2   62.19    4.70
  10   2  -2   56.69    4.10
  10   2  -2   61.99    4.90
  10  -2   2   59.69    4.60
 -10   2   2   58.29    3.90
  10   2  -2   55.19    4.60
  10  -2   2   58.09    2.80
  10  -2  -2   49.99    3.40
  10   2   2   50.39    3.50
  10  -2  -2   43.40    4.40
  10   2   2   49.00    4.40
  10   2   2   51.09    4.50
  10  -2  -2   47.20    4.20
  11  -2   2    1.00    1.50
  11   2  -2    1.80    1.50
  11   2  -2    3.20    1.50
  11  -2   2    2.30    0.70
  11   2  -2    2.60    1.30
  11   2   2    2.30    1.60
  11   2   2    2.90    1.20
  11   2   2    3.00    1.40
  11  -2  -2    6.20    1.90
  11  -2  -2    5.00    2.10
  11  -2  -2    3.30    1.20
  12   2  -2   72.89    4.40
  12  -2   2   65.49    4.80
  12   2  -2   71.29    5.20
  12   2   2   63.39    4.80
  12  -2  -2   71.89    5.40
  12   2   2   64.99    3.90
  12  -2  -2   68.29    4.00
  13   2  -2   20.10    2.20
  13   2  -2   16.30    2.50
 -13  -2  -2   21.90    2.60
  13  -2  -2   20.10    1.80
  13  -2  -2   21.20    3.00
  13   2   2   21.00    1.80
  14   2  -2   42.40    2.60
  14   2   2   44.10    2.10
   0  -3  -2  437.96   19.30
   0   3  -2  440.66   18.10
   0   3  -2  432.66   19.30
   0   3  -2  435.26   19.40
   0  -3  -2  435.56   18.20
   0  -3  -2  442.16   17.90
   0   3   2  409.36   19.40
   0   3   2  427.56   18.30
   0   3  -2  440.66   19.50
   0   3   2  437.36   16.60
   0  -3   2  430.86   17.90
   0   3   2  447.56   19.60
   0  -3  -2  426.56   19.70
   0  -3   2  448.76   17.90
   0  -3   2  439.46   17.90
   0   3   2  419.96   19.80
   0   3   2  404.66   17.40
   0  -3   2  438.46   19.20
   0  -3  -2  430.26   19.40
  -1   3   2  631.14   24.00
   1   3  -2  637.24   26.80
  -1   3   2  616.34   25.30
  -1  -3  -2  626.84   28.50
   1   3  -2  649.43   28.30
   1  -3   2  655.73   26.10
  -1  -3  -2  629.84   28.40
  -1  -3  -2  696.43   26.70
  -1   3   2  690.73   28.40
   1  -3   2  616.74   27.70
  -1  -3  -2  650.33   28.70
  -1   3   2  639.54   28.60
   1   3  -2  648.94   28.30
   1   3  -2  681.73   28.50
  -1   3   2  628.14   28.30
   1   3  -2  667.93   23.90
  -1  -3  -2  651.63   25.80
  -1  -3   2  681.03   28.20
  -1   3  -2  615.44   26.20
  -1  -3   2  644.44   28.20
   1  -3  -2  614.84   28.40
   1   3   2  599.84   25.30
  -1   3  -2  634.04   28.00
  -1  -3   2  616.54   26.40
   1  -3  -2  615.14   26.20
  -1   3  -2  636.04   27.80
   1  -3  -2  629.54   25.90
   1   3   2  613.74   24.10
  -1  -3   2  634.34   26.60
  -1   3  -2  630.44   28.10
  -1   3  -2  624.44   28.10
   1   3   2  622.14   28.20
  -2  -3  -2   66.19    3.50
  -2  -3  -2   68.09    4.40
  -2   3   2   67.09    3.60
   2  -3   2   62.69    3.40
  -2   3   2   66.29    3.40
  -2   3   2   66.99    3.60
  -2  -3  -2   65.99    4.30
   2   3  -2   63.59    3.30
   2   3  -2   65.49    3.70
   2  -3   2   59.99    3.80
  -2  -3  -2   67.79    3.80
   2   3  -2   66.09    3.20
  -2  -3  -2   64.89    3.80
  -2   3   2   65.09    3.90
   2  -3   2   65.59    3.70
  -2   3   2   66.29    4.30
  -2   3   2   64.09    3.30
   2   3   2   76.59    3.70
   2  -3  -2   76.09    3.80
   2  -3  -2   70.69    4.00
  -2   3  -2   76.09    3.70
   2   3   2   81.99    3.80
  -2   3  -2   76.19    3.10
   2  -3  -2   78.29    3.90
  -2  -3   2   75.09    3.90
  -2   3  -2   79.39    3.70
   2   3   2   76.19    4.20
  -2  -3   2   73.09    3.80
  -2  -3   2   75.49    4.20
   3   3  -2 1502.25   52.49
   3  -3   2 1484.45   57.29
  -3   3   2 1432.26   62.49
  -3   3   2 1438.96   62.49
  -3   3   2 1397.06   62.09
   3   3  -2 1450.85   52.39
   3  -3   2 1377.26   52.59
   3  -3   2 1341.27   51.89
  -3  -3  -2 1499.45   59.09
   3  -3   2 1510.45   52.99
   3   3  -2 1332.67   62.49
  -3   3   2 1416.56   55.89
  -3   3   2 1422.76   52.69
   3   3  -2 1374.06   62.69
  -3  -3  -2 1445.36   56.49
  -3  -3  -2 1455.85   62.99
  -3   3   2 1481.95   62.49
  -3  -3  -2 1513.65   62.89
  -3  -3  -2 1464.05   62.69
   3  -3   2 1408.96   49.99
   3   3   2 1439.96   58.39
   3  -3  -2 1429.06   52.79
   3   3   2 1395.46   50.39
  -3  -3   2 1448.16   62.99
   3   3   2 1362.16   62.39
  -3   3  -2 1420.86   61.59
  -3  -3   2 1461.55   62.59
   3   3   2 1456.25   53.09
  -3  -3   2 1359.16   62.59
   3  -3  -2 1445.56   52.29
  -3  -3   2 1471.45   59.09
  -3   3  -2 1401.26   61.59
   3  -3  -2 1455.65   57.19
   4   3  -2  966.40   35.40
  -4   3   2 1034.00   39.40
  -4   3   2 1001.40   43.80
  -4  -3  -2 1008.40   41.70
   4  -3   2 1078.49   40.70
   4  -3   2  936.31   35.30
  -4  -3  -2 1023.00   44.50
  -4  -3  -2  999.90   44.30
  -4   3   2 1006.60   37.10
   4   3  -2 1033.20   37.30
   4  -3   2  962.80   37.30
   4  -3   2 1052.79   37.60
   4  -3   2  957.40   36.70
  -4   3  -2  998.10   43.00
   4  -3  -2 1000.40   37.10
   4   3   2  921.71   35.70
   4   3   2  998.50   37.30
  -4  -3   2  996.10   44.40
   4  -3  -2  966.40   37.60
  -4  -3   2 1017.90   44.40
  -4  -3   2 1017.40   41.90
   4   3   2 1016.40   37.60
   4  -3  -2 1028.30   40.50
  -4   3  -2  980.60   43.00
  -5   3   2  212.08    8.70
  -5   3   2  209.98    9.90
   5  -3   2  214.38    8.30
   5  -3   2  212.18    8.70
  -5  -3  -2  214.28   10.10
   5   3  -2  212.08    9.10
   5  -3   2  217.58    9.10
  -5  -3  -2  198.28   10.50
   5  -3   2  218.98    8.90
   5  -3   2  223.18    9.80
   5  -3  -2  195.78    8.40
   5   3   2  183.08    8.60
   5   3   2  200.38    8.80
  -5   3  -2  191.88    8.80
   5  -3  -2  186.18    9.20
  -5   3  -2  190.68    8.90
  -5  -3   2  187.68   10.00
   5   3   2  194.38    9.00
   5  -3  -2  203.08    9.50
   5   3   2  208.08    8.80
  -5  -3   2  181.18   10.40
   5  -3  -2  195.68    8.90
   6   3  -2  249.08   10.80
  -6   3   2  251.67   11.80
   6  -3   2  250.67    9.90
   6  -3   2  266.97   10.80
  -6  -3  -2  247.58   12.50
  -6   3   2  254.77   10.40
   6  -3   2  257.37   11.50
   6  -3   2  243.38   10.30
   6   3  -2  246.88   10.50
   6  -3   2  232.78    9.90
   6  -3  -2  229.38   10.00
   6   3   2  245.88   10.70
   6  -3  -2  235.88   11.20
  -6  -3   2  210.98   12.40
   6  -3  -2  233.88   10.60
   6   3   2  217.98   10.30
   6   3   2  225.08   10.30
   6   3   2  239.38   10.30
   6  -3  -2  234.18   10.90
   7  -3   2  472.75   18.10
  -7   3   2  487.75   19.50
   7  -3   2  490.75   19.20
   7   3  -2  486.65   18.70
   7   3  -2  501.35   19.70
   7   3  -2  446.56   16.70
   7  -3   2  469.15   19.00
   7   3   2  446.96   18.40
   7  -3  -2  447.36   18.10
   7  -3  -2  478.25   19.40
   7   3   2  483.05   18.50
   7   3   2  484.55   19.40
   7   3   2  431.56   17.00
   8   3  -2  180.68    9.00
   8  -3   2  182.68    8.90
   8   3  -2  183.78    9.40
   8  -3   2  191.88    8.80
  -8   3   2  185.88    8.50
   8   3   2  180.38    8.20
   8  -3  -2  184.48    9.30
   8  -3  -2  177.68    8.70
   8   3   2  185.58    9.20
   8   3   2  176.18    8.50
   8   3   2  178.68    8.90
  -9   3   2  216.58   10.30
   9   3  -2  225.38   11.30
   9  -3   2  216.78   10.80
   9   3  -2  217.98   10.80
   9  -3   2  220.08   10.50
   9   3   2  236.38    9.80
   9  -3  -2  216.08   11.10
   9   3   2  233.08   10.80
   9   3   2  246.98   10.60
   9  -3  -2  240.68   10.80
   9   3   2  213.58   11.00
  10   3  -2   37.50    3.50
  10   3  -2   40.00    3.90
  10  -3   2   41.60    3.90
  10   3  -2   41.30    4.10
  10   3   2   37.50    3.90
  10   3   2   28.00    2.70
  10  -3  -2   28.10    2.50
  10  -3  -2   28.00    3.50
  10   3   2   29.30    3.10
  10   3   2   28.80    3.50
  10  -3  -2   27.70    3.50
  11   3  -2  117.19    7.00
  11   3  -2  113.29    6.30
  11  -3   2  113.89    6.80
  11  -3  -2  106.39    5.40
  11   3   2  111.39    5.80
  11  -3  -2  121.49    7.20
  11   3   2  106.79    6.70
  12   3  -2   23.30    3.30
 -12  -3  -2   27.60    3.00
  12   3  -2   28.90    2.80
  12   3   2   23.50    2.30
  12  -3  -2   21.60    2.90
  12  -3  -2   24.50    2.10
  13   3  -2  129.39    7.30
 -13  -3  -2  146.69    7.30
  13   3  -2  149.39    6.70
  13  -3  -2  139.49    5.60
  13  -3  -2  115.89    7.20
  13   3   2  139.89    6.10
  14   3  -2   10.30    1.40
  14   3   2    9.00    1.00
   0   4   2  847.12   38.80
   0  -4  -2  846.42   38.20
   0   4  -2  881.31   38.40
   0  -4   2  891.81   35.20
   0   4   2  885.61   34.40
   0  -4  -2  903.71   38.20
   0  -4  -2  875.81   35.90
   0   4   2  878.31   38.50
   0  -4   2  838.42   38.00
   0  -4   2  871.31   35.50
   0  -4  -2  882.71   35.10
   0   4  -2  871.61   32.50
   0   4  -2  854.81   35.90
   0  -4   2  826.52   32.40
   0   4   2  864.21   32.60
   0  -4   2  887.41   35.50
   0  -4  -2  848.72   38.60
   0   4  -2  851.71   30.80
   0   4  -2  866.41   38.30
  -1   4   2  944.51   34.40
   1   4  -2  942.61   32.50
  -1  -4  -2  967.00   38.20
   1   4  -2 1002.30   40.90
   1  -4   2  967.80   37.30
   1   4  -2  903.91   40.60
   1  -4   2  938.31   32.40
  -1   4   2  904.21   40.90
  -1  -4  -2  949.71   36.90
  -1   4   2  984.40   40.60
   1  -4   2  884.51   39.80
  -1  -4  -2  919.41   40.50
   1   4  -2  968.40   34.30
   1  -4   2  917.31   34.30
  -1  -4   2  893.11   34.20
  -1   4  -2  904.01   40.30
  -1  -4   2  909.71   37.90
   1  -4  -2  937.71   37.10
  -1   4  -2  913.71   34.40
   1  -4  -2  926.21   37.60
  -1   4  -2  888.91   40.30
  -1  -4   2  923.21   37.00
   1   4   2  934.11   34.50
  -1   4  -2  919.51   40.30
  -1  -4   2  912.11   37.80
  -1  -4   2  787.72   40.20
   1   4   2  914.61   32.60
  -1  -4   2  882.11   40.30
  -1   4  -2  892.61   40.30
   1   4   2  941.91   36.40
  -1   4  -2  879.11   37.70
   1  -4  -2  867.21   40.40
   1   4   2  930.51   40.70
   1  -4  -2  854.01   34.00
   2   4  -2  475.25   18.20
   2  -4   2  488.05   18.20
  -2   4   2  476.85   22.40
  -2  -4  -2  484.05   20.50
   2  -4   2  494.95   21.00
   2  -4   2  479.15   19.40
  -2  -4  -2  479.05   22.60
   2   4  -2  490.05   23.00
  -2   4   2  486.15   22.60
  -2   4   2  465.35   23.00
  -2  -4  -2  512.65   23.30
   2   4  -2  472.35   18.90
  -2  -4  -2  516.25   21.50
  -2   4   2  489.85   19.20
   2   4  -2  507.05   19.10
  -2   4  -2  516.15   22.30
   2   4   2  485.35   22.20
  -2  -4   2  516.75   21.40
  -2   4  -2  504.25   22.40
   2  -4  -2  517.65   21.00
  -2  -4   2  535.45   22.50
  -2   4  -2  504.55   20.70
   2  -4  -2  503.35   22.50
   2   4   2  514.45   21.30
   2   4   2  511.75   23.00
   2  -4  -2  503.15   19.40
   2   4   2  531.65   19.50
   2   4   2  505.25   18.50
  -2  -4   2  519.65   19.30
  -3  -4  -2 1104.79   44.60
   3   4  -2 1063.79   39.50
  -3  -4  -2 1107.39   47.40
   3   4  -2 1123.79   39.60
  -3  -4  -2 1088.99   42.40
   3  -4   2 1100.99   43.30
  -3  -4  -2 1164.88   47.70
   3  -4   2 1008.70   37.60
   3   4  -2 1020.50   37.70
  -3   4   2 1056.69   46.80
  -3   4   2 1080.69   46.90
  -3   4   2 1071.29   39.80
   3  -4   2 1032.20   39.80
   3   4  -2 1065.39   47.40
   3  -4  -2 1042.00   43.10
  -3  -4   2 1097.49   44.50
  -3  -4   2 1061.29   39.50
  -3  -4   2 1019.50   47.20
   3  -4  -2 1026.20   39.90
  -3   4  -2 1004.10   46.30
  -3  -4   2 1082.99   47.20
   3   4   2 1057.29   38.00
   3   4   2 1069.89   40.00
  -3   4  -2 1026.20   46.20
   4   4  -2  225.58    8.90
  -4  -4  -2  233.98   10.80
  -4   4   2  216.88    9.10
  -4  -4  -2  234.08   11.60
  -4   4   2  223.48   10.70
  -4  -4  -2  219.58   10.40
   4   4  -2  227.28    9.40
   4  -4   2  217.98    8.90
   4  -4   2  214.38    9.60
  -4   4   2  225.88    9.30
   4  -4   2  224.88    8.80
   4  -4   2  226.28   10.40
  -4  -4   2  220.08   10.50
  -4  -4   2  219.98   11.30
  -4  -4   2  208.08   10.70
   4  -4  -2  208.88    8.10
   4  -4  -2  207.58   10.10
   4   4   2  216.28    9.40
   4  -4  -2  200.28    9.70
   4  -4  -2  206.28    9.20
   4   4   2  207.28    9.40
  -4  -4   2  213.08    9.20
   4   4   2  198.08    9.00
  -4   4  -2  204.58    9.90
  -4   4  -2  210.98   10.10
   5   4  -2  603.14   24.10
  -5  -4  -2  585.14   30.30
   5  -4   2  634.34   25.70
   5   4  -2  649.24   25.60
   5  -4   2  619.44   27.70
   5  -4   2  620.84   24.00
  -5  -4  -2  610.04   30.10
   5   4  -2  611.54   24.20
  -5   4   2  635.34   26.50
  -5   4   2  617.94   29.60
   5  -4   2  590.14   25.00
   5  -4  -2  721.33   27.90
   5   4   2  680.43   24.50
  -5  -4   2  701.93   30.70
  -5  -4   2  687.13   28.80
   5  -4  -2  704.93   25.60
   5  -4  -2  688.13   24.00
  -5   4  -2  685.23   28.90
   5   4   2  698.63   24.80
  -5   4  -2  727.03   28.70
   5  -4  -2  683.63   26.10
   5   4   2  723.53   25.80
   5   4   2  705.83   25.70
  -6   4   2  194.38    8.20
   6  -4   2  188.18    9.30
   6   4  -2  185.58    8.30
   6   4  -2  189.58    8.50
   6   4  -2  196.18    7.70
   6  -4   2  205.08    8.90
  -6  -4  -2  179.78   10.20
   6   4  -2  196.08    8.90
   6  -4   2  187.38    8.30
  -6   4  -2  183.88    8.00
   6   4   2  173.38    8.30
  -6   4  -2  176.08    8.60
   6   4   2  169.38    7.00
   6  -4  -2  175.38    8.90
   6  -4  -2  173.28    9.10
   6   4   2  167.48    7.70
   6   4   2  169.18    8.30
   6  -4  -2  169.88    8.40
   6  -4  -2  171.78    8.10
   6   4   2  170.88    8.60
  -6  -4   2  164.98   10.20
   7  -4   2  267.27   11.40
   7   4  -2  270.37   12.30
   7   4  -2  265.57   10.90
  -7   4   2  268.87   11.80
   7  -4   2  275.47   12.10
   7  -4   2  278.37   12.30
   7   4  -2  255.87   10.40
   7   4  -2  271.57   11.90
   7  -4  -2  262.97   11.50
   7   4   2  253.67   10.80
   7  -4  -2  291.97   12.80
   7   4   2  270.27   11.90
   7   4   2  277.97   11.80
   7   4   2  279.67   12.30
   7  -4  -2  267.67   12.20
   8   4  -2   60.49    4.10
   8  -4   2   58.69    4.20
  -8   4   2   59.59    3.70
   8   4  -2   62.99    4.60
   8   4  -2   59.29    2.70
  -8   4   2   59.29    3.20
   8   4  -2   53.89    4.50
   8  -4   2   59.39    4.20
   8  -4  -2   57.09    4.30
   8   4   2   53.49    4.40
   8  -4  -2   52.09    4.20
   8   4   2   56.89    4.30
   8   4   2   56.09    4.10
   8   4   2   59.09    4.10
   9   4  -2  432.66   18.00
   9   4  -2  428.26   19.00
  -9   4   2  430.06   18.60
   9  -4   2  423.16   17.80
  -9   4   2  437.76   15.20
   9   4  -2  435.96   17.90
   9  -4  -2  462.75   18.10
   9   4   2  456.85   18.20
   9  -4  -2  410.56   18.80
   9   4   2  425.06   18.80
   9   4   2  430.16   17.30
   9   4   2  464.95   16.70
  10   4  -2   63.69    5.20
  10   4  -2   69.69    5.20
  10   4  -2   61.39    4.60
  10   4   2   72.09    4.60
  10   4   2   60.29    5.00
  10   4   2   71.99    5.60
  10  -4  -2   64.29    5.10
  10  -4  -2   57.29    5.10
  10   4   2   67.59    4.40
  11   4  -2  140.09    7.40
  11   4  -2  147.39    8.00
 -11  -4  -2  137.39    7.70
  11  -4  -2  134.59    7.80
  11   4   2  136.79    6.90
  11  -4  -2  134.69    6.20
 -12  -4  -2   92.39    5.90
  12   4  -2   85.89    5.30
  12   4  -2   91.19    6.10
  12   4   2   95.59    5.10
  12  -4  -2   93.89    4.40
  12  -4  -2   92.49    6.00
  13   4  -2  100.09    5.10
  13  -4  -2   88.59    3.50
  13   4   2   90.09    4.50
  14   4  -2   11.80    1.50
  14   4   2    9.60    1.10
   0  -5  -2    9.70    1.50
   0   5  -2   10.40    1.70
   0   5   2    8.70    1.30
   0  -5  -2    9.30    1.10
   0  -5   2    7.50    1.40
   0  -5  -2    9.00    1.20
   0   5  -2   11.60    1.70
   0  -5  -2    8.50    1.60
   0  -5   2    9.30    1.50
   0   5   2    9.70    1.50
   0   5   2   10.90    1.70
   0   5  -2    8.60    1.30
   0  -5   2    8.50    0.80
   0  -5  -2    8.30    0.80
   0   5   2    8.90    1.20
   0   5  -2   10.00    1.40
  -1  -5  -2 3063.79  130.69
   1  -5   2 3233.98  126.89
  -1   5   2 3276.97  117.59
  -1  -5  -2 3340.87  139.89
  -1  -5  -2 3301.87  126.59
  -1   5   2 3368.46  138.79
  -1   5   2 3195.38  110.99
   1   5  -2 3266.67  111.19
   1   5  -2 3403.86  117.49
  -1  -5  -2 3189.98  138.99
   1  -5   2 3131.99  116.69
   1   5  -2 3433.36  138.99
  -1   5  -2 3167.88  111.09
   1  -5  -2 3022.20  116.29
   1   5   2 3199.48  138.79
  -1  -5   2 3132.79  116.49
   1   5   2 3364.66  124.99
  -1  -5   2 3129.39  130.39
  -1   5  -2 3199.38  117.59
  -1   5  -2 3044.10  138.39
   1  -5  -2 3215.18  129.99
   1   5   2 3197.18  111.19
   1   5   2 3220.48  117.69
  -1  -5   2 3143.69  126.59
   1  -5  -2 3213.88  126.79
  -1   5  -2 3066.99  138.39
  -2  -5  -2  269.97   13.90
   2  -5   2  276.87   12.40
   2   5  -2  290.87   11.90
  -2   5   2  275.37   11.20
   2   5  -2  295.87   12.00
   2  -5   2  275.97   11.30
   2   5  -2  280.27   11.50
   2  -5   2  294.97   13.40
  -2  -5  -2  296.57   14.90
  -2   5   2  287.87   12.10
  -2   5   2  295.37   14.40
  -2  -5  -2  283.67   12.80
   2   5  -2  286.47   14.70
  -2  -5  -2  285.37   13.40
  -2  -5   2  324.37   13.80
   2   5   2  301.27   14.70
   2  -5  -2  310.27   13.40
  -2  -5   2  308.07   14.50
  -2   5  -2  320.67   12.40
   2   5   2  303.57   11.80
  -2  -5   2  315.87   12.30
   2  -5  -2  299.47   12.40
   2   5   2  317.67   12.40
  -2   5  -2  302.77   14.00
  -2  -5   2  304.77   13.30
  -3   5   2  566.94   26.60
  -3   5   2  574.64   22.90
  -3   5   2  552.24   26.80
  -3  -5  -2  578.14   26.90
  -3  -5  -2  608.94   25.70
  -3  -5  -2  599.54   27.70
   3  -5   2  539.95   23.10
   3   5  -2  578.04   22.70
   3  -5   2  573.24   20.30
   3   5  -2  593.84   22.70
   3  -5   2  561.84   21.50
   3  -5   2  559.44   25.00
   3   5  -2  558.24   21.70
   3   5   2  608.34   22.10
   3  -5  -2  612.44   20.90
   3   5   2  648.04   23.20
  -3  -5   2  593.24   26.80
  -3   5  -2  609.54   26.50
  -3   5  -2  626.04   23.20
   3  -5  -2  593.84   23.20
  -3  -5   2  612.14   25.50
   3  -5  -2  593.34   25.00
  -3  -5   2  610.14   27.40
  -3  -5   2  615.84   22.80
  -4   5   2  141.19    5.30
  -4  -5  -2  151.68    7.80
  -4  -5  -2  148.09    6.90
   4   5  -2  151.48    7.00
   4   5  -2  158.18    6.70
  -4   5   2  149.59    6.80
  -4  -5  -2  156.28    8.80
   4  -5   2  144.49    7.70
  -4   5   2  151.88    6.70
   4  -5   2  150.38    7.30
   4  -5   2  147.99    6.40
  -4   5   2  145.09    7.80
  -4  -5   2  140.89    6.70
  -4   5  -2  133.09    7.10
  -4  -5   2  137.69    7.60
   4  -5  -2  133.09    7.20
  -4  -5   2  143.89    7.60
   4   5   2  134.59    6.70
   4  -5  -2  127.39    7.40
  -4  -5   2  138.39    8.40
   4  -5  -2  137.09    5.70
   4   5   2  141.29    6.90
   4   5   2  137.79    6.90
  -4   5  -2  137.59    7.00
   4  -5  -2  132.39    6.40
   5  -5   2  161.48    9.20
   5   5  -2  160.88    7.60
   5   5  -2  174.38    8.10
  -5   5   2  170.88    9.50
  -5   5   2  170.48    8.30
   5  -5   2  174.98    8.80
  -5  -5  -2  166.38    8.20
   5   5  -2  154.38    8.00
   5   5  -2  168.58    8.50
  -5   5   2  165.68    6.60
   5  -5   2  180.08    7.90
  -5  -5  -2  169.08   10.40
   5   5   2  202.28    8.90
   5  -5  -2  194.78    9.50
   5   5   2  198.98    8.60
  -5  -5   2  201.28    9.80
  -5   5  -2  204.18    8.80
   5  -5  -2  190.08    8.10
   5   5   2  189.98    7.80
  -5  -5   2  195.58   10.70
   5  -5  -2  194.68    9.20
  -5   5  -2  205.88    8.90
   5   5   2  189.48    8.60
   5   5   2  195.68    8.00
   5  -5  -2  194.48    7.00
   6   5  -2   90.49    5.30
   6   5  -2   85.29    4.50
  -6  -5  -2   90.99    5.20
  -6   5   2   83.89    4.60
   6  -5   2   87.09    5.40
   6   5  -2   85.59    5.10
   6  -5   2   84.89    5.60
   6   5  -2   80.39    4.70
   6   5   2   81.39    4.70
   6   5   2   84.19    5.10
   6   5   2   80.39    4.10
   6   5   2   87.69    5.20
   6  -5  -2   83.99    5.50
   6  -5  -2   78.39    4.80
   6  -5  -2   79.79    5.40
  -6   5  -2   77.59    5.00
   6  -5  -2   80.59    5.10
  -7  -5  -2  478.75   19.10
  -7   5   2  487.45   20.30
   7  -5   2  500.25   20.40
   7   5  -2  490.35   20.30
  -7   5   2  474.05   16.60
   7  -5   2  460.05   21.70
   7   5  -2  483.25   19.30
   7   5  -2  481.35   17.90
   7   5  -2  476.55   17.90
   7  -5  -2  499.85   19.00
   7   5   2  473.95   17.00
   7   5   2  496.35   20.20
   7  -5  -2  493.35   20.20
   7   5   2  464.95   17.90
   7  -5  -2  505.35   20.70
   7   5   2  506.95   19.40
   7  -5  -2  470.15   21.80
   8   5  -2  332.77   13.30
   8   5  -2  343.07   15.10
   8   5  -2  317.77   14.10
   8   5  -2  317.27   12.20
  -8   5   2  323.27   14.40
  -8  -5  -2  321.97   14.00
   8  -5   2  325.07   14.80
  -8   5   2  312.47   11.70
   8   5   2  340.07   14.20
   8  -5  -2  355.06   14.30
   8  -5  -2  332.07   14.90
   8   5   2  322.97   14.80
   8   5   2  340.47   13.20
  -9   5   2  230.08    8.60
  -9  -5  -2  223.58   10.60
   9   5  -2  228.78   10.80
   9   5  -2  223.38   11.40
   9   5  -2  223.58    9.90
  -9   5   2  223.78   10.50
   9   5  -2  242.58   11.10
   9  -5  -2  226.08   10.80
   9   5   2  228.18   10.00
   9   5   2  209.68   11.10
   9   5   2  215.58   10.20
  10   5  -2   82.19    5.80
  10   5  -2   78.79    5.80
  10   5  -2   76.09    5.30
 -10  -5  -2   79.29    5.30
  10   5   2   77.89    5.00
  10   5   2   73.29    4.70
  10  -5  -2   74.69    5.50
  10   5   2   68.29    5.30
 -11  -5  -2  168.98    8.90
  11   5  -2  172.88    8.70
  11  -5  -2  174.28    7.40
  11   5   2  174.98    8.30
 -11  -5   2  175.48    9.00
  11  -5  -2  173.48    9.10
  11   5   2  167.98    8.00
  12   5  -2    3.90    1.40
 -12  -5  -2    4.80    2.30
  12  -5  -2    4.50    1.60
 -12  -5   2    3.20    2.10
  12   5   2    5.90    1.40
  12  -5  -2    5.40    1.10
  13   5  -2   30.60    2.70
  13   5   2   31.60    2.40
  14   5   2   74.89    3.40
   0  -6  -2  141.39    6.50
   0  -6   2  137.89    7.00
   0  -6  -2  134.59    6.70
   0  -6   2  147.29    7.50
   0   6   2  142.59    6.80
   0   6  -2  149.19    8.20
   0   6   2  148.19    6.90
   0   6   2  137.19    5.50
   0   6  -2  137.29    5.40
   0  -6  -2  145.89    7.40
   0   6   2  137.89    6.40
   0   6   2  152.28    8.40
   0   6  -2  142.09    6.80
   0  -6   2  135.59    6.00
   0   6  -2  134.79    6.40
   1   6  -2 1298.27   48.60
  -1   6   2 1360.86   60.79
   1  -6   2 1257.17   51.19
  -1   6   2 1362.16   54.29
   1  -6   2 1324.57   55.59
   1  -6   2 1272.87   47.10
  -1  -6  -2 1285.27   56.69
   1   6  -2 1307.47   44.70
   1   6  -2 1411.26   51.39
  -1  -6  -2 1303.77   55.29
  -1   6   2 1352.06   51.39
  -1   6   2 1335.57   48.50
  -1   6   2 1302.47   44.60
   1   6  -2 1370.76   60.99
  -1   6  -2 1363.96   60.59
  -1  -6   2 1405.56   55.39
   1  -6  -2 1341.67   50.89
  -1  -6   2 1423.76   56.39
  -1   6  -2 1402.26   48.60
  -1   6  -2 1429.56   51.49
  -1  -6   2 1392.26   51.09
   1   6   2 1511.25   54.49
   1  -6  -2 1415.16   55.89
   1   6   2 1457.35   51.59
   1  -6  -2 1445.76   55.69
  -1   6  -2 1390.96   60.59
   1   6   2 1416.76   48.80
   1   6   2 1495.45   61.19
  -2   6   2  563.14   19.70
  -2  -6  -2  569.94   24.60
   2   6  -2  556.94   27.60
   2  -6   2  551.04   20.80
  -2   6   2  570.84   23.00
   2   6  -2  543.05   21.70
   2   6  -2  587.54   22.90
   2  -6   2  571.14   25.10
  -2  -6  -2  545.15   25.40
  -2  -6  -2  565.94   26.70
  -2  -6  -2  570.44   21.60
  -2   6   2  549.15   27.10
   2  -6   2  555.64   23.20
   2   6  -2  574.64   22.60
  -2   6   2  559.94   21.50
  -2  -6   2  628.74   23.10
   2   6   2  645.54   23.30
   2   6   2  624.74   22.10
   2  -6  -2  616.24   25.20
  -2   6  -2  631.34   23.30
  -2  -6   2  587.44   25.20
   2  -6  -2  617.74   21.30
  -2   6  -2  633.84   22.00
   2  -6  -2  614.94   23.20
  -2   6  -2  620.94   27.00
   2  -6  -2  628.84   21.50
   3  -6   2  860.61   33.40
   3  -6   2  858.81   29.70
   3   6  -2  873.91   33.00
  -3   6   2  843.62   39.00
   3   6  -2  861.11   32.70
   3   6  -2  882.71   31.60
  -3   6   2  885.61   33.30
  -3  -6  -2  840.32   31.20
  -3  -6  -2  852.71   36.90
  -3  -6  -2  874.11   39.50
   3  -6   2  880.31   36.20
  -3   6   2  870.11   28.50
  -3   6  -2  882.41   31.50
  -3  -6   2  883.91   38.80
  -3   6  -2  878.81   38.60
  -3   6  -2  860.71   33.40
   3   6   2  856.11   31.70
  -3  -6   2  850.01   36.70
  -3  -6   2  852.41   32.80
   3  -6  -2  843.42   36.00
   3  -6  -2  862.11   30.20
   3   6   2  910.11   33.40
   3  -6  -2  842.12   30.70
   3  -6  -2  841.82   33.30
  -4   6   2  778.12   25.60
   4  -6   2  807.32   26.00
  -4   6   2  775.72   31.20
  -4   6   2  793.22   30.00
  -4   6   2  784.32   35.20
   4   6  -2  814.62   28.60
   4  -6   2  751.32   32.60
   4  -6   2  782.82   30.30
  -4  -6  -2  793.12   33.60
  -4  -6  -2  779.32   28.40
   4   6  -2  789.82   26.40
   4   6  -2  806.72   29.80
  -4  -6   2  743.03   33.30
  -4   6  -2  775.02   34.40
   4  -6  -2  746.73   26.90
   4   6   2  754.92   28.70
  -4   6  -2  768.82   30.20
   4  -6  -2  745.03   30.20
   4   6   2  760.92   30.10
   4   6   2  768.32   26.50
  -4   6  -2  744.33   28.30
   4  -6  -2  737.43   32.50
   4  -6  -2  742.83   27.80
  -4  -6   2  759.92   27.90
  -5   6   2  926.11   37.00
   5  -6   2  871.61   38.50
   5   6  -2  901.91   31.10
  -5   6   2  913.41   30.30
  -5  -6  -2  902.21   33.40
   5  -6   2  974.30   35.90
   5   6  -2  944.21   32.90
   5   6  -2  988.40   33.90
   5   6  -2  923.21   35.20
   5  -6  -2  845.62   38.30
  -5   6  -2  952.80   35.80
   5   6   2  936.21   32.60
   5   6   2  908.31   31.30
   5  -6  -2  905.51   35.90
   5  -6  -2  865.61   32.90
   5   6   2  925.51   35.40
  -5  -6   2  910.81   33.10
   5  -6  -2  892.71   31.50
   5   6   2  947.91   34.00
   5   6   2  904.01   35.50
  -6  -6  -2 1263.97   45.20
   6   6  -2 1296.87   45.80
   6   6  -2 1323.07   44.20
  -6   6   2 1279.07   50.29
   6   6  -2 1350.96   48.00
  -6   6   2 1261.87   41.30
   6   6  -2 1231.28   42.10
   6  -6   2 1351.46   48.40
   6  -6  -2 1272.57   44.80
   6   6   2 1190.28   43.60
   6  -6  -2 1205.88   48.30
  -6   6  -2 1214.88   48.30
  -6  -6   2 1284.07   44.90
   6   6   2 1178.48   42.10
   6   6   2 1296.17   46.00
   6  -6  -2 1117.29   51.79
   6   6   2 1283.47   47.90
   7   6  -2   88.79    5.70
   7   6  -2   85.19    5.20
   7  -6   2   85.39    5.80
  -7  -6  -2   81.79    5.30
   7   6  -2   88.99    4.70
  -7   6   2   84.39    3.90
   7  -6   2   77.89    5.40
  -7   6   2   81.89    4.90
   7   6   2   83.09    5.50
   7   6   2   90.29    5.60
   7   6   2   79.29    5.00
   7  -6  -2   83.39    5.30
   7  -6  -2   78.29    5.80
   7  -6  -2   72.29    5.40
   7   6   2   78.29    4.00
  -8   6   2  188.08    9.00
   8  -6   2  190.58    9.80
  -8  -6  -2  184.98    9.10
   8   6  -2  197.88    8.80
  -8   6   2  182.88    7.20
   8  -6   2  189.18    9.20
   8   6  -2  194.58    7.80
   8   6  -2  197.38    9.80
   8   6   2  170.38    9.00
   8  -6  -2  167.48    9.20
   8   6   2  164.48    9.30
   8  -6  -2  169.88    9.70
   8   6   2  172.48    9.00
   8   6   2  171.58    8.50
   8  -6  -2  178.08    9.00
  -8  -6   2  173.48    9.10
   9   6  -2   90.49    5.60
   9   6  -2   83.59    6.00
  -9   6   2   85.09    4.10
  -9  -6  -2   82.79    5.90
   9   6   2   79.69    5.90
   9  -6  -2   81.79    5.70
  -9  -6   2   87.29    5.90
   9   6   2   84.19    5.40
   9   6   2   85.39    5.50
 -10  -6  -2   34.10    4.10
  10   6  -2   34.70    3.80
 -10   6   2   35.70    2.40
  10   6   2   37.40    3.50
  10   6   2   37.70    3.50
 -10  -6   2   34.10    4.10
  10  -6  -2   36.00    3.80
  11   6  -2    1.90    1.40
 -11  -6  -2    2.70    1.80
  11   6   2    0.40    1.30
 -11  -6   2    2.10    2.40
  11   6   2    1.80    1.20
  11  -6  -2    2.20    0.80
  11  -6  -2    2.20    1.70
 -12  -6  -2  216.08   10.40
  12   6  -2  230.38   10.00
 -12  -6   2  207.68   10.50
  12   6   2  230.38    9.60
  12  -6  -2  213.18    8.10
  13   6  -2   31.60    2.50
  13   6   2   37.00    2.50
   0  -7  -2  121.99    6.10
   0   7   2  128.39    6.20
   0   7   2  129.69    8.00
   0  -7  -2  130.39    7.20
   0  -7   2  130.69    6.80
   0  -7   2  125.29    6.10
   0   7   2  133.09    6.60
   0  -7  -2  120.59    6.20
   0   7   2  130.29    6.60
   0   7  -2  125.59    6.40
   0  -7  -2  125.09    6.30
   0   7   2  122.69    5.20
   0   7  -2  131.79    8.00
   0   7  -2  123.99    6.20
   0   7  -2  124.89    5.20
   0  -7   2  121.09    7.10
   0  -7  -2  117.69    5.90
  -1   7   2  100.89    5.10
  -1   7   2   94.19    6.20
   1  -7   2   89.99    4.60
  -1   7   2   95.59    4.00
   1   7  -2   98.49    5.10
   1   7  -2   96.69    6.50
  -1   7   2   91.09    4.70
   1   7  -2   91.89    4.90
  -1  -7  -2   99.69    4.90
   1   7  -2   86.59    3.90
   1  -7   2   94.99    5.80
  -1  -7  -2   96.19    5.50
  -1   7   2   96.99    5.20
  -1  -7  -2   91.79    4.90
   1  -7   2   92.19    5.40
   1  -7  -2   84.39    5.50
  -1  -7   2   78.59    5.20
   1  -7  -2   74.39    4.80
   1   7   2   78.89    3.90
  -1   7  -2   79.79    3.80
  -1   7  -2   83.09    5.80
   1  -7  -2   80.49    4.70
   1  -7  -2   80.79    4.50
  -1   7  -2   75.59    4.80
  -1   7  -2   79.89    5.70
  -1  -7   2   77.59    4.30
   1   7   2   81.39    4.90
   1   7   2   78.09    4.70
  -1  -7   2   80.69    5.00
  -1   7  -2   78.59    4.60
  -1  -7   2   77.69    4.70
   1   7   2   70.89    5.10
   2  -7   2  539.95   19.70
  -2   7   2  556.14   18.60
   2   7  -2  547.95   19.10
  -2  -7  -2  554.94   20.50
   2   7  -2  559.74   21.80
  -2   7   2  566.34   20.60
  -2   7   2  575.14   22.10
  -2   7   2  573.24   22.80
   2  -7   2  559.04   22.30
   2   7  -2  548.85   21.50
   2   7  -2  554.94   20.80
  -2   7   2  525.85   25.90
   2   7  -2  557.24   18.60
   2  -7   2  571.74   24.10
   2  -7  -2  519.55   23.80
   2   7   2  532.75   20.80
  -2   7  -2  529.15   25.50
  -2  -7   2  529.75   21.70
  -2   7  -2  523.85   21.90
  -2   7  -2  541.75   25.60
   2  -7  -2  515.55   20.10
   2  -7  -2  528.05   21.80
   2  -7  -2  525.35   20.00
  -2   7  -2  543.65   20.70
   2   7   2  536.25   21.90
   3   7  -2  236.68    9.50
   3  -7   2  239.48    9.00
  -3   7   2  246.18   12.80
   3   7  -2  243.98   10.30
  -3   7   2  239.28   10.80
   3   7  -2  228.98   10.40
   3   7  -2  229.78   10.40
  -3  -7  -2  231.98   10.30
  -3   7   2  245.18   10.80
   3  -7   2  239.08   11.20
  -3   7   2  238.28    8.70
   3  -7   2  241.68   11.90
  -3  -7   2  222.68   10.40
  -3   7  -2  229.48   10.80
   3   7   2  234.58   10.30
   3  -7  -2  230.68   11.00
   3   7   2  222.58   10.70
   3  -7  -2  230.28    9.40
   3  -7  -2  229.08   11.70
  -3   7  -2  234.38   10.10
   3  -7  -2  222.98    9.80
   3   7   2  228.18    9.50
   4  -7   2  361.26   16.00
  -4   7   2  359.56   12.90
   4   7  -2  361.36   14.80
   4  -7   2  371.26   12.70
  -4   7   2  364.76   15.60
   4   7  -2  369.06   13.80
  -4  -7  -2  337.07   14.80
   4   7  -2  377.86   15.00
   4  -7   2  360.06   17.20
  -4   7   2  352.36   15.80
   4   7  -2  361.66   15.40
   4  -7  -2  379.96   14.50
   4  -7  -2  370.96   16.10
   4   7   2  361.96   14.70
   4   7   2  362.26   15.10
   4  -7  -2  358.76   13.50
  -4  -7   2  371.96   14.60
  -4   7  -2  371.16   15.80
  -4   7  -2  369.26   14.70
   4   7   2  369.16   14.00
   4  -7  -2  350.86   17.00
   4   7   2  371.76   15.70
  -5   7   2   11.10    1.40
   5   7  -2    9.70    1.80
   5   7  -2    9.90    2.10
   5  -7   2   11.30    2.40
  -5   7   2   11.10    1.80
  -5  -7  -2   11.80    2.60
   5   7  -2   10.30    2.10
   5   7  -2   13.40    2.10
   5  -7   2   11.00    2.40
   5   7   2   11.50    2.00
  -5   7  -2   11.40    2.20
   5   7   2    8.10    2.00
   5  -7  -2   11.30    2.00
   5  -7  -2   10.20    1.20
   5   7   2    9.50    2.00
   5   7   2   10.60    2.10
  -5   7  -2   10.10    1.90
   5  -7  -2   11.40    2.50
  -5  -7   2   13.30    2.80
   5  -7  -2   11.50    2.40
   5   7   2    9.50    2.10
  -6   7   2    7.70    1.70
  -6   7   2    8.70    1.30
   6  -7   2    8.30    2.10
   6   7  -2    7.00    1.90
   6   7  -2    8.20    1.90
   6   7  -2    5.90    1.60
   6  -7   2    7.40    1.90
  -6  -7  -2    9.10    2.30
   6   7  -2    6.40    1.70
  -6  -7   2   14.10    3.10
   6  -7  -2    9.00    1.70
   6   7   2    7.30    1.70
   6   7   2   10.20    1.90
   6  -7  -2    8.20    2.00
   6  -7  -2    9.20    2.20
   6   7   2    4.60    1.60
   6   7   2   10.40    2.30
   6  -7  -2   10.20    2.50
  -6   7  -2    7.10    2.00
   7  -7   2   12.90    2.70
   7   7  -2   10.40    2.40
  -7   7   2   11.80    2.00
   7  -7   2   13.10    2.80
  -7  -7  -2   10.50    2.60
   7   7  -2   12.80    2.30
  -7   7   2   13.30    1.60
   7   7  -2   11.80    2.40
   7  -7  -2   13.00    2.80
   7   7   2   16.10    2.60
   7   7   2   14.20    2.60
   7  -7  -2   18.30    3.10
  -7  -7   2   14.90    3.40
   7   7   2   23.10    3.00
   7   7   2   14.40    1.90
   7  -7  -2   19.00    2.70
   8  -7   2  391.66   17.50
   8   7  -2  406.16   14.90
  -8   7   2  379.36   13.90
   8  -7   2  395.36   16.50
  -8  -7  -2  376.76   16.30
   8   7  -2  367.76   17.10
   8   7  -2  401.36   15.50
   8  -7  -2  382.36   16.60
   8  -7  -2  380.16   17.70
   8   7   2  379.66   15.20
   8   7   2  379.36   16.50
  -8  -7   2  369.96   16.30
   8  -7  -2  389.16   16.20
   8   7   2  385.16   17.30
   9   7  -2  168.48    9.30
   9  -7   2  171.68    9.40
  -9   7   2  170.68    6.90
   9  -7   2  178.08    9.20
  -9  -7  -2  167.78    9.20
   9   7  -2  173.68    8.40
   9  -7  -2  162.98    8.80
   9   7   2  155.08    8.50
   9  -7  -2  162.58    8.70
   9   7   2  162.48    8.20
  -9  -7   2  159.38    9.00
   9   7   2  155.68    9.10
 -10   7   2  109.29    4.90
  10   7  -2  102.89    6.00
 -10  -7  -2  102.99    7.10
  10   7   2  108.89    6.00
  10   7   2  106.79    6.20
  10  -7  -2   95.49    6.20
 -10  -7   2  107.29    7.20
 -11  -7  -2   80.59    6.30
  11   7   2   95.89    5.20
  11  -7  -2   88.29    4.10
  11   7   2   86.79    5.20
  11  -7  -2   79.69    5.40
 -11  -7   2   90.89    6.50
  12   7  -2   35.60    2.90
  12   7   2   33.40    2.80
  13   7  -2    2.40    0.90
  13   7   2    2.20    0.80
   0   8   2  199.68    7.50
   0  -8   2  185.58    8.60
   0   8  -2  186.38    8.60
   0  -8  -2  181.68    9.90
   0   8  -2  187.38    7.90
   0  -8   2  186.88   10.10
   0   8  -2  185.78    9.10
   0  -8  -2  184.28    8.80
   0   8   2  188.08    9.30
   0   8  -2  190.58   11.20
   0  -8  -2  193.68    8.90
   0  -8   2  192.88    9.40
   0  -8  -2  184.28    8.30
   0   8  -2  178.08    7.30
   0   8   2  187.18    9.20
   0   8   2  191.98    8.70
   1   8  -2    7.10    1.20
  -1  -8  -2    9.40    2.00
   1   8  -2    7.00    1.70
  -1  -8  -2    7.90    1.70
   1   8  -2    6.70    1.60
   1  -8   2    5.10    1.40
   1   8  -2    8.90    1.90
  -1   8   2    8.20    1.20
  -1   8   2    8.70    1.90
   1  -8   2    5.60    1.60
  -1   8   2    6.10    1.80
  -1   8   2    6.70    1.60
   1  -8   2    6.50    1.90
  -1   8   2    6.60    1.60
   1  -8  -2    6.00    1.80
  -1   8  -2    7.80    1.80
   1   8   2    6.40    1.60
  -1  -8   2    6.90    1.70
  -1  -8   2    8.40    1.90
  -1  -8   2    6.50    1.70
  -1   8  -2    6.50    1.50
   1  -8  -2    5.80    1.60
   1   8   2    6.50    1.60
   1  -8  -2    6.00    1.40
  -1   8  -2    6.60    1.70
  -1   8  -2    6.00    1.20
   1   8   2    6.70    1.60
   2  -8   2   48.10    4.00
  -2  -8  -2   43.80    3.40
   2   8  -2   44.40    3.50
   2  -8   2   43.20    2.90
  -2   8   2   40.40    3.50
  -2   8   2   44.60    3.40
   2   8  -2   44.70    3.50
   2   8  -2   46.70    3.20
   2  -8   2   38.40    4.00
  -2   8   2   45.00    2.60
  -2   8   2   45.80    3.30
   2  -8  -2   39.10    3.10
  -2   8  -2   40.90    3.30
  -2   8  -2   38.30    3.40
   2   8   2   39.90    3.40
  -2   8  -2   38.80    3.00
   2  -8  -2   37.30    3.70
  -2  -8   2   40.30    3.70
   2  -8  -2   41.60    3.60
   2  -8  -2   38.40    3.10
  -2   8  -2   37.90    2.40
   2   8   2   35.60    3.00
   2   8   2   40.60    3.50
  -2  -8   2   40.70    3.40
  -3   8   2  150.78    7.70
  -3   8   2  147.49    7.70
   3  -8   2  142.59    8.60
   3  -8   2  151.18    8.20
   3   8  -2  151.88    7.50
   3   8  -2  139.99    7.40
   3   8  -2  144.49    6.90
  -3  -8  -2  145.19    7.40
  -3   8   2  146.59    6.10
   3  -8   2  146.59    6.20
  -3   8  -2  142.39    7.80
   3  -8  -2  134.49    8.50
   3   8   2  143.09    7.90
   3  -8  -2  138.59    5.40
   3  -8  -2  142.39    6.60
   3   8   2  142.49    7.70
   3  -8  -2  145.49    7.00
   3  -8  -2  148.19    8.00
   3   8   2  148.89    7.50
   3   8   2  141.99    6.90
  -3   8  -2  145.79    7.30
  -3   8  -2  139.19    5.80
   4   8  -2  332.97   13.80
  -4   8   2  328.37   14.50
  -4   8   2  334.37   14.70
  -4  -8  -2  330.97   13.80
   4  -8   2  329.37   15.00
   4  -8   2  343.77   11.40
  -4   8   2  327.77   11.80
   4   8  -2  325.97   12.80
   4  -8  -2  311.97   12.20
   4   8   2  312.27   12.70
   4   8   2  301.07   13.40
  -4   8  -2  316.87   13.50
   4   8   2  328.27   13.90
  -4   8  -2  316.17   11.50
  -4   8  -2  296.37   14.40
   4   8   2  314.27   14.30
   4  -8  -2  322.17   13.20
   4   8   2  294.67   14.20
   4  -8  -2  324.47   14.80
   5   8  -2  350.06   15.20
   5   8  -2  378.86   15.00
   5   8  -2  358.56   14.60
   5  -8   2  351.06   15.90
   5  -8   2  339.67   14.30
  -5  -8  -2  358.96   15.00
   5   8  -2  340.87   13.70
   5  -8   2  326.97   14.70
  -5   8   2  351.16   15.70
  -5   8   2  360.06   12.70
   5   8   2  333.17   15.40
  -5   8  -2  337.57   12.30
   5   8   2  353.36   15.40
   5  -8  -2  322.27   14.70
   5   8   2  350.86   13.80
   5   8   2  352.96   15.00
  -5  -8   2  341.07   14.60
  -5   8  -2  333.67   15.70
   5  -8  -2  342.57   15.90
   5  -8  -2  354.26   14.30
   5   8   2  347.97   14.20
   5  -8  -2  344.77   12.70
   5  -8  -2  327.57   14.80
  -5   8  -2  334.87   14.50
   6  -8   2  575.14   22.80
   6   8  -2  504.75   17.80
   6   8  -2  553.14   19.70
  -6  -8  -2  579.14   21.40
   6  -8   2  508.15   20.00
   6  -8   2  512.45   21.00
   6   8  -2  547.65   20.30
   6   8  -2  553.84   21.30
   6   8  -2  547.85   22.00
  -6   8   2  519.95   22.50
  -6   8   2  566.54   18.50
  -6   8  -2  497.75   17.80
   6  -8  -2  498.15   22.40
  -6  -8   2  517.05   20.80
   6   8   2  500.55   19.70
   6   8   2  505.95   21.10
   6   8   2  494.95   21.80
   6  -8  -2  490.65   20.90
   6  -8  -2  457.95   20.70
   6  -8  -2  528.75   20.50
   6   8   2  498.95   19.40
   7   8  -2  286.47   14.70
  -7   8   2  318.57   12.20
   7  -8   2  291.47   14.30
   7   8  -2  313.47   13.50
  -7  -8  -2  318.77   14.70
   7  -8   2  314.27   15.50
   7   8  -2  298.77   13.30
  -7  -8   2  359.56   14.90
   7   8   2  351.06   14.90
   7   8   2  344.67   13.00
   7  -8  -2  323.07   13.70
   7   8   2  348.77   15.30
   7  -8  -2  342.47   15.90
   7  -8  -2  359.16   14.40
   7   8   2  356.96   13.70
   7  -8  -2  346.97   14.90
   8  -8   2   84.49    5.90
  -8   8   2   86.89    4.40
   8   8  -2   80.09    5.80
   8   8  -2   84.29    5.60
  -8  -8  -2   83.89    6.80
   8   8  -2   80.09    4.70
   8  -8   2   82.29    6.30
   8   8   2   87.29    6.00
  -8  -8   2   95.89    6.90
   8  -8  -2   91.39    5.90
   8   8   2   88.39    5.40
   8   8   2   91.89    6.30
   8  -8  -2  100.79    6.50
   8  -8  -2   91.79    6.70
   8   8   2   90.99    3.80
  -9  -8  -2   32.80    4.10
   9   8  -2   29.70    3.40
   9  -8   2   25.30    3.40
  -9   8   2   29.90    2.30
   9  -8  -2   30.60    3.70
  -9  -8   2   31.60    5.10
   9   8   2   27.80    3.30
   9   8   2   26.10    3.10
   9  -8  -2   30.20    3.40
 -10   8   2   36.80    2.60
 -10  -8  -2   35.00    4.90
  10   8  -2   34.50    3.50
 -10  -8   2   40.40    4.40
  10  -8  -2   40.10    3.80
  10  -8  -2   41.20    3.80
  10   8   2   43.40    3.60
 -11  -8  -2   33.90    3.70
  11   8   2   31.30    2.90
 -11  -8   2   26.90    2.80
  11  -8  -2   29.50    1.90
  11   8   2   33.70    3.00
  12   8   2    8.10    1.40
 -12  -8   2   13.10    1.90
   0  -9  -2  436.46   16.70
   0   9  -2  426.76   15.10
   0  -9  -2  423.36   17.10
   0  -9  -2  405.86   19.70
   0  -9   2  414.66   16.80
   0   9   2  449.46   15.20
   0   9   2  396.96   18.10
   0   9  -2  419.56   17.10
   0   9  -2  423.56   18.10
   0   9  -2  414.86   15.60
   0   9   2  423.06   17.20
   0  -9   2  432.36   18.30
   0  -9   2  400.36   19.80
   1   9  -2   22.80    2.50
   1   9  -2   22.00    2.70
   1  -9   2   21.90    2.40
  -1   9   2   21.70    2.80
   1   9  -2   22.60    2.10
  -1   9   2   20.10    2.50
  -1   9   2   22.70    2.60
   1   9  -2   22.20    2.80
  -1  -9  -2   32.40    3.00
  -1   9   2   25.00    2.20
   1  -9   2   22.70    3.00
   1  -9   2   24.50    3.30
   1   9   2   17.90    2.50
  -1  -9   2   20.40    2.70
   1   9   2   17.50    2.60
  -1   9  -2   17.10    2.30
   1  -9  -2   19.80    2.60
  -1  -9   2   20.20    2.80
  -1   9  -2   18.30    2.50
   1  -9  -2   23.60    2.90
   1  -9  -2   17.70    3.00
   1  -9  -2   22.70    2.50
  -1   9  -2   20.60    2.60
  -1   9  -2   18.70    1.90
  -2   9   2  826.72   34.00
  -2   9   2  819.12   27.70
   2   9  -2  806.22   30.80
  -2  -9  -2  854.61   30.20
   2   9  -2  719.93   32.00
  -2   9   2  773.62   32.50
   2   9  -2  798.62   28.20
   2  -9   2  843.22   29.30
   2  -9   2  823.02   32.80
  -2   9   2  810.92   30.60
   2  -9  -2  825.72   32.40
   2  -9  -2  862.31   29.90
  -2   9  -2  786.02   32.60
   2   9   2  845.42   31.00
  -2   9  -2  826.22   27.60
  -2  -9   2  800.92   30.40
  -2   9  -2  858.11   30.90
   2   9   2  802.42   32.60
   2   9   2  800.52   28.30
   2  -9  -2  812.52   29.60
   3  -9   2   15.60    2.40
   3  -9   2   17.70    2.70
  -3  -9  -2   18.10    2.50
   3  -9   2   17.60    2.90
  -3   9   2   20.80    2.90
  -3   9   2   20.70    2.80
   3   9  -2   21.50    2.60
   3  -9   2   25.60    2.00
  -3   9   2   19.80    2.00
   3   9  -2   21.40    2.70
   3   9  -2   17.20    2.60
   3   9   2   24.40    2.80
   3   9   2   25.40    2.70
   3   9   2   23.30    3.00
   3  -9  -2   20.60    2.80
   3  -9  -2   21.90    2.80
  -3   9  -2   22.70    2.00
   3  -9  -2   24.00    2.60
   3  -9  -2   23.50    2.30
  -3   9  -2   19.40    2.90
  -3   9  -2   20.80    2.70
  -4   9   2  120.79    5.50
  -4   9   2  118.49    7.00
   4   9  -2  120.69    6.90
  -4   9   2  110.89    7.10
  -4  -9  -2  125.09    7.10
   4  -9   2  121.79    4.60
   4  -9   2  115.29    7.50
   4  -9   2  109.49    6.40
   4  -9   2  113.29    6.80
   4   9  -2  113.39    6.20
   4   9   2  117.59    6.90
  -4   9  -2  127.79    5.40
   4  -9  -2  118.99    7.00
   4  -9  -2  129.09    6.60
   4  -9  -2  115.79    6.80
   4   9   2  118.59    7.10
   4  -9  -2  122.59    5.60
   4   9   2  115.99    6.40
   4   9   2  120.69    6.90
  -4   9  -2  121.69    6.80
   4  -9  -2  126.39    7.50
  -5   9   2   30.50    3.30
  -5   9   2   32.40    2.60
   5  -9   2   28.60    2.70
   5   9  -2   31.50    3.30
   5   9  -2   30.70    3.60
   5  -9   2   34.00    4.00
   5   9  -2   33.20    3.50
  -5  -9  -2   37.80    4.40
   5   9  -2   30.50    2.90
   5  -9   2   27.60    3.40
  -5  -9  -2   31.60    3.70
   5   9   2   27.10    2.20
   5  -9  -2   28.00    3.00
   5   9   2   31.90    3.50
  -5  -9   2   32.20    3.00
   5  -9  -2   32.30    3.20
   5   9   2   30.30    3.20
   5   9   2   28.20    3.40
   5  -9  -2   33.00    2.00
  -5   9  -2   29.00    2.20
   5  -9  -2   28.60    3.50
   5   9   2   29.90    3.30
   5  -9  -2   32.90    3.90
   6   9  -2  169.28    8.40
   6   9  -2  156.68    6.60
   6  -9   2  176.48    9.80
   6   9  -2  165.08    8.90
   6  -9   2  153.98    7.30
   6  -9   2  151.98    8.80
  -6  -9  -2  167.68    9.30
   6   9  -2  163.88    8.40
  -6   9   2  170.88    7.30
  -6  -9  -2  158.88    7.90
   6   9   2  176.58    8.10
   6   9   2  177.38    8.50
   6   9   2  175.58    9.30
   6   9   2  178.38    9.10
   6  -9  -2  162.78    9.00
  -6   9  -2  166.98    6.80
   6  -9  -2  170.28    8.50
  -6  -9   2  173.88    7.90
   6  -9  -2  162.88    8.20
   6  -9  -2  170.28    9.80
   7   9  -2  213.48    9.90
   7  -9   2  205.88   10.50
   7   9  -2  199.18   10.50
  -7  -9  -2  218.18   10.60
   7   9  -2  206.38    9.60
  -7   9   2  218.58    8.70
   7  -9   2  208.88   11.30
  -7  -9  -2  204.18    9.50
   7   9   2  221.18    9.90
   7  -9  -2  204.58   10.70
   7   9   2  206.38   10.80
  -7  -9   2  210.28   10.70
   7  -9  -2  211.48   10.10
  -7  -9   2  212.68    9.30
   7   9   2  216.78    9.00
  -7   9  -2  213.28    8.20
   7  -9  -2  199.58    9.30
   7  -9  -2  197.18   11.30
   7   9   2  214.08   10.70
   8   9  -2  352.06   13.40
  -8  -9  -2  358.46   15.30
   8  -9   2  375.86   15.30
  -8   9   2  349.67   12.80
   8  -9   2  342.67   15.90
   8   9  -2  362.96   14.20
  -8   9  -2  328.87   12.30
   8   9   2  301.47   14.70
  -8  -9   2  324.27   14.90
  -8  -9   2  329.37   13.30
   8   9   2  344.37   13.90
   8  -9  -2  323.07   16.10
   8   9   2  328.97   12.10
   8  -9  -2  352.66   15.30
   8  -9  -2  316.37   14.40
   9   9  -2    4.30    1.50
   9  -9   2    4.30    1.80
  -9   9   2    5.40    1.20
  -9  -9  -2    4.40    2.80
  -9  -9   2    2.40    1.50
   9  -9  -2    1.40    1.40
   9   9   2    3.10    1.60
   9  -9  -2    2.30    1.80
  10   9  -2  143.19    7.30
  10  -9   2  148.09    7.70
 -10  -9  -2  176.88    7.90
 -10  -9  -2  135.29    7.70
 -10   9   2  144.29    6.30
  10  -9  -2  162.98    8.00
 -10  -9   2  171.18    7.20
  10   9   2  157.98    7.40
 -11  -9  -2   30.20    2.70
  11  -9  -2   31.10    1.50
 -11  -9   2   33.30    2.60
 -12  -9  -2   12.30    1.60
 -12  -9   2   11.20    1.50
   0 -10  -2   85.49    5.70
   0 -10   2   93.09    5.60
   0 -10   2   83.09    6.60
   0  10  -2   91.79    4.60
   0 -10  -2   89.79    5.40
   0  10   2   91.79    5.80
   0 -10   2   86.99    6.00
   0  10  -2   89.79    5.70
   0  10  -2   86.79    5.20
   1 -10   2   17.70    3.00
   1  10  -2   19.80    2.60
   1  10  -2   18.70    2.00
  -1 -10  -2   21.90    3.30
  -1  10   2   19.10    2.00
   1 -10   2   19.40    2.70
   1  10  -2   17.60    2.70
  -1  10   2   18.20    2.60
   1 -10   2   17.40    2.60
  -1 -10  -2   18.40    2.60
   1 -10   2   17.10    3.00
  -1 -10   2   17.10    2.70
  -1  10  -2   18.80    2.10
   1  10   2   16.30    2.70
   1 -10  -2   15.00    2.60
   1 -10  -2   13.70    2.50
  -1 -10   2   19.00    2.80
  -1  10  -2   17.40    2.70
   1 -10  -2   17.60    2.40
  -2  10   2   37.20    2.80
  -2  10   2   33.50    3.70
   2  10  -2   33.70    3.50
   2 -10   2   32.20    2.80
  -2 -10  -2   35.60    3.40
  -2 -10  -2   35.10    2.60
   2 -10   2   34.80    3.70
   2 -10   2   35.40    4.00
   2 -10   2   34.40    3.50
   2  10  -2   32.10    3.20
   2 -10  -2   31.60    3.10
  -2  10  -2   34.00    2.50
   2 -10  -2   36.00    3.70
   2  10   2   36.20    3.70
   2 -10  -2   34.30    4.10
  -2 -10   2   33.70    3.80
  -2  10  -2   36.80    3.60
   2 -10  -2   33.70    3.50
   2 -10  -2   35.50    3.20
   3 -10   2  143.39    8.70
  -3  10   2  157.58    6.70
  -3 -10  -2  147.39    6.60
   3 -10   2  138.99    7.80
  -3  10   2  143.09    8.30
   3 -10   2  138.19    8.00
   3  10  -2  142.79    7.30
  -3 -10  -2  152.58    7.90
   3  10  -2  148.49    8.10
   3 -10   2  151.28    6.40
   3  10  -2  143.59    7.20
   3 -10  -2  148.69    8.00
   3 -10  -2  159.78    8.80
   3 -10  -2  150.88    7.60
   3  10   2  147.99    7.50
   3 -10  -2  145.29    8.60
   3  10   2  146.59    6.90
  -3 -10   2  136.49    6.00
  -3  10  -2  148.29    7.90
   3  10   2  149.09    8.20
   3 -10  -2  149.88    7.00
  -3  10  -2  151.88    6.50
   4  10  -2  178.68    9.40
  -4  10   2  168.28    9.70
   4 -10   2  177.18   10.20
   4  10  -2  189.98    8.90
   4 -10   2  185.08    9.50
   4  10  -2  181.28    8.10
  -4 -10  -2  187.18    9.20
   4 -10   2  175.48    9.10
  -4  10   2  183.58    7.80
  -4 -10  -2  186.88    8.10
   4 -10  -2  187.18   10.20
   4 -10  -2  178.98    9.60
  -4  10  -2  189.18    7.70
   4  10   2  184.68    7.70
  -4  10  -2  195.48    9.50
   4 -10  -2  183.78    7.70
   4  10   2  196.98    9.00
   4  10   2  179.78    9.70
   4  10   2  191.18    9.50
   4 -10  -2  183.18    9.40
   4  10   2  180.48    9.50
  -4 -10   2  183.18    7.70
   4 -10  -2  185.18    8.90
   5  10  -2  162.08    8.60
   5 -10   2  153.28    7.60
   5  10  -2  155.08    6.80
  -5 -10  -2  158.68    7.40
  -5 -10  -2  159.28    8.50
   5  10  -2  163.18    8.10
   5 -10   2  147.09    8.40
   5 -10   2  154.08    9.30
   5  10  -2  154.98    8.50
  -5  10   2  165.98    7.10
   5  10   2  154.28    6.20
   5 -10  -2  151.38    9.20
   5 -10  -2  151.48    6.00
   5 -10  -2  152.78    7.90
   5 -10  -2  141.09    8.10
   5  10   2  157.08    8.60
  -5 -10   2  148.49    6.90
   5  10   2  157.58    8.70
   5  10   2  152.68    8.00
   5 -10  -2  156.48    8.60
   5  10   2  156.88    7.80
  -5  10  -2  161.38    6.80
   6 -10   2  194.08   11.00
   6  10  -2  200.38    9.40
   6  10  -2  198.78    7.50
   6  10  -2  199.18    9.70
  -6 -10  -2  203.98    8.90
  -6  10   2  200.98    8.40
   6 -10   2  199.58   10.20
   6 -10   2  199.88    8.60
  -6 -10  -2  206.08   10.20
   6  10   2  195.08    9.10
  -6 -10   2  201.38    8.60
   6 -10  -2  189.98    9.40
   6 -10  -2  197.68   11.10
   6 -10  -2  198.08   10.30
  -6  10  -2  215.28    8.30
   6  10   2  200.78   10.30
   6 -10  -2  198.28    9.70
   6  10   2  197.58    9.30
   6  10   2  192.68   10.40
   7 -10   2  162.38    8.90
  -7 -10  -2  163.48    7.60
   7  10  -2  162.98    8.20
   7 -10   2  163.28    9.60
   7  10  -2  176.58    8.20
  -7  10   2  168.68    7.20
  -7 -10  -2  160.58    8.80
   7 -10  -2  138.79    8.10
   7  10   2  169.08    7.40
  -7  10  -2  165.28    6.90
  -7 -10   2  162.68    7.50
   7  10   2  163.78    8.10
   7 -10  -2  148.09    9.40
   7  10   2  161.58    8.90
   7 -10  -2  153.08    8.70
  -8 -10  -2   88.29    5.10
  -8 -10  -2   85.89    6.20
   8  10  -2   90.89    4.80
   8 -10   2   91.99    6.10
  -8  10   2   89.99    4.60
   8  10  -2   89.79    5.50
   8 -10  -2   86.89    5.70
   8 -10  -2   93.59    6.00
  -8  10  -2   91.49    4.40
   8  10   2   92.29    5.60
  -8 -10   2   90.49    5.00
  -9 -10  -2  274.27   10.70
   9 -10   2  269.27   11.90
  -9  10   2  265.17   10.20
   9  10  -2  275.87   11.30
  -9 -10  -2  263.47   11.80
   9  10   2  250.67   10.90
  -9  10  -2  269.27   10.00
  -9 -10   2  276.87   10.60
   9 -10  -2  262.17   12.10
  10 -10   2  203.38    9.20
  10  10  -2  188.08    8.60
 -10 -10  -2  201.88    8.20
  10 -10  -2  214.58    9.50
 -10 -10   2  213.08    8.20
  10  10   2  204.58    8.70
 -11 -10  -2   86.89    4.00
 -11 -10   2   80.39    3.80
   0 -11  -2  226.68   10.90
   0  11  -2  231.78   11.20
   0 -11   2  249.97   11.00
   0  11  -2  232.88   10.20
   0 -11   2  234.48   11.80
   0  11   2  232.18   11.30
   0  11  -2  229.98    9.40
   0 -11  -2  232.98   10.60
   0 -11   2  218.18   12.00
   1 -11   2   37.30    4.20
  -1 -11  -2   40.20    3.70
   1 -11   2   38.80    3.80
  -1 -11  -2   37.20    4.20
  -1  11   2   41.90    4.10
   1 -11   2   43.40    3.50
   1  11  -2   36.80    4.00
   1 -11   2   38.40    4.00
   1  11  -2   43.80    3.80
  -1  11   2   39.40    3.10
   1  11   2   49.20    4.40
  -1 -11   2   46.70    4.10
  -1  11  -2   45.20    3.10
   1  11   2   52.99    4.20
  -1  11  -2   50.99    4.40
   1 -11  -2   47.50    4.00
   1 -11  -2   47.70    3.90
   2  11  -2  179.58    9.40
   2 -11   2  189.08    8.00
  -2 -11  -2  196.18    9.10
   2 -11   2  176.38    9.00
   2 -11   2  186.08    9.80
   2  11  -2  188.28    8.70
  -2 -11  -2  182.18    6.60
   2  11  -2  184.58    8.60
  -2  11   2  194.68    7.90
   2 -11   2  201.88   10.30
   2 -11  -2  166.38    8.50
  -2  11  -2  164.98    7.50
   2 -11  -2  164.78    8.30
  -2  11  -2  166.58    9.20
   2 -11  -2  155.08    8.60
   2  11   2  161.18    9.10
  -2 -11   2  163.68    9.10
   2 -11  -2  157.98    9.80
   2  11   2  165.78    8.20
   3  11  -2  149.59    7.80
   3  11  -2  149.39    7.30
   3 -11   2  150.78    6.40
   3 -11   2  148.29    8.20
  -3 -11  -2  144.29    6.30
   3 -11   2  149.99    8.50
  -3 -11  -2  145.79    7.90
   3  11  -2  150.38    8.40
  -3  11   2  153.48    7.00
   3 -11   2  145.39    9.00
   3  11   2  153.38    8.70
  -3  11  -2  154.88    8.50
   3  11   2  158.08    8.60
   3  11   2  154.88    7.10
  -3  11  -2  150.38    6.80
   3 -11  -2  156.08    8.30
   3 -11  -2  156.68    7.90
   3 -11  -2  165.58    9.10
   3 -11  -2  153.58    9.00
   3 -11  -2  159.98    7.30
   3  11   2  156.38    7.80
  -4 -11  -2  110.89    5.40
   4 -11   2  111.39    7.40
   4  11  -2  107.59    6.90
  -4  11   2  111.99    5.50
   4  11  -2  108.29    5.70
   4 -11   2  109.99    6.80
  -4 -11  -2  109.39    6.60
   4 -11   2  112.19    6.50
   4  11  -2  108.89    6.50
   4 -11  -2  115.39    7.10
   4 -11  -2  109.19    6.40
   4 -11  -2  111.79    5.10
  -4  11  -2  116.69    5.50
   4  11   2  105.09    5.30
   4  11   2  103.29    6.90
   4  11   2  114.29    6.50
   4  11   2  111.79    6.90
   4  11   2  113.19    6.90
   4 -11  -2  109.89    6.80
   4 -11  -2  118.59    7.60
  -4 -11   2  112.89    4.80
   5  11  -2   98.59    6.40
  -5  11   2  102.89    5.30
  -5 -11  -2   92.59    6.10
  -5 -11  -2   95.89    5.10
   5 -11   2   93.49    7.20
   5 -11   2  102.59    6.70
   5 -11   2   97.89    5.50
   5  11  -2  106.19    6.10
   5  11  -2   98.19    5.00
   5  11  -2  100.29    6.60
   5 -11  -2  107.69    6.30
  -5 -11   2  104.19    4.90
   5  11   2  107.89    6.30
  -5  11  -2  106.79    5.20
   5  11   2  107.49    4.30
   5 -11  -2  110.49    7.40
   5  11   2  103.09    6.70
   5  11   2  107.99    6.20
   5 -11  -2  109.29    6.60
   5 -11  -2   96.99    6.00
   6 -11   2    5.30    1.20
  -6 -11  -2    5.40    1.90
   6  11  -2    4.80    1.90
   6  11  -2    4.60    1.50
   6  11  -2    4.60    1.90
  -6  11   2    4.50    1.20
  -6 -11  -2    4.30    1.60
   6 -11   2    4.40    1.80
   6 -11   2    5.40    2.10
   6 -11  -2    2.90    1.20
   6  11   2    4.20    1.80
   6 -11  -2    2.20    1.50
   6  11   2    5.50    1.60
  -6 -11   2    4.60    1.40
  -6  11  -2    3.40    1.10
   6 -11  -2    3.60    1.80
   6  11   2    5.30    2.00
   6 -11  -2    3.60    2.00
   7  11  -2  245.28   10.60
  -7  11   2  238.78    9.60
   7  11  -2  238.58   10.30
   7 -11   2  245.18   11.50
  -7 -11  -2  239.18    9.50
  -7 -11  -2  247.78   11.00
   7  11   2  231.68    9.60
  -7  11  -2  228.18    9.20
   7  11   2  226.78   10.30
   7 -11  -2  237.58   11.50
  -7 -11   2  224.58    9.20
  -8  11   2  268.97   10.80
  -8 -11  -2  289.67   10.90
   8  11  -2  285.57   11.80
   8  11  -2  293.77   10.90
   8 -11   2  305.07   12.90
  -8 -11  -2  261.47   12.10
   8  11   2  275.77   11.60
  -8 -11   2  293.97   10.80
  -8  11  -2  280.07   10.70
   8 -11  -2  293.37   13.00
  -9 -11  -2   25.60    2.00
   9 -11   2   25.60    3.00
   9  11  -2   25.90    2.60
   9 -11  -2   27.70    3.10
   9  11   2   22.60    2.30
  -9 -11   2   26.70    2.10
 -10 -11  -2  230.58    8.50
  10 -11   2  226.08    9.60
  10 -11  -2  232.48    9.80
 -10 -11   2  232.28    8.30
 -11 -11  -2  122.69    4.60
   0 -12  -2   15.50    2.60
   0  12   2   16.20    3.30
   0 -12   2   17.00    2.70
   0  12   2   15.80    3.10
   0  12  -2   18.10    2.80
   0 -12  -2   16.40    3.00
   0  12  -2   15.70    3.10
   0 -12   2   17.00    3.50
   1 -12   2   68.99    5.60
  -1 -12  -2   72.69    5.00
   1  12  -2   66.29    5.40
   1  12  -2   70.69    5.00
   1 -12   2   69.69    4.60
  -1 -12  -2   73.49    5.50
   1 -12   2   73.59    5.90
   1 -12  -2   67.69    4.80
   1 -12  -2   76.39    5.10
  -1  12  -2   74.19    5.40
   1  12   2   76.29    5.00
  -1 -12   2   78.59    5.40
   1 -12  -2   70.29    6.20
   1  12   2   75.99    5.70
  -1  12  -2   67.99    4.20
   2  12  -2   17.60    3.00
   2 -12   2   20.30    2.10
   2  12  -2   22.70    3.20
   2 -12   2   27.10    3.30
   2 -12   2   19.40    3.30
   2 -12   2   21.10    3.50
  -2 -12  -2   22.20    3.00
   2  12  -2   19.90    2.90
   2 -12  -2   23.70    3.80
   2 -12  -2   20.80    2.80
  -2  12  -2   23.20    2.40
   2  12   2   20.70    2.80
   2  12   2   20.90    2.90
   2 -12  -2   20.40    2.60
  -2  12  -2   23.60    3.50
  -2 -12   2   22.80    3.40
   2 -12  -2   27.90    3.00
   3 -12   2  222.08   10.60
   3  12  -2  221.38    9.40
   3 -12   2  223.88   11.00
   3 -12   2  218.98    8.00
  -3  12   2  216.68    9.20
  -3 -12  -2  225.78   10.40
   3 -12   2  213.68   11.50
   3  12  -2  227.78   10.20
   3  12  -2  212.78   10.90
   3 -12  -2  212.58    9.10
   3  12   2  207.88   10.90
   3 -12  -2  205.58   10.00
  -3  12  -2  220.08    9.10
   3 -12  -2  222.18   10.60
   3 -12  -2  225.28   11.50
   3  12   2  214.68    9.10
  -3  12  -2  212.78   10.90
  -4 -12  -2  173.18    6.50
   4  12  -2  175.98    8.60
   4 -12   2  166.88   10.00
   4 -12   2  164.78    8.90
  -4 -12  -2  154.18    8.30
   4 -12   2  163.68    8.50
  -4  12   2  170.68    7.50
   4  12  -2  164.88    7.40
   4  12  -2  154.08    8.80
   4  12   2  179.78    7.00
   4  12   2  172.58    8.90
   4 -12  -2  172.08    8.90
   4 -12  -2  173.08    9.20
   4 -12  -2  166.48    6.50
   4  12   2  179.78    8.50
   4  12   2  152.48    8.80
  -4  12  -2  179.78    7.60
   5  12  -2   38.90    4.10
  -5 -12  -2   36.00    3.70
  -5 -12  -2   38.70    2.50
   5  12  -2   40.20    2.60
   5 -12   2   41.10    4.10
  -5  12   2   37.70    3.00
   5  12  -2   41.40    3.60
   5 -12   2   39.30    3.10
   5 -12  -2   47.20    3.70
  -5  12  -2   42.90    3.10
   5  12   2   44.30    3.90
   5  12   2   43.20    3.80
   5 -12  -2   46.50    3.90
   6 -12   2  138.59    7.60
  -6 -12  -2  124.69    7.00
   6  12  -2  131.39    6.80
   6 -12   2  126.49    5.30
   6  12  -2  139.09    7.10
  -6  12   2  133.19    6.10
  -6 -12  -2  129.29    5.60
   6 -12  -2  127.29    6.40
  -6 -12   2  124.89    4.80
   6 -12  -2  131.89    7.50
   6  12   2  128.49    6.80
   6  12   2  127.79    6.40
  -6  12  -2  125.49    5.90
   7 -12   2   10.00    2.50
   7  12  -2    3.70    1.30
  -7 -12  -2    7.20    1.60
   7  12  -2    5.50    1.70
   7  12   2    4.10    1.10
   7  12   2    5.10    1.60
  -7 -12   2    5.30    1.10
   7 -12  -2    6.50    2.00
  -8 -12  -2  154.38    5.90
   8 -12   2  148.39    7.40
   8 -12  -2  151.28    7.60
   8  12   2  129.19    6.50
  -8 -12   2  143.49    5.30
   9 -12   2   13.20    2.10
  -9 -12  -2   13.10    1.30
   9 -12  -2   15.30    2.00
   0 -13   2  324.37   13.20
   0 -13   2  323.17   15.50
   0  13   2  320.37   13.10
   0  13  -2  315.47   14.70
   0 -13  -2  311.67   13.60
   1 -13   2  103.99    5.50
   1  13  -2  109.49    6.20
   1 -13   2  105.39    7.10
  -1 -13  -2   98.19    6.10
   1  13  -2  110.69    6.30
  -1 -13  -2  108.49    6.60
   1 -13  -2  101.89    7.10
   1  13   2  114.49    6.00
  -1 -13   2  106.19    6.30
   1 -13  -2  109.29    6.00
   2 -13   2  214.88   10.50
   2  13  -2  202.68    8.90
   2  13  -2  198.48    9.20
   2 -13   2  211.98    9.70
   2 -13   2  197.08    7.80
  -2 -13  -2  202.08    9.50
   2 -13  -2  191.18    8.60
  -2  13  -2  183.28    8.30
  -2 -13   2  205.88    9.80
   2 -13  -2  192.28    9.40
   2  13   2  191.28    8.50
   2 -13  -2  202.38   10.80
   3  13  -2   37.80    3.30
   3 -13   2   36.90    3.50
  -3 -13  -2   34.10    3.50
   3 -13   2   32.00    3.50
   3  13  -2   35.50    3.40
  -3 -13   2   33.50    3.80
   3 -13  -2   36.60    2.40
   3  13   2   38.90    2.70
   3 -13  -2   36.30    3.60
   3 -13  -2   39.30    3.70
  -3  13  -2   36.50    2.90
  -4 -13  -2  117.59    6.70
   4  13  -2  119.09    5.40
   4 -13   2  133.39    6.60
  -4  13   2  118.69    5.80
   4  13  -2  129.19    6.80
   4 -13   2  130.19    7.10
   4 -13  -2  120.09    6.70
  -4  13  -2  115.79    5.80
   4  13   2  118.99    4.80
   4  13   2  120.49    6.80
   4 -13  -2  120.89    6.90
   5 -13   2   28.50    2.20
   5 -13   2   29.70    3.40
   5  13  -2   25.40    3.30
   5  13  -2   24.90    2.70
   5 -13  -2   23.10    2.80
   5  13   2   27.60    3.00
  -5  13  -2   21.90    2.30
   5  13   2   23.10    2.70
   5 -13  -2   25.10    2.60
   6 -13   2  104.99    5.90
   6  13  -2   99.19    5.30
   6  13  -2   96.59    5.10
   6  13   2   85.99    5.00
   6 -13  -2   88.39    5.50
   6  13   2   85.09    4.60
   7 -13   2   61.49    4.10
   8 -13   2   12.40    2.00
   8 -13  -2   10.60    1.70
   0 -14   2  175.08    7.90
   0 -14  -2  184.48    8.50
   0  14   2  190.78    8.30
   0 -14   2  182.98    9.70
   0  14  -2  188.98    8.50
   1 -14   2   82.59    5.40
   1  14  -2   71.09    4.40
  -1  14   2   66.09    4.30
   1 -14   2   67.09    3.40
  -1 -14   2   61.29    4.20
   1 -14  -2   60.09    3.90
   1 -14  -2   68.39    5.40
   1  14   2   63.89    4.00
   2  14  -2  246.88    9.60
   2 -14   2  247.18   11.30
   2  14  -2  225.88   10.20
   2 -14  -2  227.38   11.40
   2  14   2  234.48    9.20
   3  14  -2  129.39    5.80
   3 -14   2  123.69    6.60
   3 -14   2  141.49    6.90
   3  14  -2  130.19    6.70
   3 -14  -2  141.99    7.40
   3  14   2  118.39    7.00
   3  14   2  129.49    5.20
   3 -14  -2  133.59    6.70
   4  14  -2  264.97   11.40
   4 -14   2  300.07   12.30
   4 -14   2  295.77   12.00
   4  14  -2  297.37   10.10
   4  14   2  293.07   12.10
   4 -14  -2  314.17   12.70
   4 -14  -2  267.37   12.00
   5 -14   2   86.19    5.00
   5 -14  -2   87.89    4.40
   5 -14  -2   76.39    4.70
   6 -14   2  249.88   10.60
   6 -14  -2  251.87   10.60
   0 -15  -2  127.29    7.20
   0  15   2  127.59    5.60
   0  15  -2  123.29    5.70
   0 -15   2  117.49    6.70
   1  15  -2  176.48    7.10
   1 -15   2  159.58    8.20
  -1  15   2  171.98    7.20
   1 -15  -2  175.38    8.60
  -1 -15   2  183.68    8.90
   1  15   2  166.68    6.70
  -1  15  -2  161.08    7.30
   2 -15   2   81.89    4.70
   2  15  -2   85.69    4.00
  -2  15   2   86.89    4.60
   2 -15  -2   76.39    4.80
   2  15   2   82.69    3.50
   3 -15   2   26.60    2.20
  -3  15   2   27.60    2.40
   3  15  -2   25.70    1.60
   3 -15  -2   34.40    2.70
   4 -15  -2   29.30    2.10
   0  16  -2   14.70    1.40
   0  16   2   13.70    1.10
  -1  16   2    4.10    0.90
   1  16  -2    3.00    0.70
  -1  16  -2    7.80    1.30
   0   0  -3    1.10    0.50
   0   0   3    0.60    0.50
   0   0   3    1.50    0.60
   0   0  -3    1.00    0.50
   0   0   3    1.40    0.50
   0   0  -3    0.70    0.60
   0   0   3    0.90    0.40
   0   0  -3    0.60    0.40
   1   0   3  103.49    4.30
   1   0  -3  104.19    4.70
   1   0  -3  103.19    5.00
  -1   0   3   93.49    4.50
   1   0  -3  102.99    4.90
   1   0   3   94.39    4.40
   1   0   3  102.79    4.90
  -1   0  -3   98.89    5.10
  -1   0  -3  100.59    4.60
  -1   0   3   93.79    4.60
   1   0  -3   99.19    5.10
  -1   0   3  101.29    5.20
  -1   0   3  106.59    5.00
  -1   0   3  106.89    5.10
  -1   0  -3  104.09    5.00
   1   0   3  101.09    4.30
  -1   0   3   97.49    4.20
   2   0   3   77.09    3.90
  -2   0   3   81.29    4.20
   2   0  -3   80.79    3.90
   2   0  -3   81.29    3.90
   2   0   3   81.29    3.90
   2   0  -3   80.39    4.50
   2   0  -3   79.19    3.80
  -2   0  -3   78.09    3.70
  -2   0   3   86.19    4.40
  -2   0   3   83.49    4.50
  -2   0  -3   82.49    4.20
  -2   0  -3   82.49    4.20
  -2   0   3   84.09    3.30
  -2   0   3   84.69    4.00
   2   0  -3   80.89    3.60
  -2   0   3   77.09    3.90
  -3   0  -3   70.59    3.20
   3   0  -3   79.89    3.60
   3   0  -3   62.29    3.30
  -3   0  -3   68.29    3.70
   3   0   3   63.89    3.20
  -3   0  -3   65.29    3.70
  -3   0   3   66.59    3.50
  -3   0   3   66.39    3.90
   3   0   3   72.49    3.60
  -3   0   3   69.19    4.10
   3   0  -3   64.19    4.00
  -3   0   3   68.69    3.70
   3   0   3   75.19    3.70
  -4   0  -3 2074.59   89.19
  -4   0   3 2130.89   80.99
   4   0  -3 2051.89   81.69
   4   0   3 1972.20   72.19
  -4   0  -3 2086.09   89.29
  -4   0   3 2068.89   90.29
   4   0   3 2144.79   76.39
  -4   0   3 2033.90   90.59
   4   0  -3 2071.69   75.29
   4   0   3 2021.20   75.19
  -4   0   3 2169.68   89.79
  -5   0   3 1120.29   51.19
   5   0  -3 1193.08   43.30
  -5   0   3 1160.68   51.49
   5   0   3 1114.79   41.40
   5   0   3 1205.28   43.70
  -5   0  -3 1171.48   50.69
  -5   0  -3 1164.88   50.69
   5   0   3 1159.08   43.10
  -5   0   3 1203.38   46.20
   6   0   3  742.13   28.50
  -6   0  -3  752.42   32.80
   6   0   3  697.53   26.80
  -6   0   3  723.23   33.40
  -6   0  -3  741.83   28.90
   6   0  -3  773.12   28.60
   6   0   3  770.82   27.30
   6   0   3  748.43   28.30
  -6   0   3  733.93   29.90
   6   0  -3  724.83   26.80
   7   0   3  396.56   15.30
   7   0   3  380.36   15.30
   7   0   3  394.36   16.00
   7   0  -3  389.06   16.20
   7   0  -3  375.36   15.30
  -7   0   3  378.16   16.40
   8   0   3   98.49    5.70
   8   0   3  102.39    5.80
  -8   0   3   99.99    5.50
   8   0  -3  104.99    5.90
   8   0  -3   92.59    5.90
   8   0   3   94.99    5.30
   9   0  -3  114.69    7.20
   9   0   3  124.89    7.00
  -9   0   3  121.59    6.60
   9   0   3  127.89    7.00
   9   0  -3  126.39    7.10
 -10   0   3    7.10    1.70
  10   0  -3    4.00    1.80
  10   0   3    4.70    1.10
  10   0  -3    6.50    2.10
  10   0  -3    6.70    1.70
  10   0   3    6.00    1.80
  10   0   3    4.60    1.40
  11   0  -3    2.50    1.20
  11   0   3    5.10    1.20
  11   0  -3    6.50    1.80
  11   0   3    3.40    1.70
  11   0   3    8.30    2.10
  11   0  -3    4.10    2.00
  12   0   3    1.20    1.50
  12   0  -3    1.30    1.20
  12   0   3    0.80    0.60
  12   0  -3    1.20    1.60
  13   0   3   38.00    1.80
  13   0  -3   40.10    3.60
  13   0  -3   38.20    2.80
  14   0  -3  105.29    4.70
   0   1  -3 1959.20   79.49
   0  -1   3 1912.31   71.39
   0   1  -3 1922.01   85.29
   0  -1  -3 2013.30   79.59
   0  -1  -3 2034.10   84.49
   0  -1   3 1995.00   79.39
   0   1  -3 2033.60   84.29
   0   1  -3 1998.40   84.19
   0  -1   3 1992.60   79.29
   0  -1  -3 1913.71   85.39
   0   1   3 2027.10   84.19
   0  -1  -3 1965.00   84.29
   0  -1   3 1824.32   84.19
   0  -1  -3 2065.69   85.29
   0   1   3 1916.21   71.59
   0   1   3 1810.22   84.29
   0   1   3 1885.31   75.99
   0  -1   3 1981.70   84.09
   1   1  -3 1576.14   70.89
  -1   1   3 1518.15   63.99
   1   1  -3 1634.54   66.89
  -1   1   3 1663.23   70.89
  -1   1   3 1569.84   71.09
   1   1  -3 1692.33   71.09
  -1   1   3 1561.14   60.09
  -1  -1  -3 1673.63   71.09
  -1   1   3 1588.44   71.69
  -1  -1  -3 1643.54   71.69
   1  -1   3 1621.44   70.49
  -1  -1  -3 1619.24   70.89
  -1   1   3 1480.25   66.79
  -1  -1  -3 1645.14   66.99
   1   1  -3 1554.14   71.69
   1  -1   3 1560.74   60.19
   1  -1  -3 1699.83   71.69
   1   1   3 1702.53   66.79
   1   1   3 1655.73   70.79
   1  -1  -3 1709.43   71.19
   1   1   3 1660.43   60.39
  -1  -1   3 1670.83   59.99
  -1  -1   3 1704.03   67.09
  -1   1  -3 1756.82   70.69
  -1  -1   3 1619.94   70.99
  -1  -1   3 1581.34   63.99
  -1   1  -3 1723.73   70.79
  -1  -1   3 1704.63   71.69
   1  -1  -3 1724.63   66.89
   1  -1  -3 1664.43   70.89
  -1   1  -3 1692.43   66.69
   1  -1  -3 1737.53   71.69
   2   1  -3 1121.79   46.20
  -2  -1  -3 1130.99   49.20
  -2   1   3 1179.58   49.10
  -2   1   3 1118.39   49.50
   2  -1   3 1128.49   41.80
   2   1  -3 1143.99   49.40
   2   1  -3 1134.59   49.40
  -2   1   3 1064.79   49.50
  -2   1   3 1107.39   41.40
  -2  -1  -3 1116.19   46.20
  -2   1   3 1154.68   49.30
  -2  -1  -3 1177.48   49.10
   2   1  -3 1148.19   49.30
  -2   1   3 1096.39   44.30
   2   1   3 1135.79   41.90
  -2  -1   3 1059.69   44.30
  -2  -1   3 1180.28   49.10
  -2   1  -3 1183.78   48.70
  -2  -1   3 1133.29   49.60
   2  -1  -3 1115.69   41.10
   2  -1  -3 1138.19   44.90
   2  -1  -3 1128.69   49.30
  -2  -1   3 1097.19   49.20
  -2   1  -3 1136.49   45.80
   2   1   3 1100.29   48.80
  -2   1  -3 1140.59   48.70
  -2  -1   3 1152.78   41.20
  -2  -1   3 1060.89   46.20
   2  -1  -3 1148.79   46.00
  -3   1   3  695.03   28.90
  -3   1   3  688.33   29.00
  -3  -1  -3  709.03   27.00
   3   1  -3  699.73   29.10
  -3   1   3  685.03   26.00
  -3   1   3  678.53   23.90
  -3   1   3  638.44   28.90
  -3   1   3  691.83   28.80
   3  -1   3  639.24   24.00
   3   1  -3  674.13   24.20
  -3  -1  -3  716.63   28.90
  -3  -1  -3  702.03   29.00
   3  -1   3  668.03   23.40
   3  -1   3  693.73   24.70
  -3  -1   3  612.94   29.00
  -3  -1   3  609.04   28.90
  -3  -1   3  634.24   28.90
  -3   1  -3  638.84   28.30
   3  -1  -3  591.74   28.80
   3   1   3  567.74   28.20
  -3  -1   3  599.84   26.00
   3  -1  -3  619.94   24.20
   3   1   3  597.34   23.40
  -3   1  -3  623.44   28.20
   3   1   3  629.64   24.70
   3   1   3  598.44   24.20
   3  -1  -3  624.44   26.30
   4  -1   3  554.04   21.20
  -4   1   3  576.14   26.00
   4  -1   3  546.45   21.80
  -4  -1  -3  576.84   26.00
  -4   1   3  606.34   23.50
   4   1  -3  579.54   22.10
   4  -1   3  603.34   22.40
  -4  -1  -3  561.14   26.00
  -4   1   3  574.74   26.00
  -4  -1   3  582.74   26.20
   4   1   3  612.34   22.50
   4  -1  -3  592.24   23.80
   4   1   3  589.44   22.10
  -4   1  -3  585.84   25.40
  -4   1  -3  574.14   25.40
   4  -1  -3  586.54   22.10
   4   1   3  575.24   21.40
  -4  -1   3  599.04   23.60
  -4  -1   3  576.84   26.10
   5  -1   3   22.00    1.90
  -5   1   3   24.80    1.90
   5   1  -3   26.50    2.20
  -5   1   3   23.10    1.90
   5  -1   3   24.90    2.10
  -5   1   3   22.20    2.10
  -5  -1  -3   23.40    2.10
  -5  -1   3   23.60    2.20
  -5  -1   3   21.20    2.00
   5  -1  -3   18.80    1.80
   5  -1  -3   21.50    1.90
  -5   1  -3   20.30    1.50
   5   1   3   20.50    1.90
  -5  -1   3   20.70    2.00
  -5   1  -3   19.10    1.50
   5   1   3   19.40    2.00
   5   1   3   21.30    2.00
  -6  -1  -3  904.91   39.40
  -6   1   3  915.01   35.60
   6   1  -3  872.21   31.90
   6   1  -3  923.81   33.90
  -6   1   3  886.91   39.60
   6  -1   3  893.21   33.90
   6  -1   3  935.91   32.20
   6  -1   3  895.01   33.50
   6   1   3  867.41   33.80
   6   1   3  895.51   33.60
   6  -1  -3  886.61   31.80
  -6   1  -3  896.61   38.60
   6   1   3  785.02   31.70
  -6  -1   3  868.61   35.70
  -6  -1   3  840.22   39.80
   6  -1  -3  910.91   33.80
   6   1   3  906.91   32.30
   7  -1   3  351.96   14.10
   7   1  -3  342.07   14.20
   7   1  -3  352.46   15.00
   7  -1   3  340.47   14.60
   7  -1   3  349.37   14.00
  -7   1   3  346.87   15.00
   7   1   3  324.17   13.00
   7  -1  -3  359.36   15.00
  -7  -1   3  350.06   15.20
   7   1   3  349.07   14.20
   7   1   3  363.86   14.80
   7  -1  -3  346.97   14.10
   7   1   3  380.76   14.30
   8  -1   3  120.79    6.70
   8   1  -3  113.89    7.00
   8  -1   3  126.59    6.70
   8   1  -3  113.29    6.70
  -8   1   3  116.29    6.40
   8   1   3  134.99    7.00
   8  -1  -3  135.09    7.20
   8   1   3  134.29    6.90
   8   1   3  141.09    6.60
  -8  -1   3  130.39    6.80
   8   1   3  134.29    6.30
   8  -1  -3  126.29    6.80
   9   1  -3   91.39    6.20
   9  -1   3   93.09    5.70
  -9   1   3   91.49    5.40
   9   1  -3   91.39    6.00
   9  -1   3   96.69    5.90
   9  -1  -3   88.19    6.00
   9  -1  -3   92.29    5.90
   9   1   3   99.09    6.00
   9   1   3  100.09    6.00
  10  -1   3   22.20    2.90
  10  -1   3   19.00    1.50
  10   1  -3   17.70    2.40
  10   1  -3   17.20    3.00
  10  -1   3   19.80    2.80
  10   1  -3   15.90    2.90
  10   1   3   16.70    2.70
  10  -1  -3   16.90    2.60
  10   1   3   16.40    2.70
  10   1   3   14.60    1.80
  10  -1  -3   15.80    2.20
  10  -1  -3   16.20    2.90
  11  -1   3   56.99    2.90
  11  -1   3   55.39    4.50
  11   1  -3   57.09    4.80
  11   1  -3   50.49    4.80
  11   1  -3   60.59    4.30
  11   1   3   54.09    3.40
  11   1   3   57.29    4.70
  11  -1  -3   59.79    5.20
  11  -1  -3   56.79    4.70
  11  -1  -3   59.49    3.90
  11   1   3   55.59    4.60
  12  -1   3   87.09    3.60
  12   1  -3   83.79    5.60
  12   1  -3   86.79    5.20
  12  -1  -3   83.79    4.90
  12   1   3   87.39    4.30
  12  -1  -3   85.09    6.00
  13   1  -3   69.39    4.80
  13   1  -3   70.99    4.20
  13  -1  -3   64.49    4.70
  13  -1  -3   72.99    4.00
  13   1   3   70.69    3.30
  14   1  -3   51.99    3.00
  14  -1  -3   55.59    2.80
   0  -2  -3  323.67   14.50
   0  -2   3  309.37   14.20
   0   2  -3  323.67   14.40
   0   2   3  312.97   12.40
   0  -2   3  324.57   13.30
   0   2  -3  316.27   14.40
   0  -2   3  323.17   13.20
   0  -2  -3  310.27   14.50
   0  -2   3  308.77   12.20
   0  -2  -3  312.87   14.30
   0   2   3  308.67   14.30
   0   2   3  292.77   14.70
   0   2   3  316.57   14.50
   0   2  -3  315.77   14.30
   0  -2  -3  318.77   14.80
   0   2   3  317.57   13.50
   0   2   3  303.47   12.90
   0   2  -3  319.67   13.40
   0  -2  -3  332.07   13.50
   1   2  -3 2755.92  119.69
  -1   2   3 2674.83  119.89
   1   2  -3 2658.03  121.09
  -1   2   3 2633.04  121.09
  -1  -2  -3 2860.81  120.09
  -1  -2  -3 2802.92  119.79
   1  -2   3 2693.03  119.09
  -1   2   3 2836.02  119.59
   1   2  -3 2829.32  112.99
  -1   2   3 2654.23  121.09
  -1   2   3 2577.64  112.89
  -1  -2  -3 2813.52  121.19
  -1  -2  -3 2824.22  113.09
   1   2  -3 2733.73  119.79
   1  -2   3 2774.02  101.59
  -1   2   3 2711.83  101.49
  -1   2   3 2712.43  108.09
   1  -2  -3 2828.32  109.49
  -1   2  -3 2945.31  119.39
  -1   2  -3 2758.52  119.39
   1  -2  -3 2752.02  120.99
   1   2   3 2808.82  101.79
  -1  -2   3 2771.42  112.89
  -1  -2   3 2888.01  119.59
   1  -2  -3 2831.12  119.99
   1  -2  -3 2843.12  112.89
  -1   2  -3 2824.22  112.99
  -1  -2   3 2752.52  112.99
   1  -2  -3 2962.00  121.39
   1   2   3 2810.62  119.69
  -1  -2   3 2887.11  121.69
   1   2   3 2825.02  112.89
  -1  -2   3 2869.21  101.29
   2   2  -3  937.11   34.40
  -2  -2  -3  947.61   41.30
  -2   2   3  904.91   34.60
   2  -2   3  919.01   34.90
  -2  -2  -3  968.50   41.20
   2   2  -3  925.61   38.50
  -2   2   3  914.71   41.20
  -2   2   3  921.21   36.90
   2   2  -3  916.91   41.10
  -2   2   3  900.91   41.20
  -2  -2  -3  925.51   38.70
  -2   2   3  958.60   40.90
  -2  -2  -3  918.21   41.10
  -2   2   3  923.11   41.20
   2  -2  -3  913.41   41.20
   2   2   3  968.80   38.30
   2   2   3  938.01   35.00
  -2   2  -3  941.61   38.00
  -2  -2   3  985.20   41.10
   2  -2  -3  957.80   34.40
   2  -2  -3  931.21   34.70
  -2  -2   3  895.51   41.10
  -2  -2   3  967.70   38.80
   2   2   3  906.71   40.90
  -2  -2   3  934.61   41.30
  -2   2  -3  958.90   40.50
   2  -2  -3  959.70   38.20
  -2   2  -3  940.91   40.50
   2  -2  -3  945.81   37.60
  -3  -2  -3 1948.31   82.99
  -3   2   3 1914.01   74.59
  -3  -2  -3 1975.70   83.49
   3   2  -3 1804.62   83.19
   3  -2   3 1976.40   70.39
   3  -2   3 1785.42   69.49
  -3   2   3 1877.61   83.49
  -3   2   3 1893.91   82.89
   3   2  -3 1889.41   69.19
   3   2  -3 1943.21   83.09
   3   2  -3 1932.41   69.49
  -3   2   3 1878.41   83.49
  -3   2   3 1890.11   69.89
  -3  -2  -3 1924.71   78.19
   3  -2   3 1846.92   66.49
  -3   2   3 1943.81   82.59
  -3  -2  -3 1891.71   82.89
   3   2   3 1854.11   82.49
  -3  -2   3 1902.61   83.69
  -3   2  -3 1916.91   81.99
  -3  -2   3 1845.02   82.99
  -3   2  -3 1972.90   81.99
   3  -2  -3 2000.20   75.79
  -3  -2   3 1996.70   78.39
   3  -2  -3 1840.92   82.69
  -3  -2   3 2006.90   82.89
   3   2   3 1881.91   66.79
   3  -2  -3 1882.91   69.79
   3   2   3 1979.90   70.49
   3  -2  -3 1965.10   69.39
  -4   2   3   49.10    2.90
  -4  -2  -3   48.50    3.50
   4  -2   3   47.50    2.70
  -4   2   3   47.70    3.30
  -4  -2  -3   49.60    2.90
   4  -2   3   45.40    2.90
   4  -2   3   46.10    2.80
  -4   2   3   46.10    2.90
   4  -2   3   52.69    3.10
   4   2  -3   50.39    3.00
   4  -2  -3   50.79    3.00
  -4  -2   3   59.59    3.50
  -4   2  -3   50.39    2.60
   4   2   3   49.50    3.10
  -4   2  -3   52.79    2.60
  -4  -2   3   53.79    3.70
   4  -2  -3   53.19    3.20
   4   2   3   49.10    3.00
  -4  -2   3   51.69    3.20
  -4  -2   3   51.69    3.10
   4   2   3   54.49    3.10
  -5   2   3   95.69    4.60
   5   2  -3  100.39    4.80
  -5   2   3   94.89    5.20
   5  -2   3   98.99    4.70
   5  -2   3   94.69    4.40
   5  -2   3   99.49    4.80
   5  -2   3   98.09    4.50
  -5  -2  -3   99.19    5.50
   5  -2  -3   75.99    4.50
   5   2   3   77.19    4.50
   5   2   3   83.29    4.60
  -5   2  -3   79.79    4.10
  -5  -2   3   76.19    4.60
  -5  -2   3   75.99    4.90
  -5   2  -3   83.89    4.00
  -5  -2   3   76.79    5.30
   5   2   3   85.19    4.60
   5  -2  -3   70.59    4.50
   5  -2  -3   83.49    4.70
  -6   2   3  664.73   26.60
   6  -2   3  624.74   25.00
   6   2  -3  660.03   24.30
   6   2  -3  677.33   25.60
  -6   2   3  647.94   29.60
  -6  -2  -3  651.13   29.80
   6  -2   3  641.34   25.50
  -6   2   3  640.74   21.80
   6  -2   3  659.63   24.20
   6   2   3  595.94   24.00
   6   2   3  686.23   25.50
   6   2   3  658.63   25.40
  -6  -2   3  673.63   27.00
  -6   2  -3  660.23   28.20
   6  -2  -3  672.83   24.10
  -6   2  -3  656.53   28.20
  -6  -2   3  612.84   30.00
   6   2   3  678.33   24.50
   6  -2  -3  652.43   25.40
   6  -2  -3  653.33   27.20
   7   2  -3  207.98    9.00
   7   2  -3  177.68    7.10
  -7   2   3  181.58    7.00
   7  -2   3  189.78    8.30
   7   2  -3  188.18    9.00
   7  -2   3  186.48    8.40
  -7   2   3  205.68    8.70
   7  -2   3  179.68    8.60
   7   2   3  185.88    8.80
   7  -2  -3  172.78    8.40
   7   2   3  190.68    8.50
   7   2   3  161.98    7.70
   7  -2  -3  185.08    8.90
   7   2   3  172.98    8.50
   8   2  -3  399.76   16.50
   8  -2   3  410.16   16.10
   8   2  -3  399.46   17.20
  -8   2   3  399.46   17.10
   8  -2   3  386.36   16.60
   8   2   3  403.66   16.30
   8  -2  -3  395.76   17.10
   8  -2  -3  395.06   16.20
   8   2   3  397.56   16.00
   8   2   3  406.46   16.90
   8   2   3  374.26   14.80
   9   2  -3  207.98   10.20
   9  -2   3  208.18   10.10
   9   2  -3  209.28   10.70
  -9   2   3  202.08    9.90
   9  -2   3  218.68   10.00
   9   2   3  208.18   10.00
   9  -2  -3  197.68   10.50
   9   2   3  211.58    9.20
   9   2   3  208.88   10.30
   9  -2  -3  207.88   10.10
  10   2  -3  815.12   31.00
  10  -2   3  801.82   30.50
  10   2  -3  795.62   32.90
  10  -2   3  810.32   28.20
  10   2  -3  790.52   30.50
  10  -2  -3  814.62   32.90
  10   2   3  813.92   29.50
  10  -2  -3  817.02   29.70
  10   2   3  787.72   32.30
  10  -2  -3  862.61   31.20
  10   2   3  847.32   30.90
  11   2  -3   13.60    2.80
  11   2  -3   15.20    2.40
  11   2   3   10.70    1.60
  11  -2  -3   13.50    2.10
  11   2   3   12.50    3.00
  11  -2  -3   14.40    2.90
 -12  -2  -3   60.19    4.50
  12   2  -3   50.79    3.80
  12   2  -3   54.99    4.50
  12  -2  -3   43.30    4.10
  12   2   3   48.60    3.10
  12  -2  -3   45.20    3.40
  13   2  -3    7.80    2.00
  13   2  -3    8.50    1.70
  13   2   3    7.40    1.10
  13  -2  -3    7.30    1.80
  13  -2  -3    6.50    1.40
  14   2  -3   33.40    2.30
  14  -2  -3   36.00    1.80
  14   2   3   35.90    1.50
   0  -3   3   72.79    3.50
   0   3  -3   71.29    4.10
   0   3   3   72.89    3.70
   0  -3  -3   76.19    3.80
   0   3   3   77.49    3.70
   0  -3   3   69.49    3.40
   0   3   3   68.19    4.50
   0   3   3   71.99    4.20
   0  -3  -3   70.49    3.90
   0  -3  -3   71.89    3.90
   0  -3  -3   71.39    3.80
   0   3  -3   71.99    4.20
   0   3  -3   69.69    3.80
   0  -3   3   68.19    3.90
   0  -3   3   69.99    3.80
   0   3  -3   69.09    3.60
   0  -3   3   74.09    3.30
   1   3  -3   68.99    3.40
   1  -3   3   66.39    3.50
  -1   3   3   73.29    3.90
  -1  -3  -3   72.29    3.60
  -1  -3  -3   66.29    4.00
   1   3  -3   71.09    4.10
  -1   3   3   67.39    3.30
  -1   3   3   64.09    4.20
  -1  -3  -3   65.59    3.50
   1  -3   3   63.69    3.20
   1   3  -3   69.79    3.90
  -1  -3  -3   68.89    4.30
  -1  -3  -3   70.89    3.50
  -1   3   3   67.79    3.30
   1  -3  -3   53.89    3.10
  -1  -3   3   52.89    3.20
  -1  -3   3   58.99    3.40
   1   3   3   51.79    3.20
   1   3   3   53.59    3.70
   1  -3  -3   53.89    3.40
   1  -3  -3   53.79    3.00
  -1  -3   3   60.09    3.20
   1   3   3   55.09    3.20
   1  -3  -3   55.19    3.00
  -1  -3   3   54.19    3.10
   1   3   3   56.49    3.40
  -1   3  -3   53.89    3.00
  -1   3  -3   57.39    3.10
  -1   3  -3   53.89    3.50
   1   3   3   55.59    3.10
  -1  -3   3   52.69    3.50
   1  -3  -3   55.39    3.90
  -1   3  -3   55.39    3.50
  -2   3   3   58.69    3.60
  -2  -3  -3   75.19    3.60
  -2   3   3   61.49    3.40
  -2  -3  -3   74.89    3.80
  -2   3   3   60.79    3.20
  -2   3   3   61.19    3.80
   2  -3   3   62.49    3.80
   2  -3   3   55.89    3.50
   2   3  -3   62.69    3.10
   2  -3   3   60.39    3.30
  -2   3   3   60.49    4.20
   2  -3   3   59.79    3.10
  -2  -3  -3   65.79    4.30
   2   3  -3   66.59    4.20
  -2  -3  -3   60.49    3.60
  -2  -3  -3   59.59    4.10
   2  -3  -3   59.19    4.00
  -2  -3   3   62.49    3.50
   2  -3  -3   62.09    3.50
  -2  -3   3   60.99    3.60
   2   3   3   62.49    3.40
   2   3   3   64.09    3.50
  -2   3  -3   62.69    3.00
  -2  -3   3   66.79    3.70
  -2   3  -3   62.89    3.50
  -2   3  -3   74.59    3.60
   2  -3  -3   62.29    3.70
   2   3   3   63.59    3.40
   2   3   3   61.29    4.00
   2  -3  -3   65.29    3.10
  -3  -3  -3  339.67   14.20
   3   3  -3  327.47   15.40
   3   3  -3  329.97   13.20
   3   3  -3  345.77   12.90
  -3   3   3  327.47   15.60
  -3   3   3  326.57   13.20
   3  -3   3  345.37   13.60
  -3   3   3  326.57   15.50
  -3  -3  -3  327.77   15.70
  -3  -3  -3  335.77   15.00
   3   3  -3  330.47   16.20
   3  -3   3  347.57   14.80
  -3   3   3  340.37   14.10
   3  -3   3  322.57   12.70
  -3  -3  -3  342.87   16.30
   3  -3   3  314.77   13.50
  -3  -3   3  358.86   16.10
  -3   3  -3  351.66   15.10
   3   3   3  334.97   14.10
   3   3   3  351.96   13.70
   3  -3  -3  357.06   14.70
   3   3   3  322.37   13.00
  -3  -3   3  346.97   15.10
   3  -3  -3  343.67   13.40
   3  -3  -3  345.27   13.80
  -3  -3   3  336.17   15.70
  -3   3  -3  343.47   15.10
   4  -3   3  131.69    5.90
   4  -3   3  121.89    5.90
  -4   3   3  117.09    5.70
   4  -3   3  127.69    6.40
  -4  -3  -3  120.59    7.00
  -4   3   3  121.99    5.30
  -4   3   3  120.19    6.10
  -4  -3  -3  124.69    6.30
  -4   3   3  116.79    6.40
   4   3  -3  125.09    5.70
   4  -3   3  114.89    5.40
  -4   3  -3  115.59    5.60
   4  -3  -3  113.69    6.00
  -4  -3   3  121.29    6.40
  -4  -3   3  114.09    6.80
   4  -3  -3  116.69    5.70
  -4  -3   3  111.39    6.30
   4   3   3  111.59    5.70
   4  -3  -3  115.19    6.10
   4   3   3  122.19    5.80
  -4   3  -3  121.99    5.60
   4   3   3  115.09    5.80
   5  -3   3  731.73   27.50
  -5   3   3  686.43   31.80
   5   3  -3  726.33   27.20
   5  -3   3  713.03   27.20
  -5  -3  -3  674.93   32.30
  -5   3   3  673.43   23.40
   5  -3   3  696.43   25.80
  -5   3   3  702.53   28.60
  -5  -3   3  724.73   32.30
   5  -3  -3  723.73   27.20
   5   3   3  668.13   26.10
   5   3   3  730.03   27.30
  -5  -3   3  723.73   32.50
   5   3   3  726.53   27.50
   5  -3  -3  711.53   25.60
   5  -3  -3  690.13   27.60
   5   3   3  687.93   25.90
  -5   3  -3  741.13   30.50
  -5   3  -3  709.53   30.60
   5  -3  -3  727.43   29.50
  -5  -3   3  710.13   30.60
  -6   3   3  821.82   32.00
   6  -3   3  847.42   30.50
   6   3  -3  808.32   29.10
  -6  -3  -3  794.02   36.00
  -6   3   3  788.42   26.20
   6   3  -3  815.02   27.80
   6   3  -3  873.21   30.80
  -6   3   3  823.22   35.60
   6  -3   3  828.22   29.00
   6  -3   3  794.12   30.60
   6  -3  -3  770.02   32.80
   6   3   3  754.92   30.40
  -6  -3   3  761.72   36.30
   6   3   3  789.12   30.40
   6   3   3  784.22   29.30
   6  -3  -3  772.42   30.40
   6   3   3  731.63   26.90
   6  -3  -3  751.42   28.60
   6   3   3  711.93   28.70
   7   3  -3    4.20    1.00
  -7   3   3    5.00    1.10
  -7   3   3    4.80    1.10
   7   3  -3    4.80    1.40
   7  -3   3    3.90    1.20
   7   3  -3    6.20    1.50
   7  -3  -3    7.20    1.80
   7  -3  -3    5.80    1.60
   7   3   3    5.20    1.40
   7   3   3    4.40    1.30
   7   3   3    4.20    1.40
   7   3   3    4.90    1.40
   8   3  -3   84.69    5.60
  -8   3   3   83.69    4.00
   8   3  -3   83.29    5.50
  -8   3   3   89.19    5.00
   8   3  -3   84.19    3.40
   8   3   3   85.49    4.90
   8   3   3   85.69    5.50
   8  -3  -3   84.29    5.30
   8   3   3   86.49    5.20
   8   3   3   86.89    5.40
   8  -3  -3   80.39    5.50
   9   3  -3  337.47   15.80
   9   3  -3  360.36   15.30
  -9   3   3  343.07   15.50
   9   3   3  368.56   15.20
   9   3   3  342.97   15.60
   9  -3  -3  342.47   15.80
   9   3   3  347.27   14.00
   9  -3  -3  346.17   15.00
   9   3   3  370.06   13.90
  10   3  -3  174.58    8.90
  10   3  -3  167.28    9.70
  10   3  -3  177.28    9.30
  10  -3  -3  175.48    8.00
  10   3   3  177.38    8.20
  10  -3  -3  190.38    9.50
  10   3   3  200.38    9.70
  10   3   3  169.48    9.40
 -11  -3  -3   18.00    3.00
  11   3  -3   18.60    2.70
  11   3  -3   16.60    2.60
  11   3   3   26.10    2.40
  11  -3  -3   25.20    2.40
  11  -3  -3   28.20    3.60
  12   3  -3  367.06   14.90
 -12  -3  -3  388.36   15.40
  12   3  -3  363.56   15.50
  12   3   3  346.77   14.00
  12  -3  -3  357.66   14.10
  12  -3  -3  353.86   15.70
  13   3  -3   31.00    2.80
  13   3   3   35.40    2.30
  13  -3  -3   36.70    2.40
  14   3  -3   98.69    4.60
  14   3   3   90.49    3.80
   0  -4  -3  131.09    6.30
   0   4  -3  122.89    6.80
   0  -4   3  119.89    6.40
   0   4  -3  130.49    6.90
   0  -4  -3  129.89    6.40
   0  -4   3  130.39    5.60
   0   4   3  129.59    6.00
   0   4  -3  130.19    5.80
   0   4   3  132.69    7.00
   0  -4   3  129.59    5.60
   0  -4  -3  124.79    7.20
   0   4  -3  123.49    6.10
   0  -4   3  140.29    5.50
   0   4   3  128.59    5.90
   0  -4  -3  126.19    6.10
   0  -4  -3  122.29    6.40
   0  -4   3  125.89    6.10
  -1   4   3  622.74   25.20
   1  -4   3  630.24   22.50
   1  -4   3  576.04   23.90
   1   4  -3  614.24   23.70
   1   4  -3  611.74   26.30
   1   4  -3  668.93   28.50
  -1  -4  -3  623.24   28.70
   1   4  -3  586.54   22.50
  -1   4   3  624.34   23.90
  -1  -4  -3  595.04   28.00
  -1  -4  -3  630.94   25.70
   1  -4   3  635.24   26.00
  -1   4   3  628.54   28.20
   1  -4   3  598.54   27.60
  -1  -4  -3  631.44   26.50
  -1  -4   3  623.94   26.10
   1   4   3  652.13   24.10
  -1  -4   3  645.24   24.00
  -1   4  -3  619.14   26.00
   1  -4  -3  636.94   23.70
   1  -4  -3  611.64   28.40
  -1  -4   3  644.84   27.40
   1   4   3  615.14   22.70
   1  -4  -3  635.74   26.00
   1  -4  -3  648.94   25.90
   1   4   3  648.44   25.20
  -1   4  -3  630.94   28.00
  -1  -4   3  640.54   26.00
  -1  -4   3  599.84   27.90
  -1   4  -3  607.04   27.90
  -2   4   3  181.78    7.90
  -2  -4  -3  196.18    8.50
   2  -4   3  178.48    8.20
  -2   4   3  194.88    9.50
   2   4  -3  191.58    7.70
  -2   4   3  182.18    9.00
  -2   4   3  182.38    8.20
   2   4  -3  169.88    7.50
   2  -4   3  176.38    7.50
  -2  -4  -3  183.08    9.10
   2  -4   3  189.38    9.00
  -2  -4  -3  191.28    8.90
   2   4  -3  181.78    7.60
   2   4  -3  200.28    9.90
  -2  -4  -3  196.18   10.00
   2   4   3  189.38    8.20
   2   4   3  183.58    7.80
   2  -4  -3  188.08    7.90
   2  -4  -3  183.38    8.10
  -2   4  -3  180.58    9.00
   2  -4  -3  181.58    8.70
  -2  -4   3  188.78    8.70
  -2  -4   3  191.58    8.90
  -2  -4   3  179.08    9.40
  -2  -4   3  188.38    8.20
  -2   4  -3  177.28    8.90
   2   4   3  173.58    9.50
  -3   4   3  243.58   11.80
   3   4  -3  248.58   10.20
   3  -4   3  238.28   10.60
  -3  -4  -3  256.07   11.70
  -3   4   3  248.88   10.30
  -3  -4  -3  258.77   12.90
  -3   4   3  253.67   10.80
   3   4  -3  246.48   12.70
   3   4  -3  251.47    9.90
   3   4  -3  258.47   10.00
  -3  -4  -3  257.67   12.10
   3  -4   3  257.87   11.60
   3  -4   3  239.38    9.80
  -3   4   3  242.48   12.10
  -3  -4  -3  250.97   10.90
  -3   4  -3  248.38   11.50
   3   4   3  240.08   10.20
  -3   4  -3  244.28   11.60
   3   4   3  251.97   10.70
  -3  -4   3  251.57   10.60
   3  -4  -3  241.48   10.70
  -3  -4   3  244.98   12.40
  -3  -4   3  252.47   11.60
   3  -4  -3  249.08   11.40
  -3  -4   3  237.18   11.90
   4  -4   3  292.57   14.20
  -4  -4  -3  281.07   15.00
   4   4  -3  300.47   12.20
  -4  -4  -3  284.77   15.70
  -4  -4  -3  287.77   12.50
   4  -4   3  281.17   12.20
   4  -4   3  295.37   13.20
  -4   4   3  279.07   15.00
  -4   4   3  283.57   10.90
  -4   4   3  277.17   14.70
  -4   4   3  296.47   13.40
  -4   4   3  277.37   12.70
   4   4  -3  307.27   12.90
  -4  -4   3  349.67   15.30
   4  -4  -3  351.36   14.40
   4  -4  -3  338.57   12.40
   4   4   3  347.07   13.30
  -4  -4   3  361.26   14.80
   4   4   3  338.07   12.90
  -4  -4   3  355.86   15.90
  -4  -4   3  348.07   13.20
   4  -4  -3  339.77   13.60
  -4   4  -3  349.07   14.30
   4   4   3  361.56   13.50
   4  -4  -3  344.17   11.80
   5   4  -3   38.70    3.10
  -5   4   3   36.00    3.10
  -5  -4  -3   40.30    3.10
   5  -4   3   37.40    3.30
  -5   4   3   37.10    2.20
  -5  -4  -3   37.30    3.60
   5  -4   3   47.90    3.40
  -5   4   3   39.70    2.80
   5  -4   3   37.70    2.70
   5   4  -3   42.80    3.10
   5  -4  -3   43.30    3.10
   5  -4  -3   41.50    3.00
  -5  -4   3   38.80    3.60
   5  -4  -3   41.10    3.40
   5  -4  -3   42.40    3.30
  -5  -4   3   39.20    3.40
   5   4   3   40.20    3.10
  -5   4  -3   43.80    2.30
  -5  -4   3   42.10    3.10
   5   4   3   44.30    3.10
   5   4   3   44.20    3.20
   6  -4   3    8.10    1.80
  -6   4   3    9.10    1.10
   6  -4   3    9.40    1.60
   6   4  -3   11.60    1.60
  -6   4   3    8.40    1.40
  -6  -4  -3    9.30    1.90
   6   4  -3   10.30    2.00
   6   4  -3    7.50    1.70
   6   4  -3    8.20    1.70
   6  -4  -3    7.80    1.50
  -6  -4   3    6.40    2.10
   6   4   3    8.90    1.80
   6   4   3    8.50    1.80
   6   4   3    8.40    1.60
   6   4   3   10.20    1.80
   6  -4  -3    7.30    1.70
   6   4   3    7.40    1.00
   6  -4  -3    9.80    1.80
   6  -4  -3    7.50    2.00
   7   4  -3   38.30    2.70
   7  -4   3   38.80    3.40
  -7   4   3   37.50    2.30
   7   4  -3   38.00    3.10
   7   4  -3   39.80    3.50
  -7   4   3   39.10    2.90
   7   4  -3   37.90    3.40
   7   4   3   35.90    3.30
   7   4   3   36.80    3.20
   7   4   3   34.10    3.60
   7  -4  -3   37.30    3.30
   7   4   3   36.30    3.10
   7  -4  -3   38.50    3.40
  -8   4   3  319.07   14.40
  -8  -4  -3  314.77   13.90
  -8   4   3  327.47   11.80
   8   4  -3  318.07   14.70
   8   4  -3  323.37   14.10
   8   4  -3  320.37   12.00
   8   4   3  337.27   14.70
   8   4   3  340.67   14.00
   8   4   3  325.27   13.00
   8  -4  -3  337.07   14.00
   8  -4  -3  328.37   14.80
  -9  -4  -3  113.99    6.40
   9   4  -3  111.79    6.60
  -9   4   3   94.39    5.60
   9   4  -3   98.39    6.50
   9   4  -3  102.49    6.30
   9  -4  -3   89.29    5.90
   9   4   3   93.39    5.40
   9   4   3   89.79    6.10
   9  -4  -3   86.79    6.20
   9   4   3   88.09    5.70
   9   4   3  103.39    5.70
 -10  -4  -3  496.55   19.10
  10   4  -3  471.45   18.90
  10   4  -3  501.55   19.40
  10   4   3  462.85   17.50
  10   4   3  445.76   18.00
  10  -4  -3  465.45   19.20
  10   4   3  423.76   19.70
  10  -4  -3  433.46   20.10
  11   4  -3   20.00    3.10
  11   4  -3   22.50    2.90
 -11  -4  -3   25.60    3.30
  11  -4  -3   24.80    3.50
  11  -4  -3   19.50    2.20
  11   4   3   19.00    2.30
  12   4  -3   98.19    5.80
 -12  -4  -3  100.79    6.00
  12   4  -3   95.79    6.30
  12   4   3  104.39    5.30
  12  -4  -3  109.29    5.10
  13   4  -3    7.90    1.70
  13   4   3    6.50    1.20
  13  -4  -3    5.70    1.00
  14   4  -3   31.30    2.20
  14   4   3   36.30    1.90
   0   5  -3 1205.28   43.30
   0   5   3 1226.18   45.90
   0  -5   3 1120.79   43.10
   0  -5  -3 1153.68   46.70
   0  -5  -3 1135.19   47.60
   0  -5  -3 1161.38   42.60
   0   5   3 1207.28   51.29
   0  -5   3 1168.28   46.80
   0  -5   3 1081.79   46.80
   0   5  -3 1202.18   51.09
   0   5   3 1207.38   43.50
   0   5   3 1141.99   40.90
   0  -5  -3  996.70   50.49
   0  -5   3 1171.98   46.80
   0   5  -3 1143.59   40.90
  -1  -5  -3   42.60    3.10
  -1   5   3   49.40    3.10
   1  -5   3   41.40    2.60
   1   5  -3   42.50    2.80
   1  -5   3   43.40    3.30
  -1   5   3   44.00    2.80
  -1  -5  -3   46.50    2.90
   1  -5   3   40.10    3.10
  -1  -5  -3   43.10    3.10
   1   5  -3   46.30    2.80
   1   5  -3   45.90    3.60
  -1   5   3   43.30    3.50
  -1   5   3   42.40    2.80
  -1  -5   3   43.20    3.10
   1  -5  -3   42.30    2.50
  -1  -5   3   44.60    2.70
  -1   5  -3   41.20    3.20
   1  -5  -3   42.80    3.20
   1   5   3   41.70    2.80
   1  -5  -3   44.60    2.90
   1   5   3   43.40    3.00
   1   5   3   44.60    2.90
  -1   5  -3   45.80    3.00
   2  -5   3 1182.58   45.90
   2   5  -3 1169.18   43.40
  -2   5   3 1258.57   48.70
  -2  -5  -3 1209.08   49.30
  -2   5   3 1207.58   40.00
  -2  -5  -3 1194.08   54.39
  -2   5   3 1252.37   54.29
   2   5  -3 1336.77   54.89
  -2  -5  -3 1235.08   54.89
   2  -5   3 1169.58   41.90
  -2   5   3 1243.78   46.00
  -2  -5  -3 1267.67   51.29
   2  -5   3 1171.58   43.30
   2  -5   3 1200.58   49.90
   2   5  -3 1262.67   45.80
  -2   5  -3 1273.87   46.30
  -2  -5   3 1239.68   45.80
  -2  -5   3 1284.57   53.99
  -2  -5   3 1172.88   50.79
  -2   5  -3 1191.98   53.69
   2   5   3 1300.77   46.30
   2   5   3 1234.48   43.80
   2  -5  -3 1208.48   49.80
   2  -5  -3 1191.38   45.70
   3  -5   3   70.89    3.10
  -3   5   3   71.39    4.00
  -3   5   3   69.99    4.30
  -3   5   3   80.19    4.20
  -3  -5  -3   75.29    4.70
   3  -5   3   66.89    4.30
  -3  -5  -3   74.39    5.40
   3   5  -3   70.79    3.80
  -3   5   3   66.69    4.60
   3  -5   3   69.39    3.80
  -3   5   3   72.69    3.20
  -3  -5  -3   66.49    4.00
   3   5  -3   72.39    3.90
  -3  -5  -3   72.19    4.30
  -3  -5  -3   69.99    4.40
   3   5  -3   69.29    3.90
   3  -5   3   67.29    4.60
   3  -5  -3   74.09    4.00
  -3  -5   3   70.29    4.40
   3   5   3   71.39    4.30
   3  -5  -3   73.09    3.70
   3   5   3   69.89    4.10
  -3   5  -3   70.69    4.30
  -3   5  -3   69.89    4.20
   3  -5  -3   64.49    4.50
  -3  -5   3   69.99    4.30
  -3  -5   3   69.69    4.20
   3  -5  -3   69.59    4.40
  -4   5   3  159.98    9.00
  -4   5   3  158.78    7.60
   4   5  -3  166.78    7.70
   4   5  -3  169.38    7.50
  -4  -5  -3  164.88    9.80
  -4   5   3  168.18    6.40
  -4   5   3  162.48    7.80
   4  -5   3  169.18    7.40
  -4  -5  -3  171.08    7.90
   4  -5   3  156.88    8.60
   4  -5   3  167.18    8.20
  -4   5  -3  171.88    8.10
   4   5   3  169.68    7.80
  -4   5  -3  172.88    8.20
   4  -5  -3  167.78    8.30
   4  -5  -3  154.58    8.50
  -4  -5   3  168.68    8.70
   4  -5  -3  165.48    6.80
  -4  -5   3  177.18    7.90
   4  -5  -3  165.08    7.40
   4   5   3  174.08    8.10
  -5  -5  -3   55.19    4.00
  -5  -5  -3   57.79    4.90
   5   5  -3   60.69    3.80
   5  -5   3   52.49    4.10
   5   5  -3   57.09    3.70
   5   5  -3   51.59    3.80
   5   5  -3   54.49    3.50
  -5   5   3   55.59    2.90
  -5   5   3   56.29    3.60
   5   5  -3   55.99    3.80
   5  -5   3   59.49    4.20
   5  -5   3   65.49    3.70
   5  -5  -3   58.79    3.00
   5  -5  -3   58.69    3.80
   5  -5  -3   54.99    4.30
  -5  -5   3   55.39    4.40
   5   5   3   56.59    3.90
  -5   5  -3   60.49    3.30
  -5   5  -3   65.59    4.20
   5   5   3   55.99    3.90
   5  -5  -3   59.39    4.30
   5   5   3   53.79    3.70
   5   5   3   61.29    3.50
   5   5   3   58.89    4.00
   6  -5   3  557.14   21.30
  -6  -5  -3  501.45   20.00
  -6   5   3  503.25   17.60
   6  -5   3  547.15   19.80
   6   5  -3  541.15   19.30
  -6   5   3  508.35   21.60
   6   5  -3  537.45   21.10
   6   5  -3  515.25   19.90
   6   5  -3  522.05   18.60
   6   5   3  528.75   20.30
  -6   5  -3  540.05   21.40
   6   5   3  495.25   21.00
   6   5   3  492.45   20.90
   6  -5  -3  485.25   22.60
   6   5   3  499.75   18.60
   6  -5  -3  508.95   21.50
   6  -5  -3  495.15   19.70
   6   5   3  487.85   18.40
   7   5  -3  198.78    8.70
  -7   5   3  204.18    8.00
  -7   5   3  206.18    9.90
   7   5  -3  199.78    9.80
   7   5  -3  209.18    9.20
   7  -5   3  200.68   10.10
   7   5  -3  203.38   10.20
  -7  -5  -3  203.68    9.80
   7   5   3  224.38   10.00
   7  -5  -3  219.68    9.90
   7   5   3  220.38   10.30
   7   5   3  212.78    7.50
   7   5   3  215.58    9.30
   8   5  -3  295.57   13.70
   8   5  -3  308.67   12.30
  -8   5   3  296.57   10.90
  -8   5   3  281.47   13.30
  -8  -5  -3  309.97   13.20
   8   5  -3  297.57   13.20
   8   5  -3  303.47   11.40
   8   5   3  280.17   13.50
   8   5   3  289.17   12.10
   8   5   3  289.17   13.00
   8  -5  -3  292.67   13.00
   9   5  -3  103.19    6.80
  -9   5   3   97.39    4.70
   9   5  -3  106.39    6.60
  -9  -5  -3  108.39    6.60
   9   5   3  100.29    6.20
   9   5   3  105.79    6.00
   9  -5  -3  108.79    6.50
   9   5   3  103.19    5.90
   9   5   3  100.89    6.60
  10   5  -3   78.69    5.50
  10   5  -3   74.39    5.60
  10   5  -3   74.19    5.80
 -10  -5  -3   82.39    5.70
  10   5   3   76.09    5.50
  10  -5  -3   84.99    5.70
  10   5   3   83.39    5.10
  10   5   3   81.49    5.10
  11   5  -3   58.29    4.40
 -11  -5  -3   60.49    4.70
  11  -5  -3   60.49    4.80
  11  -5  -3   66.29    3.80
  11   5   3   63.49    4.20
  12   5  -3   82.49    5.20
 -12  -5  -3   80.69    5.80
 -12  -5   3   90.39    5.90
  12  -5  -3   93.09    4.40
  12   5   3   95.49    4.90
  12  -5  -3   86.69    5.90
  13   5  -3   72.99    4.20
  13   5   3   68.09    3.70
  14   5  -3   22.40    1.80
  14   5   3   19.40    1.30
   0  -6  -3  635.64   26.10
   0   6  -3  603.84   22.70
   0  -6   3  602.44   26.00
   0   6   3  615.04   22.70
   0   6  -3  616.84   28.40
   0  -6   3  601.94   24.10
   0  -6  -3  613.74   23.50
   0   6   3  610.74   24.10
   0  -6  -3  595.84   25.90
   0   6  -3  640.94   24.00
   0   6   3  620.14   28.60
   0   6   3  573.94   20.50
   0  -6   3  588.34   22.10
   0  -6  -3  614.64   22.30
   0   6   3  644.04   25.20
  -1   6   3  694.23   26.60
   1  -6   3  686.13   28.90
  -1   6   3  718.83   31.60
  -1   6   3  669.73   22.80
  -1  -6  -3  676.13   30.80
  -1  -6  -3  675.33   29.10
  -1  -6  -3  682.93   28.60
   1   6  -3  707.73   26.40
   1   6  -3  701.43   31.70
  -1   6   3  685.03   25.00
  -1   6   3  709.93   27.90
   1  -6   3  660.13   24.20
   1   6  -3  675.23   25.10
   1   6  -3  695.03   22.80
  -1  -6  -3  688.73   24.80
   1  -6   3  670.93   26.70
   1  -6  -3  682.03   28.30
   1  -6  -3  682.73   24.60
  -1  -6   3  671.23   28.40
   1  -6  -3  669.93   26.20
   1   6   3  667.23   25.20
   1  -6  -3  659.03   24.70
  -1   6  -3  643.64   31.00
  -1   6  -3  672.33   25.10
  -1   6  -3  695.53   26.60
  -1  -6   3  661.33   26.50
   1   6   3  678.83   26.60
   1  -6  -3  688.43   28.80
   2   6  -3  516.15   18.90
   2  -6   3  524.05   22.00
   2   6  -3  531.65   24.40
   2   6  -3  525.15   19.80
  -2   6   3  544.15   20.90
  -2   6   3  522.25   17.00
  -2  -6  -3  521.15   18.90
  -2  -6  -3  503.55   22.00
  -2   6   3  531.95   23.80
  -2   6   3  550.94   20.10
   2  -6   3  494.55   17.90
   2  -6   3  495.15   20.20
  -2  -6  -3  509.05   23.00
  -2  -6  -3  537.15   21.40
  -2   6  -3  474.65   20.00
   2  -6  -3  449.16   21.50
  -2   6  -3  475.95   18.80
   2   6   3  474.45   19.00
  -2  -6   3  444.66   21.40
   2  -6  -3  459.65   18.20
  -2   6  -3  473.65   23.00
   2  -6  -3  475.05   19.80
   2   6   3  482.05   20.00
   2  -6  -3  449.46   18.30
  -2  -6   3  474.15   19.80
  -3  -6  -3  527.75   23.30
  -3   6   3  533.55   17.80
  -3   6   3  481.95   24.50
   3   6  -3  540.55   19.80
   3  -6   3  507.15   18.30
  -3   6   3  534.35   21.80
   3  -6   3  516.65   22.90
  -3  -6  -3  534.95   19.90
  -3   6   3  536.35   20.90
   3  -6   3  526.95   21.20
   3  -6   3  544.65   19.70
   3  -6  -3  524.85   19.00
  -3  -6   3  483.15   22.70
  -3  -6   3  528.55   20.80
   3  -6  -3  506.35   22.70
   3  -6  -3  516.75   21.10
   3   6   3  527.75   20.10
  -3   6  -3  512.75   21.00
   3  -6  -3  507.85   19.40
  -3   6  -3  515.75   23.90
   3   6   3  535.05   21.10
   4  -6   3  406.56   18.60
  -4   6   3  403.36   17.40
   4   6  -3  400.16   16.50
  -4   6   3  401.76   16.80
  -4   6   3  398.36   14.10
   4  -6   3  421.86   15.90
   4   6  -3  437.36   16.20
   4   6  -3  407.86   14.90
  -4  -6  -3  410.36   19.00
  -4  -6  -3  399.96   16.20
   4  -6   3  425.86   17.30
   4   6   3  400.06   15.00
   4  -6  -3  400.96   14.00
   4   6   3  422.46   16.40
   4  -6  -3  406.16   17.20
   4  -6  -3  386.66   15.70
   4  -6  -3  397.06   15.00
  -4  -6   3  399.36   16.60
   4   6   3  401.66   15.60
  -4   6  -3  412.76   17.20
   4  -6  -3  388.86   18.40
   4   6   3  406.56   17.10
  -5   6   3  882.61   30.40
   5  -6   3  935.21   33.40
  -5  -6  -3  901.01   33.50
   5   6  -3  885.61   35.00
   5   6  -3  857.31   31.00
  -5   6   3  895.01   37.10
   5  -6   3  840.42   38.40
   5  -6   3  939.41   35.80
   5   6  -3  933.31   33.70
   5   6  -3  895.91   32.80
  -5   6  -3  955.60   35.90
   5   6   3  907.41   35.60
   5  -6  -3  900.91   33.00
   5  -6  -3  936.71   35.90
   5  -6  -3  927.41   31.70
   5   6   3  935.61   32.40
   5   6   3  949.11   35.50
   5   6   3  964.30   34.10
   5  -6  -3  864.51   38.40
  -5  -6   3  949.71   33.20
   5   6   3  937.51   31.30
   6   6  -3   93.49    5.80
   6  -6   3   99.69    5.40
  -6  -6  -3   96.19    5.90
   6  -6   3   85.29    6.30
   6  -6   3  101.89    6.20
  -6   6   3   88.59    5.40
   6   6  -3   99.89    5.40
   6   6  -3   95.59    5.40
  -6   6   3   97.69    4.40
   6   6   3   99.69    4.80
   6   6   3  102.49    5.90
   6   6   3   96.89    6.00
  -6  -6   3   97.79    5.70
   6  -6  -3   91.29    5.50
  -6   6  -3   97.29    6.10
   6   6   3   96.79    5.40
   6  -6  -3   94.49    6.30
   6  -6  -3   86.39    6.30
   7   6  -3 1163.88   44.20
  -7   6   3 1123.39   38.00
  -7   6   3 1095.69   46.30
   7   6  -3 1138.89   41.60
   7   6  -3 1175.18   39.10
  -7  -6  -3 1174.68   41.80
   7   6  -3 1145.39   40.40
   7  -6   3 1175.58   44.40
   7  -6   3 1124.99   41.80
   7   6   3 1157.98   39.20
   7   6   3 1145.99   44.10
   7  -6  -3 1182.88   41.60
   7   6   3 1211.98   42.60
   7  -6  -3 1139.79   44.80
   7   6   3 1121.09   38.90
   7  -6  -3 1056.59   41.90
  -8  -6  -3  217.28   10.70
   8   6  -3  214.68    9.20
   8  -6   3  214.18   11.10
  -8   6   3  224.58    8.70
   8  -6   3  225.48   10.60
  -8   6   3  208.18   10.60
   8   6  -3  226.78   10.10
   8   6  -3  210.78   11.00
   8   6   3  222.58   11.20
   8   6   3  236.48   10.80
   8  -6  -3  227.08   10.90
   8   6   3  224.18   10.40
   8   6   3  222.28    9.90
   8  -6  -3  233.68   10.80
  -9  -6  -3   59.99    4.70
   9   6  -3   52.39    4.50
  -9   6   3   58.69    3.30
   9   6   3   60.99    4.40
  -9  -6   3   56.89    4.90
   9   6   3   57.99    4.80
   9   6   3   52.59    4.40
   9   6   3   56.89    4.40
   9  -6  -3   62.29    4.90
 -10  -6  -3   31.70    4.10
  10   6   3   34.10    3.30
  10   6   3   34.20    3.10
 -10  -6   3   32.70    4.20
  10  -6  -3   39.60    4.00
  11   6  -3  140.19    7.40
 -11  -6  -3  131.59    7.70
  11  -6  -3  132.99    6.10
  11   6   3  140.09    6.80
 -11  -6   3  124.49    7.60
  11  -6  -3  131.79    7.60
  11   6   3  128.89    6.70
  12   6  -3   79.29    4.90
  12   6   3   79.09    4.50
  12  -6  -3   78.09    3.70
  13   6  -3   50.19    3.20
  13   6   3   52.59    3.00
   0  -7   3   93.79    5.10
   0   7   3   94.69    5.30
   0   7  -3   89.79    5.00
   0  -7  -3   97.19    5.10
   0   7  -3  101.19    5.50
   0  -7  -3   89.39    5.30
   0   7  -3   96.69    5.20
   0   7  -3   98.69    6.60
   0   7  -3   96.89    4.20
   0   7   3   96.69    5.20
   0   7   3   98.09    5.50
   0  -7   3  103.89    5.90
   0  -7  -3   93.29    5.90
   0   7   3   96.09    4.30
   0  -7   3   96.89    6.10
   0  -7  -3   92.09    5.20
   1  -7   3  366.46   13.90
  -1   7   3  378.56   18.30
   1   7  -3  356.26   13.20
   1   7  -3  354.56   12.70
   1   7  -3  353.46   18.20
   1  -7   3  361.36   16.70
  -1  -7  -3  353.56   14.10
   1   7  -3  377.46   15.10
  -1  -7  -3  361.56   16.40
  -1   7   3  364.46   15.70
   1   7  -3  361.76   14.40
  -1   7   3  350.06   14.20
  -1   7   3  358.86   15.20
   1  -7   3  370.66   15.60
  -1   7   3  343.97   12.70
  -1   7  -3  349.27   17.70
  -1  -7   3  362.16   15.30
   1   7   3  361.76   15.20
   1  -7  -3  353.16   14.20
   1  -7  -3  348.17   14.00
   1   7   3  371.36   14.50
  -1   7  -3  360.16   15.20
  -1  -7   3  343.87   14.10
  -1  -7   3  337.27   15.20
  -1   7  -3  360.76   14.40
   1  -7  -3  340.17   15.00
   1  -7  -3  362.06   16.60
   1  -7  -3  360.56   14.90
  -2   7   3  349.57   15.90
  -2   7   3  345.37   18.40
  -2   7   3  348.07   13.00
  -2   7   3  354.96   15.50
   2  -7   3  364.56   17.10
   2   7  -3  355.36   13.50
   2  -7   3  348.87   15.80
  -2  -7  -3  346.67   14.50
   2  -7   3  344.87   13.70
   2   7  -3  369.66   14.70
   2   7  -3  355.56   13.00
   2   7  -3  362.36   15.30
   2  -7  -3  374.56   14.30
   2  -7  -3  377.36   15.60
   2  -7  -3  370.26   14.40
   2  -7  -3  378.86   17.10
  -2  -7   3  380.56   15.60
   2   7   3  387.26   15.00
   2   7   3  387.96   15.80
  -2   7  -3  387.36   15.70
  -2   7  -3  392.36   14.80
  -2   7  -3  377.96   18.10
  -2  -7   3  365.86   14.70
  -3  -7  -3  822.32   30.10
   3   7  -3  892.81   30.60
   3  -7   3  848.72   32.40
   3  -7   3  812.32   28.40
  -3   7   3  830.32   27.50
   3   7  -3  834.82   28.00
  -3   7   3  853.31   33.60
   3   7  -3  806.02   31.70
  -3   7   3  842.42   32.20
   3  -7   3  846.12   35.10
   3  -7  -3  792.22   34.80
  -3   7  -3  810.52   30.30
  -3   7  -3  780.12   32.10
   3   7   3  839.62   32.30
   3   7   3  830.32   30.60
   3  -7  -3  772.22   29.00
   3  -7  -3  772.82   29.50
   3   7   3  783.72   29.80
   3  -7  -3  813.12   32.10
   3   7   3  791.32   28.00
   4  -7   3  502.05   21.10
  -4   7   3  484.35   20.70
  -4  -7  -3  484.65   19.70
   4  -7   3  485.75   22.70
  -4   7   3  490.95   21.40
   4   7  -3  500.55   19.70
   4  -7   3  511.35   16.90
   4   7  -3  492.95   18.20
  -4   7   3  496.65   17.50
   4  -7  -3  528.65   21.20
   4  -7  -3  517.05   18.40
   4   7   3  505.35   18.40
   4  -7  -3  493.55   19.20
   4   7   3  501.75   19.20
   4   7   3  513.75   20.90
   4   7   3  514.95   20.00
   4  -7  -3  498.05   22.70
  -4   7  -3  518.35   19.70
  -4   7  -3  511.85   21.00
   5   7  -3  410.06   15.80
   5   7  -3  440.56   16.90
  -5  -7  -3  442.86   17.40
   5   7  -3  434.06   17.20
  -5   7   3  426.76   18.50
  -5   7   3  435.26   15.00
   5  -7   3  440.06   18.50
   5   7   3  411.66   15.90
   5  -7  -3  419.16   16.80
   5   7   3  428.76   17.40
   5   7   3  387.26   17.90
   5   7   3  426.46   18.00
  -5   7  -3  417.56   17.00
  -5   7  -3  414.76   18.20
   5  -7  -3  404.46   15.40
   5  -7  -3  418.96   18.40
   5   7   3  406.16   16.20
   6   7  -3   60.69    4.40
   6  -7   3   58.79    4.80
  -6   7   3   54.89    4.00
   6  -7   3   54.09    2.80
   6  -7   3   52.29    4.20
   6   7  -3   64.59    4.30
  -6  -7  -3   65.99    5.00
   6   7  -3   59.99    4.20
  -6   7   3   63.99    3.40
   6   7   3   49.40    3.90
   6  -7  -3   49.90    4.00
   6   7   3   49.70    4.30
   6  -7  -3   51.99    4.50
   6   7   3   53.89    4.40
   6   7   3   49.80    3.40
  -6   7  -3   51.19    4.50
   6  -7  -3   48.00    3.90
   6  -7  -3   50.19    4.40
  -6   7  -3   54.49    4.10
  -7   7   3   89.59    4.30
   7  -7   3   83.69    5.60
   7   7  -3   87.39    5.00
   7   7  -3   94.89    5.60
  -7   7   3   84.59    5.40
   7   7  -3   86.89    5.80
  -7  -7  -3   92.59    6.20
   7  -7   3   85.19    6.00
   7  -7  -3   77.99    5.40
   7   7   3   74.39    5.40
   7   7   3   73.59    4.00
   7  -7  -3   69.89    5.90
  -7  -7   3   75.29    5.70
   7  -7  -3   69.19    5.30
   7   7   3   76.19    5.10
   7   7   3   77.89    5.60
   8   7  -3   49.50    4.10
   8   7  -3   46.30    4.30
   8   7  -3   44.80    3.30
   8  -7   3   56.69    4.50
  -8   7   3   50.99    3.10
  -8  -7  -3   43.40    4.30
   8  -7   3   47.80    4.20
  -8  -7   3   35.90    4.50
   8   7   3   42.60    4.20
   8  -7  -3   42.60    4.10
   8   7   3   39.70    4.00
   8  -7  -3   38.80    4.10
   8   7   3   40.40    3.80
   9   7  -3  165.08    8.40
  -9  -7  -3  168.48    9.40
   9   7  -3  163.18    6.40
  -9   7   3  171.98    7.20
  -9  -7   3  167.08    9.20
   9   7   3  168.48    8.90
   9   7   3  175.38    8.80
   9   7   3  182.68    8.50
   9  -7  -3  183.78    9.10
   9  -7  -3  180.18    9.20
 -10  -7  -3  227.98   11.30
  10   7   3  231.38   10.50
  10   7   3  229.78   10.00
 -10  -7   3  226.08   11.20
  10  -7  -3  233.78   11.10
 -11  -7  -3    7.90    2.80
  11   7   3   12.30    2.10
  11   7   3   11.40    2.30
 -11  -7   3    9.80    2.50
  11  -7  -3    9.10    2.40
  11  -7  -3   12.70    1.50
  12   7   3   52.29    3.30
  12  -7  -3   51.29    2.40
 -13  -7   3   52.19    2.90
  13   7   3   57.79    3.00
   0  -8  -3  194.78    9.30
   0  -8  -3  197.48   10.70
   0  -8  -3  184.88    8.90
   0   8  -3  204.98    9.80
   0   8   3  213.78    8.00
   0   8  -3  198.98    7.80
   0  -8   3  201.78    9.10
   0   8   3  204.68    9.30
   0   8  -3  217.88    9.40
   0   8  -3  202.28    8.50
   0   8   3  193.18    9.70
   0  -8   3  207.18   10.10
   1  -8   3 1175.18   49.80
   1   8  -3 1164.98   45.60
  -1  -8  -3 1140.99   42.30
   1  -8   3 1191.78   41.90
  -1  -8  -3 1153.88   49.30
   1   8  -3 1198.98   39.40
  -1   8   3 1185.88   39.50
   1   8  -3 1202.78   43.30
  -1   8   3 1155.48   45.80
  -1   8   3 1195.48   48.20
   1  -8   3 1189.78   45.80
  -1   8   3 1154.18   43.10
   1   8  -3 1181.88   39.70
  -1   8  -3 1235.98   43.40
   1  -8  -3 1174.98   45.10
   1  -8  -3 1221.28   49.80
  -1   8  -3 1212.68   39.40
   1  -8  -3 1185.98   42.30
  -1   8  -3 1220.68   39.70
   1  -8  -3 1187.18   42.40
   1   8   3 1192.28   43.40
  -1   8  -3 1257.77   46.00
  -1  -8   3 1200.28   42.40
  -1  -8   3 1235.28   45.70
   1   8   3 1174.08   45.80
   2  -8   3   70.59    3.80
  -2   8   3   69.69    3.60
  -2   8   3   71.39    4.60
   2  -8   3   81.69    5.30
  -2  -8  -3   62.99    4.40
   2   8  -3   63.69    4.40
  -2   8   3   67.59    4.70
   2   8  -3   68.09    4.40
   2   8  -3   68.49    4.10
   2  -8   3   72.89    5.50
   2  -8  -3   65.79    4.60
   2   8   3   63.39    4.40
   2   8   3   63.39    4.10
  -2   8  -3   65.99    4.40
   2  -8  -3   61.79    4.20
  -2   8  -3   63.19    4.00
  -2  -8   3   60.19    4.30
   2  -8  -3   59.89    4.10
   2  -8  -3   61.09    5.10
   2   8   3   65.69    4.70
  -2  -8   3   59.89    4.50
  -2   8  -3   62.19    4.60
   3  -8   3   24.80    1.90
  -3   8   3   25.40    2.90
  -3  -8  -3   27.90    3.20
  -3   8   3   25.40    2.70
   3  -8   3   25.30    3.10
   3   8  -3   29.10    2.90
  -3   8   3   24.90    2.00
   3   8  -3   23.20    2.60
   3  -8   3   27.40    3.50
   3   8   3   18.90    2.50
   3  -8  -3   19.40    2.70
   3  -8  -3   18.10    1.50
  -3   8  -3   18.10    2.70
   3   8   3   20.10    2.70
   3   8   3   18.10    2.30
  -3   8  -3   20.00    2.50
   3  -8  -3   19.70    2.20
   3  -8  -3   17.40    2.30
   3   8   3   16.90    2.80
   4  -8   3   64.59    5.00
   4   8  -3   59.49    4.10
  -4   8   3   56.49    4.40
   4   8  -3   58.49    4.30
   4  -8   3   56.59    4.40
  -4  -8  -3   56.29    4.30
  -4   8   3   58.09    4.30
   4  -8   3   63.89    2.20
  -4   8   3   58.49    3.40
   4  -8  -3   56.59    4.60
   4  -8  -3   55.69    4.40
  -4   8  -3   48.20    4.40
   4  -8  -3   56.59    3.50
   4   8   3   51.49    4.10
   4   8   3   53.89    4.00
   4   8   3   54.09    4.30
   4   8   3   53.59    4.40
   4  -8  -3   56.79    3.90
  -4   8  -3   52.49    4.00
   5   8  -3  284.67   12.20
  -5  -8  -3  295.27   12.70
   5  -8   3  253.67   11.40
  -5   8   3  280.07   10.50
  -5   8   3  274.67   13.00
   5   8  -3  281.17   12.30
   5   8  -3  265.67   11.40
   5  -8   3  269.67   12.40
   5  -8   3  279.87   13.30
   5   8   3  278.27   12.50
  -5   8  -3  264.07   13.20
   5   8   3  273.07   12.80
   5   8   3  255.27   12.80
   5   8   3  265.67   11.40
   5  -8  -3  272.87   10.50
   5  -8  -3  272.97   11.90
   5  -8  -3  276.67   13.30
   5  -8  -3  271.37   12.40
  -5   8  -3  268.37   12.10
   5   8   3  271.57   11.60
   5  -8  -3  255.07   12.30
   6  -8   3  347.57   13.90
  -6  -8  -3  378.56   15.70
   6   8  -3  343.27   12.70
  -6   8   3  335.07   16.10
   6   8  -3  378.46   14.50
   6   8  -3  374.26   14.90
  -6   8   3  360.86   13.20
   6   8  -3  361.86   15.50
   6  -8   3  332.27   13.50
   6  -8   3  374.56   16.60
   6  -8   3  327.37   15.20
   6   8   3  351.96   14.00
   6  -8  -3  363.76   15.00
   6  -8  -3  336.77   15.40
  -6  -8   3  361.16   14.00
   6   8   3  373.66   15.70
   6   8   3  350.26   16.00
   6  -8  -3  345.97   16.50
   6   8   3  364.56   14.30
   6  -8  -3  350.06   15.20
   7   8  -3  133.79    7.30
   7   8  -3  126.89    6.80
  -7  -8  -3  133.59    8.20
   7  -8   3  127.79    7.70
  -7   8   3  138.89    6.20
   7  -8   3  126.89    8.00
   7  -8  -3  136.09    8.60
   7   8   3  143.49    6.30
   7   8   3  138.79    7.80
   7   8   3  142.09    7.30
   7  -8  -3  133.29    7.80
  -7  -8   3  140.79    7.10
   7   8   3  133.69    8.00
   7  -8  -3  143.59    7.70
  -8  -8  -3  145.19    8.20
   8   8  -3  161.78    7.80
   8  -8   3  157.08    8.20
   8  -8   3  147.29    8.50
   8   8  -3  149.29    6.90
  -8   8   3  149.09    6.40
   8  -8  -3  129.99    7.70
   8  -8  -3  129.69    7.80
   8   8   3  130.49    7.80
  -8  -8   3  135.19    7.30
   8   8   3  130.69    7.30
   8   8   3  121.99    7.80
   9  -8   3    5.60    1.90
  -9   8   3    5.50    1.30
  -9  -8  -3    7.10    3.00
   9   8  -3    3.90    1.80
   9   8  -3    5.00    1.00
   9  -8  -3    8.30    2.10
  -9  -8   3    7.10    2.00
   9  -8  -3    6.30    2.10
   9   8   3    6.80    2.00
   9   8   3    8.20    1.90
 -10  -8  -3   44.50    4.40
  10   8  -3   48.00    3.90
  10   8   3   54.09    3.90
  10  -8  -3   54.79    4.30
  10  -8  -3   49.60    4.10
 -10  -8   3   49.80    3.60
  11  -8  -3   38.20    2.40
 -11  -8   3   38.50    3.10
  11   8   3   35.10    2.90
  11   8   3   36.20    3.10
 -12  -8   3   63.29    3.50
  12   8   3   61.99    3.70
   0   9   3  183.58    9.80
   0   9   3  193.38    9.40
   0   9  -3  200.18    8.70
   0   9  -3  190.68    9.90
   0  -9   3  209.28   10.30
   0   9  -3  202.18    8.00
   0  -9   3  195.78    9.20
   0  -9  -3  206.38    9.30
   0   9  -3  201.28    9.50
   0  -9  -3  198.38    9.60
   1   9  -3   98.19    4.50
   1  -9   3   96.29    6.20
  -1   9   3   87.99    5.70
  -1   9   3   94.29    5.50
  -1   9   3   86.59    5.80
   1   9  -3   92.39    5.10
   1   9  -3   95.99    5.60
   1   9  -3   90.09    5.70
  -1   9   3   93.59    4.50
  -1  -9  -3   93.29    5.40
   1  -9   3   90.59    5.10
   1   9   3   85.79    5.50
   1   9   3   75.79    5.60
  -1  -9   3   84.99    5.70
   1  -9  -3   85.29    5.20
  -1  -9   3   80.39    5.40
  -1   9  -3   83.49    4.30
   1  -9  -3   79.49    5.30
  -1   9  -3   81.09    4.90
  -1   9  -3   81.09    5.70
  -1   9  -3   88.19    5.50
  -2   9   3   41.50    3.60
   2   9  -3   44.30    3.80
   2  -9   3   44.40    3.60
  -2  -9  -3   46.10    3.80
   2  -9   3   40.50    3.00
   2  -9   3   40.90    4.10
   2   9  -3   39.90    3.40
  -2   9   3   41.70    3.90
  -2   9   3   42.50    2.80
   2   9  -3   38.90    3.70
  -2   9  -3   36.90    3.60
   2  -9  -3   40.20    3.70
   2  -9  -3   43.20    3.50
  -2   9  -3   40.40    3.30
   2   9   3   41.20    3.60
  -2  -9   3   41.60    3.80
  -2   9  -3   37.50    2.70
   2  -9  -3   42.00    3.70
   2   9   3   39.60    3.90
  -2   9  -3   39.40    3.60
   2   9   3   41.30    3.70
  -2  -9   3   47.40    4.10
   2  -9  -3   37.80    3.30
   3   9  -3  574.44   21.10
   3  -9   3  605.94   20.80
   3  -9   3  567.24   22.80
  -3   9   3  561.94   24.40
   3   9  -3  594.54   23.10
  -3  -9  -3  613.24   22.80
  -3   9   3  571.74   25.10
  -3   9   3  602.94   20.50
   3  -9   3  588.74   24.70
   3  -9   3  555.74   23.60
  -3   9  -3  596.54   20.20
   3  -9  -3  552.44   24.40
   3   9   3  559.04   21.10
   3  -9  -3  568.74   22.70
   3   9   3  570.34   22.70
  -3   9  -3  605.24   23.10
   3  -9  -3  578.44   21.70
   3   9   3  592.84   23.20
   3   9   3  570.14   24.30
   3  -9  -3  593.54   22.30
   3  -9  -3  581.34   19.90
   3  -9  -3  604.74   24.30
  -4   9   3   18.00    2.10
   4  -9   3   19.30    2.50
   4   9  -3   20.70    2.70
  -4  -9  -3   20.10    3.30
  -4   9   3   18.70    2.50
   4  -9   3   17.80    2.10
   4  -9   3   20.10    3.10
   4   9  -3   19.50    2.50
   4  -9   3   17.20    2.80
   4   9  -3   15.20    2.40
   4   9   3   14.20    2.60
   4  -9  -3   18.60    2.60
   4  -9  -3   15.20    2.60
   4   9   3   18.50    2.30
   4  -9  -3   14.40    3.00
  -4   9  -3   16.30    1.80
   4   9   3   14.90    2.70
   4   9   3   15.80    2.70
   4   9   3   16.70    2.50
  -4   9  -3   17.00    2.70
   4  -9  -3   16.50    2.60
   4  -9  -3   17.40    2.10
  -4  -9   3   12.90    2.30
  -5  -9  -3  103.09    6.60
   5   9  -3   87.19    5.50
   5  -9   3   89.99    6.10
  -5   9   3   90.79    4.70
   5  -9   3   85.99    5.00
   5   9  -3   93.29    4.90
   5  -9   3   93.79    6.70
  -5   9   3   90.09    6.10
   5   9  -3   88.09    5.80
  -5  -9  -3  101.29    5.70
   5   9  -3   90.29    6.10
   5  -9   3   87.19    4.90
   5  -9  -3   93.79    5.90
   5  -9  -3   95.29    4.50
   5   9   3   98.69    6.30
   5   9   3   89.99    6.10
   5  -9  -3   95.39    6.50
  -5   9  -3   88.89    5.90
  -5   9  -3   93.09    4.40
   5  -9  -3   89.39    5.70
   5   9   3   94.19    5.60
   5   9   3   99.89    5.80
   5   9   3   91.49    4.00
  -5  -9   3   94.89    5.20
   5  -9  -3   88.39    6.00
   6  -9   3   76.29    5.60
  -6  -9  -3   84.79    6.30
   6   9  -3   87.29    5.50
   6   9  -3   82.79    5.20
  -6  -9  -3   83.49    5.30
  -6   9   3   85.19    4.40
   6   9  -3   76.09    5.50
   6  -9   3   84.79    6.20
   6   9  -3   76.39    3.90
   6  -9   3   76.29    3.90
   6  -9  -3   69.89    5.90
   6   9   3   74.59    4.60
   6   9   3   69.89    5.40
   6  -9  -3   69.09    4.80
  -6  -9   3   74.29    4.70
  -6   9  -3   77.09    3.90
   6  -9  -3   71.29    5.60
   6  -9  -3   73.09    5.20
   6   9   3   71.09    5.50
   6   9   3   77.29    5.10
  -7  -9  -3  141.29    8.30
   7  -9   3  133.79    7.80
   7   9  -3  134.59    7.00
  -7   9   3  129.79    6.20
   7  -9   3  126.49    8.10
   7   9  -3  134.99    7.40
  -7  -9  -3  117.99    7.30
   7   9   3  141.89    7.30
  -7  -9   3  132.59    6.70
   7  -9  -3  128.09    8.50
   7   9   3  131.29    7.70
   7  -9  -3  141.19    8.10
   7   9   3  137.99    6.20
   7   9   3  125.69    7.80
  -7   9  -3  135.99    5.70
   7  -9  -3  141.69    7.60
  -8  -9  -3  183.78    9.70
   8   9  -3  188.88    8.50
   8  -9   3  202.68   10.00
   8   9  -3  184.08    9.10
  -8   9   3  192.68    8.10
   8   9   3  189.78    9.70
   8  -9  -3  196.68    9.70
   8  -9  -3  204.98   10.30
   8   9   3  198.58    9.00
  -9   9   3  138.19    6.30
   9   9  -3  143.79    7.50
  -9  -9  -3  135.89    8.20
   9  -9   3  148.99    7.90
   9  -9  -3  163.68    8.40
   9   9   3  150.88    7.40
   9  -9  -3  147.19    8.00
  -9  -9   3  156.28    7.10
  10   9  -3   76.79    4.70
  10  -9   3   77.89    5.20
 -10  -9  -3   64.19    4.80
  10   9   3   70.39    4.50
 -10  -9   3   72.89    4.20
  10  -9  -3   71.19    4.90
 -11  -9  -3   20.80    2.00
 -11  -9   3   17.40    1.80
  11  -9  -3   20.00    1.40
 -12  -9  -3  118.49    4.90
 -12  -9   3  112.69    4.70
   0  10  -3    3.00    1.20
   0 -10  -3    7.90    2.10
   0  10  -3    2.70    1.50
   0 -10   3    2.10    1.30
   0 -10   3    1.70    1.70
   0 -10  -3    1.40    1.50
   0  10   3    2.10    1.40
   0  10  -3    1.10    1.20
   0 -10   3    1.20    1.30
  -1  10   3   15.20    1.90
  -1  10   3   16.50    2.60
  -1 -10  -3   14.00    1.70
   1 -10   3   17.60    2.40
   1 -10   3   12.50    2.70
   1 -10   3   15.60    2.90
   1 -10   3   15.10    2.60
   1  10  -3   15.80    2.70
   1  10  -3   17.10    2.50
  -1 -10  -3   16.40    2.60
   1  10  -3   14.50    2.10
   1 -10  -3   18.10    2.70
   1 -10  -3   23.80    2.80
  -1  10  -3   22.80    2.70
   1 -10  -3   23.90    3.00
  -1  10  -3   23.90    2.20
   1  10   3   18.30    2.70
  -1 -10   3   20.80    2.90
  -1  10  -3   24.20    3.00
  -1 -10   3   22.10    3.00
   2  10  -3   40.00    3.90
   2 -10   3   37.50    4.10
   2 -10   3   35.20    3.20
   2  10  -3   36.80    3.50
   2 -10   3   38.10    2.90
   2 -10   3   34.50    3.60
  -2 -10  -3   37.40    2.90
   2 -10   3   35.60    3.70
  -2 -10  -3   36.90    3.60
  -2  10   3   39.90    3.00
  -2  10  -3   46.20    3.00
   2  10   3   44.80    3.60
   2 -10  -3   42.00    4.60
   2 -10  -3   42.40    3.60
  -2  10  -3   41.80    3.70
  -2  10  -3   43.00    3.60
   2 -10  -3   42.80    3.80
   2  10   3   42.20    4.00
   2 -10  -3   41.90    4.00
  -2 -10   3   46.60    4.20
   2 -10  -3   43.00    3.60
   3 -10   3   47.40    4.10
   3  10  -3   44.90    4.10
  -3 -10  -3   46.30    3.40
   3 -10   3   40.60    4.40
  -3  10   3   47.70    3.20
   3 -10   3   43.20    3.80
  -3  10   3   42.20    4.00
   3 -10   3   47.10    2.70
   3  10  -3   42.60    3.70
   3  10  -3   43.40    3.70
  -3 -10  -3   48.40    4.10
   3 -10   3   47.00    3.50
   3  10   3   41.90    3.70
   3 -10  -3   42.10    3.30
   3 -10  -3   39.00    4.30
  -3  10  -3   44.60    2.90
   3  10   3   36.40    4.30
   3 -10  -3   43.40    3.80
   3  10   3   37.00    3.40
   3 -10  -3   36.70    3.80
   3  10   3   38.00    4.00
   3 -10  -3   40.80    4.10
  -3  10  -3   48.80    4.20
  -3 -10   3   39.10    2.40
   4 -10   3   94.19    6.10
  -4 -10  -3  104.09    6.60
  -4 -10  -3  103.99    5.60
   4 -10   3   99.59    7.20
   4  10  -3   95.79    6.10
   4 -10   3   98.29    6.50
  -4  10   3   97.79    5.30
   4  10  -3   97.29    6.50
   4  10  -3   99.19    5.80
   4 -10  -3  124.99    7.10
   4  10   3  115.59    7.10
   4  10   3  118.29    6.50
   4 -10  -3  118.09    7.20
   4  10   3  114.19    5.20
   4  10   3  113.39    6.80
   4 -10  -3  133.09    7.70
   4  10   3  121.89    6.90
   4 -10  -3  120.19    6.60
  -4  10  -3  121.09    7.00
   4 -10  -3  117.59    5.50
  -4  10  -3  120.09    5.40
  -4 -10   3  113.39    5.10
  -5  10   3   40.10    3.10
   5 -10   3   42.80    4.60
   5  10  -3   33.00    4.00
   5 -10   3   38.50    4.20
  -5 -10  -3   41.60    4.20
   5  10  -3   43.50    4.00
  -5 -10  -3   39.70    3.50
   5  10  -3   40.10    3.30
   5 -10   3   36.40    3.10
   5  10  -3   36.20    4.00
   5 -10  -3   50.99    4.10
   5  10   3   47.90    2.40
  -5 -10   3   46.50    3.20
   5 -10  -3   49.10    4.50
  -5  10  -3   52.09    3.10
   5  10   3   48.30    4.40
   5 -10  -3   47.60    4.10
   5  10   3   41.00    3.90
   5 -10  -3   49.80    4.50
  -5  10  -3   51.19    4.90
   5 -10  -3   52.49    2.80
   5  10   3   48.90    4.00
  -6 -10  -3   83.99    6.00
   6  10  -3   79.79    5.90
   6  10  -3   97.59    4.20
   6 -10   3   85.69    6.10
   6 -10   3   87.69    4.20
   6  10  -3   89.59    5.80
   6  10  -3   94.49    5.80
  -6  10   3   87.09    4.70
  -6 -10  -3   84.69    5.10
   6 -10   3   85.49    6.30
   6  10   3   89.69    5.20
   6 -10  -3   85.49    5.70
   6 -10  -3   83.99    5.80
   6  10   3   84.59    6.00
   6  10   3   85.89    5.40
   6 -10  -3   80.29    6.50
  -6  10  -3   89.19    4.40
  -6 -10   3   80.89    4.80
   6 -10  -3   84.29    5.40
   7 -10   3   48.90    4.20
   7  10  -3   46.60    4.20
  -7  10   3   44.20    3.20
   7  10  -3   44.40    3.80
  -7 -10  -3   45.20    3.70
  -7 -10  -3   46.10    4.60
   7  10   3   43.80    2.90
  -7  10  -3   43.90    2.90
   7 -10  -3   50.49    4.40
   7  10   3   45.60    4.00
  -7 -10   3   44.40    3.40
   7  10   3   46.20    4.10
   7 -10  -3   42.80    3.80
  -8 -10  -3   28.60    3.00
   8 -10   3   30.10    3.60
  -8  10   3   28.40    2.60
   8  10  -3   28.70    2.60
  -8 -10  -3   29.20    3.80
   8  10  -3   28.10    3.10
   8  10   3   38.90    3.40
  -8 -10   3   33.70    2.90
  -8  10  -3   35.50    2.40
   8 -10  -3   32.40    3.50
   8 -10  -3   36.40    4.00
  -9  10   3   85.19    4.40
  -9 -10  -3   92.39    4.90
   9  10  -3   88.99    5.30
  -9 -10  -3   81.59    5.30
   9 -10   3   89.39    5.50
   9  10   3   84.39    4.90
   9 -10  -3   88.99    5.60
  -9 -10   3   89.59    4.60
   9 -10  -3   96.09    5.90
 -10 -10  -3   47.80    3.10
  10 -10   3   45.30    3.40
  10  10   3   40.90    3.00
 -10 -10   3   50.69    2.90
  10 -10  -3   39.90    3.30
 -11 -10  -3  136.29    5.70
 -11 -10   3  151.88    5.70
   0  11  -3    4.90    1.70
   0 -11   3    4.80    2.10
   0 -11  -3    4.80    1.70
   0 -11  -3    3.70    1.80
   0 -11   3    3.10    1.50
   0  11   3    2.80    1.70
   0 -11   3    1.70    1.60
   0  11  -3    4.50    1.30
   0  11  -3    4.40    1.60
   1 -11   3   16.60    2.60
   1 -11   3   16.70    3.00
   1 -11   3   15.30    3.00
   1 -11   3   19.80    2.60
  -1 -11  -3   16.20    2.70
   1  11  -3   17.90    2.70
  -1 -11  -3   14.40    3.10
   1  11  -3   17.90    3.00
   1 -11  -3   12.60    2.50
  -1 -11   3   12.10    2.60
  -1  11  -3   13.30    2.80
  -1  11  -3   15.90    2.00
  -1  11  -3   14.60    2.50
   1 -11  -3   14.40    2.60
   1  11   3   12.80    2.70
   1  11   3   15.40    2.50
  -2  11   3   53.49    3.60
   2 -11   3   56.39    5.30
   2 -11   3   51.49    3.50
  -2 -11  -3   52.19    2.90
   2  11  -3   58.89    4.50
   2  11  -3   55.79    4.50
   2  11  -3   50.89    4.60
   2 -11   3   55.39    4.50
   2 -11   3   51.69    4.60
  -2 -11  -3   56.69    4.60
  -2  11  -3   64.49    3.80
  -2  11  -3   66.39    5.00
   2 -11  -3   58.29    4.60
   2  11   3   69.99    5.20
   2  11   3   65.39    4.40
   2 -11  -3   60.79    5.50
   2 -11  -3   64.69    4.40
  -2 -11   3   66.59    5.10
   2 -11  -3   65.19    4.60
   3  11  -3  175.28    8.50
  -3 -11  -3  171.28    9.00
   3 -11   3  184.88    9.40
   3 -11   3  174.78    9.50
   3 -11   3  178.28    7.10
   3  11  -3  175.08    9.50
   3  11  -3  184.08    8.90
  -3  11   3  175.68    7.90
   3 -11   3  181.58   10.40
  -3 -11  -3  171.38    7.40
   3  11   3  191.78    9.80
   3 -11  -3  187.78   10.30
   3 -11  -3  197.08   10.20
   3  11   3  189.48    8.10
   3 -11  -3  196.28    9.20
   3 -11  -3  193.88    9.50
  -3  11  -3  191.98    7.90
   3 -11  -3  186.18    8.40
   3  11   3  189.98   10.00
  -3  11  -3  187.48    9.70
  -4 -11  -3   68.39    3.80
   4  11  -3   70.09    5.00
   4 -11   3   67.19    5.10
   4 -11   3   65.19    4.50
  -4  11   3   63.79    4.00
   4  11  -3   66.19    4.90
   4 -11   3   61.49    5.50
  -4 -11  -3   70.39    5.10
   4  11  -3   70.99    4.40
   4  11   3   57.19    4.90
   4  11   3   64.89    4.70
   4  11   3   61.79    4.80
   4  11   3   58.89    3.50
  -4  11  -3   60.19    5.00
   4 -11  -3   53.49    4.50
   4 -11  -3   62.09    5.40
   4 -11  -3   58.39    3.50
   4 -11  -3   60.09    4.90
  -4 -11   3   61.09    2.80
  -4  11  -3   56.49    3.60
   4 -11  -3   57.79    5.00
   4  11   3   55.99    4.90
   5  11  -3  131.29    6.20
   5  11  -3  129.79    7.80
  -5 -11  -3  142.29    7.70
   5 -11   3  146.49    8.90
   5 -11   3  143.19    7.00
   5 -11   3  145.89    8.10
  -5 -11  -3  131.39    6.40
  -5  11   3  137.29    6.60
   5  11  -3  147.19    7.60
   5  11  -3  148.19    8.20
   5  11   3  149.88    7.50
   5  11   3  140.09    8.10
  -5 -11   3  142.69    5.80
   5 -11  -3  144.69    7.90
  -5  11  -3  142.09    6.40
   5 -11  -3  141.29    7.90
   5 -11  -3  137.39    7.40
   5 -11  -3  147.39    8.80
   5  11   3  151.08    7.50
  -6 -11  -3   62.99    4.60
   6  11  -3   66.29    4.80
   6 -11   3   71.49    5.30
   6 -11   3   64.59    3.00
  -6 -11  -3   70.79    4.10
   6  11  -3   59.09    4.60
  -6  11   3   65.49    3.90
   6  11   3   61.09    4.00
  -6  11  -3   58.69    3.60
   6  11   3   56.99    4.90
   6 -11  -3   55.69    4.50
   6 -11  -3   60.89    4.80
   6  11   3   60.19    4.50
   6 -11  -3   58.39    4.20
  -6 -11   3   56.49    3.40
   7  11  -3   69.99    4.90
  -7 -11  -3   69.39    4.90
  -7 -11  -3   68.69    4.00
  -7  11   3   71.59    4.10
   7 -11   3   73.79    5.20
   7  11  -3   69.39    4.50
   7 -11  -3   62.69    4.90
  -7 -11   3   63.69    3.50
  -7  11  -3   61.89    3.60
   7 -11  -3   59.49    4.60
   7  11   3   63.69    3.50
   8  11  -3   43.20    2.80
   8  11  -3   41.60    3.50
  -8 -11  -3   44.30    3.00
   8 -11   3   50.79    4.10
  -8  11   3   41.60    2.90
  -8 -11  -3   39.20    3.30
   8 -11  -3   38.50    3.60
   8  11   3   37.90    3.30
  -8 -11   3   39.40    2.70
  -9 -11  -3  105.09    4.90
   9 -11   3  116.09    6.00
   9 -11  -3  108.59    6.00
  -9 -11   3  109.29    4.60
 -10 -11  -3   48.00    2.60
  10 -11  -3   42.30    3.10
 -10 -11   3   47.00    2.20
   0 -12   3  184.38   10.40
   0  12  -3  202.08    9.20
   0  12   3  177.98    9.80
   0  12   3  200.38    9.10
   0 -12  -3  184.98    9.20
   0 -12  -3  184.68    9.60
   0 -12   3  191.18    9.00
   0  12  -3  186.68    9.90
   1 -12   3  283.47   13.80
  -1 -12  -3  280.87   13.10
  -1 -12  -3  287.87   12.60
   1  12  -3  297.07   12.20
   1  12  -3  282.17   13.20
   1 -12   3  281.17   11.70
   1 -12   3  271.57   12.40
   1 -12   3  289.57   13.90
   1  12   3  280.57   13.30
   1 -12  -3  279.77   12.40
   1 -12  -3  277.77   12.40
  -1 -12   3  295.87   12.70
  -1  12  -3  267.07   11.10
   1  12   3  284.27   11.70
  -1  12  -3  264.37   13.00
   2 -12   3  239.58    9.30
   2 -12   3  246.78   11.90
   2  12  -3  233.08   10.20
   2 -12   3  233.48   12.10
   2  12  -3  223.18   11.30
  -2 -12  -3  222.18   10.70
   2  12  -3  240.88   10.40
   2 -12   3  224.78   10.80
  -2  12  -3  235.48    9.60
  -2  12  -3  225.08   11.40
   2 -12  -3  229.78   10.80
   2  12   3  222.98    9.60
   2 -12  -3  222.98   10.20
   2  12   3  228.78   11.40
   2 -12  -3  224.48   10.60
  -2 -12   3  239.48   11.20
   3 -12   3   29.50    3.50
   3  12  -3   35.50    3.70
   3 -12   3   34.90    3.60
  -3  12   3   30.70    2.80
   3  12  -3   27.50    3.40
   3  12  -3   34.10    3.30
   3 -12   3   31.00    3.80
  -3 -12  -3   28.10    3.50
   3 -12  -3   38.10    3.40
   3  12   3   38.30    4.10
   3 -12  -3   41.80    4.50
   3  12   3   42.80    3.10
  -3  12  -3   36.50    4.10
   3 -12  -3   39.30    3.00
  -3 -12   3   42.30    4.30
  -3  12  -3   47.90    3.30
   3 -12  -3   40.30    3.90
  -4 -12  -3  201.78    9.60
   4  12  -3  205.78    9.30
  -4  12   3  195.38    8.40
  -4 -12  -3  209.68    7.40
   4  12  -3  197.28    8.30
   4 -12   3  208.28   10.00
   4  12  -3  182.98    9.80
   4 -12   3  209.88    9.40
   4 -12  -3  186.18   10.10
   4 -12  -3  181.78    9.20
   4  12   3  196.68    7.50
  -4  12  -3  199.88    8.30
   4  12   3  171.38    9.80
   4 -12  -3  186.78    7.70
   4 -12  -3  192.58    9.70
   4  12   3  191.08    9.40
   5  12  -3  110.39    4.90
  -5 -12  -3  108.39    4.90
   5  12  -3  113.19    6.40
   5  12  -3  111.19    6.80
   5 -12   3  110.69    6.70
  -5  12   3  106.69    5.50
   5 -12   3  111.09    5.50
  -5 -12  -3  111.59    6.50
  -5  12  -3  111.99    5.40
   5 -12  -3  103.09    6.30
   5  12   3  108.49    6.00
   5 -12  -3  111.69    6.60
   5 -12  -3  110.99    6.50
   5  12   3  115.79    6.10
  -6 -12  -3   34.80    3.30
  -6  12   3   39.00    3.10
   6  12  -3   34.30    3.30
   6 -12   3   37.70    3.80
  -6 -12  -3   37.50    2.50
   6  12  -3   39.80    3.70
   6  12   3   43.40    3.60
   6  12   3   37.50    2.90
   6 -12  -3   41.90    3.70
  -6  12  -3   38.80    2.70
   6 -12  -3   37.80    3.10
   7  12  -3  232.48    9.80
  -7 -12  -3  243.08    8.90
   7  12  -3  238.68   10.20
   7 -12   3  222.88   10.60
   7 -12  -3  226.58   10.70
   7  12   3  247.18   10.00
   7  12   3  228.58    8.50
  -8 -12  -3   49.90    2.70
   8 -12   3   51.69    3.70
   8  12  -3   44.40    3.40
   8 -12  -3   48.80    3.70
  -9 -12  -3  147.39    5.60
   9 -12   3  151.48    6.90
   9 -12  -3  151.68    7.20
   0  13   3  113.29    6.10
   0 -13  -3  102.89    6.20
   0 -13   3  108.49    7.30
   0 -13   3  111.09    5.90
   0 -13  -3  109.99    6.30
   1 -13   3  232.38   11.50
  -1  13   3  228.88   10.10
   1  13  -3  220.88   10.00
  -1 -13  -3  224.48   10.40
   1 -13   3  223.58    9.20
   1  13  -3  234.08   10.20
   1 -13  -3  205.18   10.00
   1  13   3  227.18    9.60
   1 -13  -3  214.98   10.00
  -1 -13   3  231.18   10.20
   2  13  -3  117.19    6.50
   2 -13   3  119.29    7.20
   2 -13   3  109.39    4.80
  -2 -13  -3  115.89    6.70
   2 -13   3  118.69    6.70
   2  13  -3  125.79    6.40
   2 -13  -3  134.39    6.30
  -2  13  -3  128.69    6.10
   2 -13  -3  124.29    6.80
   2 -13  -3  132.69    7.90
   2  13   3  133.79    6.00
  -2 -13   3  137.09    7.20
   3  13  -3  308.47   11.90
   3 -13   3  303.27   13.60
  -3 -13  -3  281.07   12.90
   3 -13   3  311.27   13.30
   3  13  -3  320.57   12.90
   3  13   3  303.17   13.40
   3  13   3  307.47   11.20
  -3  13  -3  301.27   11.80
   3 -13  -3  312.57   11.70
   3 -13  -3  328.17   14.60
   3 -13  -3  304.57   13.20
  -4 -13  -3   41.60    3.60
   4 -13   3   44.30    3.30
   4  13  -3   41.70    3.60
   4 -13   3   45.50    4.00
   4  13  -3   42.80    2.80
   4 -13  -3   43.20    3.90
  -4  13  -3   44.70    3.10
   4 -13  -3   50.89    4.10
   5  13  -3  359.46   14.10
   5 -13   3  329.67   12.70
   5  13  -3  327.47   13.20
   5 -13   3  323.77   13.80
   5  13   3  292.67   12.80
   5 -13  -3  321.77   13.90
   5 -13  -3  338.67   14.10
   6  13  -3   48.20    3.40
   6 -13   3   53.29    3.90
   6  13  -3   53.49    3.90
   6  13   3   48.90    2.90
   6 -13  -3   56.79    4.20
   7 -13   3   27.90    2.60
   7 -13  -3   28.30    2.70
   8 -13   3   27.00    2.50
   8 -13  -3   28.90    2.50
   0 -14   3   -0.10    1.30
   0  14   3    0.40    1.20
   0  14  -3    0.50    1.50
   1  14  -3  187.78    8.20
  -1  14   3  193.28    8.30
   1 -14   3  189.28    9.40
  -1 -14   3  169.78    9.50
   1  14   3  178.98    7.60
   1 -14  -3  176.78    9.70
   2  14  -3  119.09    6.40
  -2  14   3  122.59    6.50
   2  14  -3  129.29    6.10
   2 -14   3  138.29    7.20
   2 -14  -3  141.99    7.80
   2  14   3  128.89    5.50
   3 -14   3  170.18    8.10
   3  14  -3  164.58    7.80
   3  14  -3  173.48    7.10
   3 -14   3  178.38    8.20
   3 -14  -3  176.88    8.80
   3  14   3  174.58    8.40
   3 -14  -3  174.58    8.10
   3  14   3  173.48    6.10
   4 -14   3   53.39    3.70
   4 -14   3   59.99    3.20
   4  14  -3   52.39    2.60
   4 -14  -3   57.59    3.90
   4  14   3   50.69    3.80
   4 -14  -3   52.99    3.60
   5 -14   3  116.09    6.10
   5 -14  -3  128.39    6.20
   6 -14   3    6.60    1.40
   6 -14  -3    3.40    1.10
   0  15  -3  151.08    6.80
   0  15   3  157.68    6.50
   0 -15   3  172.28    8.20
   1 -15   3   11.30    2.00
  -1  15   3    9.50    1.40
   1  15  -3   12.30    1.80
  -1  15  -3   11.10    1.80
  -1 -15   3    9.70    1.90
   1  15   3   11.00    1.30
   1 -15  -3   11.70    2.40
   2  15  -3   76.29    3.70
   2 -15   3   73.69    4.20
  -2  15   3   78.49    4.00
   2 -15  -3   85.49    4.90
   3  15  -3   19.10    1.30
   3 -15   3   18.80    1.60
  -3  15   3   20.90    2.20
   3 -15  -3   18.30    2.10
  -4  15   3   19.30    2.10
   0  16  -3   11.70    1.40
   0   0  -4  906.61   40.80
   0   0   4  959.80   38.30
   0   0   4  913.01   34.70
   0   0  -4  979.50   38.40
   0   0   4  915.61   40.70
   0   0  -4  887.61   41.20
   0   0  -4  953.60   41.00
   1   0   4 9071.29  396.86
   1   0  -4 9607.14  376.06
   1   0   4 9465.45  337.17
   1   0   4 8317.07  373.76
  -1   0   4 9296.97  358.06
   1   0  -4 9999.00  399.36
   1   0  -4 9140.39  402.96
   1   0   4 9378.66  373.96
  -1   0  -4 9097.29  375.56
  -1   0  -4 9509.95  397.76
  -1   0   4 9079.99  402.56
  -1   0  -4 9500.25  398.06
  -1   0   4 9412.46  336.37
   1   0  -4 8859.41  401.36
   1   0  -4 8786.02  396.36
  -2   0   4  721.03   29.40
   2   0  -4  750.22   27.20
   2   0   4  726.93   27.90
  -2   0   4  779.92   32.70
  -2   0   4  723.33   32.80
  -2   0   4  731.33   32.90
  -2   0   4  712.93   27.20
  -2   0  -4  765.52   32.50
   2   0  -4  759.32   32.60
  -2   0  -4  757.72   32.50
   2   0  -4  738.83   32.90
   2   0   4  723.53   26.40
  -2   0  -4  741.53   30.50
   2   0  -4  750.72   30.60
   2   0  -4  716.23   32.50
   2   0   4  703.13   32.10
  -3   0   4 1174.58   50.19
  -3   0   4 1171.08   50.49
  -3   0   4 1143.19   50.39
   3   0   4 1035.10   41.70
   3   0  -4 1097.19   50.29
   3   0   4 1168.18   42.80
  -3   0  -4 1163.88   46.90
   3   0   4 1124.89   40.50
  -3   0   4 1156.48   45.30
  -3   0  -4 1156.68   49.90
   3   0  -4 1165.38   46.90
  -3   0  -4 1143.79   49.80
   3   0  -4 1177.28   41.90
   4   0  -4 1106.99   39.30
  -4   0   4 1059.59   46.90
  -4   0   4 1072.29   47.10
   4   0   4 1016.60   39.10
   4   0   4 1080.19   40.00
  -4   0   4 1079.49   42.30
  -4   0  -4 1054.19   46.50
   4   0  -4 1062.39   42.60
  -4   0  -4 1055.69   46.50
   4   0   4 1039.20   37.90
   5   0  -4  438.76   16.70
   5   0   4  402.96   16.00
  -5   0   4  436.56   17.60
  -5   0  -4  429.26   19.10
   5   0  -4  406.66   17.50
  -5   0   4  410.56   19.40
   5   0   4  407.36   16.40
  -5   0   4  402.06   19.60
   5   0   4  423.66   16.90
   6   0  -4   13.20    1.80
   6   0   4   12.80    1.90
  -6   0   4   11.90    2.00
  -6   0   4   11.30    1.60
   6   0   4   11.50    1.80
   6   0   4   15.30    1.90
   6   0  -4   14.40    2.00
   6   0  -4   11.50    1.30
  -6   0  -4   12.80    1.60
   6   0   4   13.70    1.70
  -7   0   4  228.98   10.70
   7   0   4  238.98   10.10
   7   0   4  235.68   10.20
   7   0   4  228.28   10.30
   7   0  -4  232.88   10.70
   7   0  -4  231.28   10.20
   7   0   4  221.68   10.50
  -8   0   4  752.72   31.40
   8   0  -4  742.53   28.40
   8   0  -4  770.32   30.20
   8   0   4  755.32   29.60
   8   0   4  764.42   28.50
   8   0   4  769.42   28.20
   9   0  -4   22.80    3.10
   9   0   4   22.20    2.80
   9   0   4   31.70    3.30
  -9   0   4   22.70    2.70
   9   0  -4   23.70    2.90
   9   0   4   27.20    2.20
   9   0  -4   27.60    3.30
  10   0   4  331.07   13.00
  10   0  -4  358.36   15.30
  10   0  -4  357.56   14.50
  10   0  -4  340.37   16.00
  11   0  -4   17.30    2.40
  11   0   4   18.30    2.90
  11   0  -4   20.60    3.20
  11   0   4   18.50    1.60
  12   0   4  117.19    4.80
  12   0  -4  118.39    6.30
  12   0  -4  111.49    7.00
  13   0  -4    5.00    1.30
  13   0  -4    5.00    1.50
  14   0  -4    0.90    0.60
   0   1  -4 7041.80  287.77
   0  -1  -4 6711.13  284.77
   0  -1   4 6725.93  270.87
   0  -1   4 6479.75  271.27
   0   1  -4 6372.46  289.37
   0  -1  -4 6812.62  291.27
   0   1   4 6791.62  241.78
   0  -1  -4 6958.40  284.97
   0  -1   4 6473.15  286.07
   0   1  -4 6666.63  284.57
   0   1  -4 7025.90  272.17
   0  -1   4 6502.15  243.38
   0  -1  -4 6572.44  270.97
   0  -1  -4 6042.10  289.87
   0   1   4 6410.56  269.07
   0   1   4 6763.22  257.87
   0   1   4 6866.91  286.77
  -1   1   4 1085.29   49.80
   1   1  -4 1188.28   46.70
  -1   1   4 1167.48   42.10
   1  -1   4 1098.49   49.20
  -1  -1  -4 1166.78   49.70
   1   1  -4 1150.08   49.60
  -1  -1  -4 1187.98   46.80
   1  -1   4 1128.99   42.20
  -1  -1  -4 1228.18   49.90
  -1   1   4 1152.48   44.70
  -1  -1  -4 1173.38   49.90
  -1   1   4 1129.99   49.99
  -1   1   4 1164.98   49.60
   1   1  -4 1162.08   49.80
  -1  -1   4 1125.59   49.50
  -1   1  -4 1114.09   49.40
  -1  -1   4 1140.09   49.80
  -1   1  -4 1092.29   49.80
  -1  -1   4 1123.69   46.70
   1   1   4 1140.29   49.50
  -1  -1   4 1093.49   41.80
   1  -1  -4 1123.69   46.60
   1  -1  -4 1140.79   49.90
   1  -1  -4 1082.99   49.99
   1   1   4 1158.18   46.40
  -1  -1   4 1088.09   44.60
  -1   1  -4 1112.59   46.50
   1   1   4 1131.19   42.30
  -1   1  -4 1115.09   49.40
  -2   1   4  790.12   32.70
   2  -1   4  725.53   31.90
   2  -1   4  738.53   27.90
  -2  -1  -4  787.32   32.90
  -2   1   4  758.92   29.50
  -2   1   4  754.52   32.80
  -2  -1  -4  766.62   32.70
  -2   1   4  734.33   27.40
   2   1  -4  782.82   32.70
   2   1  -4  744.03   32.70
  -2   1   4  730.03   32.90
   2   1  -4  760.42   27.00
   2   1  -4  774.52   30.60
   2  -1   4  770.72   26.40
  -2  -1  -4  763.02   30.70
   2   1  -4  786.72   33.00
  -2   1  -4  726.63   32.30
  -2  -1   4  720.13   29.40
   2   1   4  738.73   28.00
   2  -1  -4  671.13   32.30
   2  -1  -4  714.73   32.40
   2   1   4  707.53   26.50
   2  -1  -4  702.03   32.90
   2  -1  -4  731.13   27.30
   2  -1  -4  728.23   30.50
  -2   1  -4  706.93   32.30
  -2  -1   4  722.93   27.20
  -2  -1   4  696.13   32.80
  -2   1  -4  737.13   30.40
  -2  -1   4  710.23   32.60
   2   1   4  676.53   32.30
   3   1  -4   28.40    1.70
   3   1  -4   29.00    1.90
  -3  -1  -4   29.40    2.00
  -3   1   4   30.80    2.40
   3  -1   4   25.20    1.90
  -3   1   4   28.30    2.60
  -3  -1  -4   28.40    2.40
   3   1  -4   29.20    1.90
   3   1  -4   32.00    2.70
   3   1  -4   31.60    1.70
  -3  -1  -4   27.50    2.40
  -3   1   4   28.00    2.10
  -3   1   4   25.70    1.50
   3  -1   4   31.60    2.20
  -3   1   4   27.00    2.00
   3   1   4   27.40    1.90
   3  -1  -4   27.00    2.10
   3   1   4   28.60    2.20
   3  -1  -4   27.30    2.50
   3   1   4   30.20    2.30
  -3   1  -4   26.80    1.90
   3  -1  -4   28.80    2.00
  -3   1  -4   27.80    1.70
  -3   1  -4   29.10    2.00
  -3  -1   4   30.30    2.40
  -3  -1   4   29.90    2.20
  -3  -1   4   30.20    2.20
   3  -1  -4   27.40    1.70
  -4   1   4  596.84   24.20
  -4   1   4  616.94   26.90
  -4  -1  -4  585.94   26.80
   4  -1   4  566.94   21.80
  -4   1   4  604.54   26.80
   4   1  -4  581.74   24.10
   4   1  -4  606.74   22.50
   4  -1   4  632.14   23.10
  -4   1  -4  582.84   26.20
   4   1   4  559.04   21.90
  -4  -1   4  602.44   27.00
   4   1   4  607.44   23.10
  -4   1  -4  581.74   26.10
   4  -1  -4  596.64   24.50
  -4  -1   4  588.84   26.90
  -4  -1   4  589.14   24.20
   4  -1  -4  593.44   22.60
   4   1   4  574.64   22.50
   5  -1   4 1352.96   48.70
  -5  -1  -4 1274.37   56.69
  -5   1   4 1314.77   51.39
  -5   1   4 1301.27   57.29
  -5   1   4 1244.88   56.89
   5  -1   4 1245.28   47.50
   5  -1   4 1283.27   46.00
   5   1  -4 1379.96   48.00
   5  -1  -4 1213.48   45.50
  -5  -1   4 1276.27   57.39
   5  -1  -4 1320.87   48.00
   5   1   4 1342.87   48.70
  -5  -1   4 1312.47   51.49
  -5   1  -4 1315.67   56.19
   5  -1  -4 1301.37   51.89
   5   1   4 1260.17   47.80
   5   1   4 1244.48   46.10
  -5  -1   4 1314.77   57.19
  -6  -1  -4  137.79    7.80
   6  -1   4  148.09    6.90
   6  -1   4  133.59    7.00
   6   1  -4  141.19    7.10
  -6   1   4  131.29    8.00
   6   1  -4  139.39    6.00
  -6   1   4  144.99    7.20
   6   1  -4  134.89    6.90
   6  -1   4  132.49    6.70
   6  -1  -4  153.78    7.00
   6   1   4  154.28    7.10
   6   1   4  159.08    7.10
  -6  -1   4  153.88    7.30
  -6  -1   4  140.69    8.30
  -6   1  -4  147.59    7.20
   6  -1  -4  161.58    7.30
   6   1   4  149.29    7.00
   6   1   4  152.68    6.60
   6   1   4  155.48    7.20
   7   1  -4  579.14   22.40
  -7   1   4  599.14   24.60
   7   1  -4  541.35   20.40
   7  -1   4  610.44   22.50
   7  -1   4  578.54   23.60
   7   1  -4  615.84   23.70
   7  -1   4  566.44   23.10
   7  -1  -4  592.84   22.40
   7   1   4  555.74   20.70
   7   1   4  636.64   22.70
   7   1   4  591.44   22.30
   7  -1  -4  608.54   23.60
   7   1   4  596.04   23.30
   7   1   4  579.84   23.50
  -7  -1   4  597.94   24.80
   8  -1   4  465.65   18.40
  -8   1   4  455.35   20.00
   8   1  -4  473.85   18.80
   8   1  -4  476.65   19.70
   8  -1  -4  462.05   18.60
   8   1   4  464.25   18.50
   8   1   4  477.05   18.50
   8  -1  -4  466.75   19.70
   8   1   4  468.15   19.30
  -8  -1   4  457.85   20.20
   9  -1   4   39.70    2.50
  -9   1   4   42.80    3.50
   9   1  -4   42.50    4.00
   9   1  -4   44.80    3.70
   9   1  -4   42.40    4.10
   9  -1  -4   37.10    3.20
   9   1   4   41.90    3.70
   9  -1  -4   42.30    3.90
   9   1   4   43.80    3.80
   9   1   4   39.50    2.70
   9  -1  -4   41.60    4.00
  10  -1   4  163.78    6.50
  10   1  -4  165.68    8.30
  10   1  -4  163.88    9.20
  10   1  -4  170.58    8.90
  10  -1  -4  160.88    7.90
  10   1   4  155.58    8.40
  10   1   4  149.39    7.00
  10  -1  -4  170.98    8.90
  10   1   4  161.38    8.60
  10  -1  -4  156.98    9.20
  11   1  -4   48.40    4.60
  11  -1   4   52.89    2.70
  11   1  -4   50.89    4.10
  11   1   4   55.29    3.20
  11   1   4   62.69    4.90
  11  -1  -4   56.49    4.90
  11  -1  -4   55.59    4.00
  12   1  -4  171.48    8.20
  12   1  -4  167.28    8.90
  12  -1  -4  163.88    9.00
  12   1   4  164.98    6.90
  12  -1  -4  181.88    8.20
  13   1  -4   67.99    4.00
  13   1   4   60.99    2.80
  13  -1  -4   58.69    3.70
  14   1  -4   21.40    1.80
  14  -1  -4   24.40    1.70
   0  -2  -4  627.94   25.30
   0   2  -4  606.44   26.90
   0   2  -4  626.84   25.20
   0   2   4  607.84   23.10
   0   2  -4  598.14   27.00
   0  -2   4  614.54   25.00
   0  -2   4  637.54   24.90
   0  -2  -4  595.64   27.20
   0   2   4  604.94   24.20
   0   2  -4  597.04   27.00
   0  -2   4  579.34   26.60
   0  -2  -4  597.94   27.00
   0  -2   4  601.14   22.80
   0  -2   4  594.74   22.90
   0   2   4  558.74   26.90
   0  -2  -4  617.24   27.40
  -1  -2  -4  344.17   17.00
   1  -2   4  318.37   13.40
  -1   2   4  329.77   16.80
   1  -2   4  328.47   14.30
  -1   2   4  337.87   14.30
  -1  -2  -4  324.47   16.70
   1   2  -4  331.47   16.90
  -1  -2  -4  335.07   17.20
  -1  -2  -4  350.46   15.80
   1   2  -4  333.67   16.80
   1   2  -4  344.27   15.70
   1  -2   4  322.17   14.20
  -1   2   4  339.27   15.10
  -1   2  -4  377.76   16.50
  -1  -2   4  394.46   16.90
  -1   2  -4  381.96   16.70
   1  -2  -4  390.16   17.40
  -1   2  -4  398.46   16.80
  -1   2  -4  380.96   15.60
  -1  -2   4  388.96   15.80
   1  -2  -4  388.76   15.70
   1   2   4  415.36   15.70
   1  -2  -4  377.46   16.70
   1   2   4  381.66   16.90
   1   2   4  396.86   14.70
   1  -2  -4  403.76   16.60
  -1  -2   4  387.96   14.10
  -1  -2   4  410.86   16.50
  -1  -2   4  397.46   15.60
  -2  -2  -4   61.39    4.30
   2   2  -4   59.39    3.50
  -2  -2  -4   56.09    3.60
   2  -2   4   57.69    3.20
  -2  -2  -4   58.99    3.70
  -2   2   4   55.29    3.60
  -2   2   4   57.09    4.20
  -2   2   4   59.49    3.50
  -2  -2  -4   58.59    4.10
   2  -2   4   59.19    3.50
  -2   2   4   58.39    3.20
   2   2  -4   52.09    4.00
  -2   2   4   64.29    4.00
   2  -2  -4   72.79    4.40
  -2   2  -4   73.09    3.70
  -2  -2   4   62.99    4.00
  -2  -2   4   67.79    3.80
   2  -2  -4   72.79    3.40
   2   2   4   71.69    3.60
   2   2   4   74.29    3.30
   2   2   4   70.39    4.00
   2  -2  -4   69.59    3.00
   2  -2  -4   67.79    3.00
  -2  -2   4   71.59    3.80
  -2   2  -4   74.99    3.80
  -2  -2   4   64.99    3.60
   2  -2  -4   73.59    3.90
   2   2   4   71.09    3.70
  -2   2  -4   67.89    3.30
  -3  -2  -4  489.25   22.30
   3  -2   4  481.65   18.20
  -3   2   4  501.25   22.50
   3  -2   4  454.95   18.90
  -3   2   4  493.85   20.30
  -3   2   4  468.95   18.70
   3   2  -4  489.85   18.60
   3   2  -4  496.45   22.10
   3  -2   4  505.75   19.40
   3   2  -4  489.75   23.00
  -3  -2  -4  478.45   22.70
   3   2  -4  473.05   22.00
  -3  -2  -4  480.15   21.20
  -3   2   4  478.45   22.40
  -3  -2   4  487.35   22.50
  -3   2  -4  501.15   21.90
   3  -2  -4  507.65   20.40
   3  -2  -4  519.25   20.80
  -3  -2   4  504.95   22.70
   3   2   4  489.55   18.50
   3  -2  -4  517.45   19.00
   3   2   4  520.45   19.50
  -3  -2   4  515.45   21.40
  -3   2  -4  510.05   21.90
   4  -2   4  347.47   13.90
  -4   2   4  333.97   15.80
  -4  -2  -4  328.77   16.10
  -4   2   4  329.87   15.90
  -4  -2  -4  337.37   15.50
   4  -2   4  341.37   13.50
   4   2  -4  345.17   13.40
   4  -2   4  313.27   13.00
  -4   2   4  326.47   14.30
  -4  -2   4  333.17   15.90
  -4  -2   4  356.46   16.30
   4   2   4  352.46   13.90
  -4  -2   4  338.57   15.30
   4   2   4  314.47   13.20
   4  -2  -4  342.97   13.60
  -4  -2   4  347.57   14.50
   4  -2  -4  336.87   14.70
  -4   2  -4  334.17   15.10
  -4   2  -4  336.47   15.10
   4   2   4  335.77   13.50
  -5  -2  -4  963.20   43.80
   5  -2   4 1025.10   37.50
   5  -2   4  999.00   35.40
   5   2  -4 1016.80   36.90
  -5   2   4  973.80   39.40
  -5   2   4  961.10   43.70
  -5   2   4  960.00   32.30
   5  -2  -4  993.40   40.00
   5  -2  -4  999.40   37.00
  -5  -2   4 1010.30   39.60
  -5   2  -4  997.50   42.60
   5   2   4  989.80   37.40
   5   2   4  979.50   35.50
   5  -2  -4  945.81   34.70
  -5  -2   4  979.20   44.00
   5   2   4  932.11   35.50
   5   2   4  969.20   36.80
   6  -2   4   18.70    2.20
   6   2  -4   18.90    2.20
  -6   2   4   20.90    2.10
   6  -2   4   20.30    2.30
   6   2  -4   19.80    2.40
   6   2  -4   18.60    1.80
  -6  -2  -4   18.80    2.40
   6  -2  -4   30.80    2.60
   6   2   4   28.10    2.70
   6   2   4   30.20    2.60
   6   2   4   30.20    2.60
   6   2   4   32.10    2.70
  -6   2  -4   29.00    1.80
  -6  -2   4   32.10    2.60
  -6  -2   4   27.70    3.00
   6   2   4   28.80    2.50
   6  -2  -4   30.70    2.60
   7   2  -4  129.49    6.80
   7  -2   4  128.99    6.40
   7  -2   4  120.59    6.60
   7   2  -4  120.29    5.30
   7   2  -4  137.09    7.00
  -7   2   4  124.59    6.60
   7   2   4  131.99    6.70
   7   2   4  128.29    6.50
   7   2   4  114.49    6.00
   7  -2  -4  124.49    6.50
   7   2   4  125.19    6.60
   7  -2  -4  123.29    6.70
   8   2  -4  159.78    8.30
   8  -2   4  149.29    7.60
   8   2  -4  156.28    8.50
  -8   2   4  153.18    8.10
   8   2   4  163.18    7.90
   8  -2  -4  161.38    8.10
   8   2   4  163.58    8.20
   8   2   4  167.78    8.30
   8  -2  -4  162.98    8.50
   8   2   4  167.18    7.50
  -9   2   4  303.67   14.40
   9  -2   4  319.57   11.70
   9   2  -4  335.27   14.30
   9   2  -4  317.87   14.70
   9   2  -4  322.07   13.90
   9   2   4  335.57   14.00
   9  -2  -4  320.47   14.00
   9   2   4  309.67   13.50
   9   2   4  326.37   14.40
   9  -2  -4  316.07   14.70
   9   2   4  311.17   12.60
   9  -2  -4  307.87   13.00
  10  -2   4   52.49    2.40
  10   2  -4   46.50    4.30
  10   2  -4   47.20    4.10
  10   2  -4   54.39    4.60
  10  -2  -4   49.00    4.60
  10  -2  -4   47.50    3.60
  10   2   4   48.50    3.30
  10   2   4   52.39    4.70
  10   2   4   49.00    4.30
  10  -2  -4   52.09    4.60
  11   2  -4   65.39    5.10
  11   2  -4   63.89    4.70
  11   2   4   60.19    3.60
  11  -2  -4   64.79    4.30
  11  -2  -4   67.19    5.10
  12   2  -4  149.79    7.60
  12   2  -4  148.09    8.10
  12  -2  -4  149.39    8.40
  12  -2  -4  152.58    7.20
  12   2   4  151.98    6.50
  13   2  -4   49.70    3.40
  13  -2  -4   53.99    3.30
  13   2   4   55.69    2.80
  14   2  -4   81.59    4.10
  14  -2  -4   83.99    3.60
   0  -3   4  590.24   23.20
   0  -3  -4  613.44   25.60
   0  -3   4  625.44   21.90
   0   3   4  619.64   24.50
   0  -3   4  607.44   23.10
   0  -3   4  610.44   25.00
   0   3  -4  606.54   25.50
   0   3   4  584.34   25.60
   0   3  -4  619.34   27.40
   0  -3  -4  605.64   27.20
   0   3   4  619.94   27.40
   0   3  -4  608.94   27.30
   0  -3   4  615.44   25.00
   0  -3  -4  617.94   25.10
   0  -3   4  563.44   26.90
   0   3   4  624.74   23.40
  -1  -3  -4  196.18    8.80
  -1  -3  -4  195.78    8.90
  -1  -3  -4  204.38   10.10
   1  -3   4  216.38    8.20
  -1   3   4  193.68    8.40
   1   3  -4  195.58    9.70
   1  -3   4  184.68    8.20
   1   3  -4  201.78    9.80
   1   3  -4  197.68    8.80
  -1   3   4  193.08    9.60
  -1  -3  -4  183.58    9.20
   1  -3   4  182.28    8.90
  -1   3   4  192.28    8.10
   1  -3   4  191.38    7.60
  -1   3  -4  185.48    9.30
  -1  -3   4  196.78    7.50
  -1   3  -4  190.78    9.30
   1  -3  -4  182.88    8.60
   1   3   4  183.78    8.20
  -1  -3   4  184.78    8.30
   1   3   4  188.98    8.70
  -1  -3   4  181.48    9.30
   1  -3  -4  186.28    8.80
  -1   3  -4  183.78    8.50
  -1  -3   4  198.48    8.70
  -1  -3   4  182.08    8.60
   1  -3  -4  174.58    8.90
   1  -3  -4  196.38    8.90
   1  -3  -4  184.68    9.90
   1   3   4  187.78    9.60
  -1  -3   4  191.48    8.50
   1   3   4  179.68    7.80
  -2  -3  -4  787.02   30.90
  -2  -3  -4  772.62   33.20
   2   3  -4  661.23   25.80
  -2   3   4  720.73   32.50
  -2  -3  -4  735.33   32.60
   2  -3   4  662.93   27.40
   2  -3   4  711.03   27.60
   2   3  -4  734.23   30.50
   2   3  -4  714.33   32.80
  -2   3   4  720.63   27.50
  -2   3   4  747.33   32.60
   2  -3   4  706.73   26.10
  -2   3   4  742.13   29.30
   2   3  -4  739.03   27.20
  -2  -3   4  724.53   32.50
  -2  -3   4  770.02   32.40
  -2   3  -4  696.93   32.00
   2  -3  -4  740.03   29.90
   2   3   4  731.33   27.90
   2  -3  -4  747.93   30.10
   2   3   4  728.13   26.40
  -2  -3   4  731.23   30.60
  -2   3  -4  720.73   32.10
   2   3   4  703.23   32.60
  -3   3   4  104.59    4.80
  -3   3   4  105.09    5.10
  -3   3   4  110.79    5.80
  -3  -3  -4  108.19    5.60
   3  -3   4   95.89    5.00
   3   3  -4  100.39    4.60
   3  -3   4   97.39    4.70
  -3  -3  -4  105.59    6.20
   3  -3   4  101.79    5.00
  -3   3   4  104.19    5.50
  -3  -3  -4   99.89    5.50
   3   3  -4  100.89    6.20
   3   3  -4  101.89    4.60
  -3   3  -4   94.19    5.10
  -3  -3   4   89.09    5.30
  -3   3  -4   93.29    5.10
  -3  -3   4   94.69    5.80
   3   3   4   87.19    4.30
  -3  -3   4  104.19    5.50
   3   3   4   89.19    4.90
   3  -3  -4   90.29    5.30
   3   3   4   99.39    5.10
   4   3  -4  747.73   27.50
  -4   3   4  720.93   32.80
   4  -3   4  671.13   26.40
   4  -3   4  738.53   28.10
  -4  -3  -4  689.03   33.20
  -4  -3  -4  718.63   32.80
  -4   3   4  718.23   29.50
   4  -3   4  723.03   27.80
  -4   3   4  716.53   24.20
  -4   3   4  685.93   32.70
  -4   3  -4  747.53   31.80
   4  -3  -4  743.13   30.20
  -4  -3   4  744.83   33.20
   4  -3  -4  759.92   26.70
   4   3   4  717.33   26.80
   4  -3  -4  752.62   27.80
  -4  -3   4  727.23   32.90
   4   3   4  748.23   28.20
   4   3   4  744.33   27.80
  -4  -3   4  748.03   31.30
   4  -3  -4  719.13   25.50
   5  -3   4  190.58    8.90
  -5   3   4  181.28    8.90
  -5   3   4  183.78    7.20
  -5  -3  -4  181.58    8.50
  -5   3   4  178.38   10.00
   5   3  -4  193.08    8.60
  -5  -3  -4  171.98   10.30
   5  -3   4  186.78    8.30
   5  -3   4  195.28    8.80
  -5  -3   4  204.28   10.70
  -5   3  -4  204.88    8.90
   5  -3  -4  201.98    9.50
  -5  -3   4  197.68    9.90
   5   3   4  205.78    8.80
   5   3   4  195.88    8.60
   5   3   4  201.68    8.90
   5  -3  -4  204.78    8.90
   5  -3  -4  199.68    8.40
  -6   3   4   82.09    3.90
   6   3  -4   77.49    4.20
   6   3  -4   76.49    4.90
   6   3  -4   81.79    4.90
  -6   3   4   78.49    4.70
   6  -3   4   79.29    4.90
   6  -3   4   84.59    4.70
   6   3   4   86.09    4.70
   6   3   4   84.99    5.00
  -6  -3   4   83.79    6.00
   6  -3  -4   86.29    4.90
   6  -3  -4   90.69    5.10
   6   3   4   92.99    5.10
  -6   3  -4   87.29    4.10
   6   3   4   86.39    4.90
   6  -3  -4   85.69    5.20
   7   3  -4   85.49    5.20
   7  -3   4   85.79    4.80
   7   3  -4   82.49    5.20
  -7   3   4   78.79    4.90
   7   3  -4   87.59    4.20
   7  -3   4   81.39    5.10
   7  -3  -4   77.59    5.10
   7   3   4   73.89    4.50
   7  -3  -4   80.59    5.00
   7   3   4   82.09    5.30
   7   3   4   85.79    5.10
   7   3   4   81.49    5.00
  -8   3   4  178.58    9.40
   8   3  -4  182.88    9.70
   8   3  -4  181.38    7.40
   8   3  -4  178.18    9.40
   8   3   4  206.08    9.70
   8   3   4  201.58    9.30
   8   3   4  200.28    8.70
   8  -3  -4  195.48    9.90
   8   3   4  208.68    9.70
   8  -3  -4  203.18    9.50
  -9  -3  -4   83.39    5.40
   9   3  -4   88.79    5.90
   9   3  -4   86.39    5.70
   9   3  -4   84.19    5.90
  -9   3   4   83.09    5.30
   9   3   4   88.79    5.80
   9   3   4   86.79    5.20
   9   3   4   86.19    5.40
   9  -3  -4   85.59    5.60
   9  -3  -4   78.69    5.80
   9   3   4   84.49    4.90
  10   3  -4  442.36   17.80
 -10  -3  -4  463.95   17.60
  10   3  -4  427.06   17.60
  10   3   4  393.26   18.00
  10  -3  -4  395.66   16.40
  10  -3  -4  424.56   17.80
  10  -3  -4  402.76   18.70
  10   3   4  402.66   16.20
 -11  -3  -4   77.29    5.30
  11   3  -4   67.99    5.30
  11   3  -4   69.19    5.00
  11  -3  -4   76.19    5.50
  11   3   4   77.79    4.30
  11  -3  -4   81.19    4.70
  12   3  -4   28.80    3.40
 -12  -3  -4   29.10    3.30
  12   3  -4   25.20    2.80
  12   3   4   26.70    2.20
  12  -3  -4   24.70    3.10
  12  -3  -4   26.20    2.50
  13   3  -4   25.90    2.40
  13  -3  -4   31.40    2.30
  13   3   4   31.80    2.00
  14   3  -4  109.29    5.00
  14   3   4  111.29    3.90
   0  -4  -4  130.99    6.60
   0  -4  -4  132.99    6.70
   0   4   4  131.89    6.00
   0   4  -4  140.99    7.40
   0  -4  -4  129.99    6.80
   0  -4   4  135.19    6.50
   0  -4   4  135.69    5.80
   0  -4  -4  128.79    7.80
   0   4   4  131.29    7.40
   0  -4   4  127.89    5.80
   0   4  -4  133.89    6.60
   0  -4   4  132.49    5.80
   0   4   4  140.29    6.40
   0   4   4  150.18    6.50
   1  -4   4   89.49    4.30
  -1  -4  -4   85.09    4.90
  -1   4   4   89.89    4.60
  -1  -4  -4   88.09    5.80
  -1   4   4   94.39    4.70
   1   4  -4   93.99    4.40
   1   4  -4   86.59    4.80
  -1  -4  -4   91.39    4.90
   1  -4   4   86.29    4.80
  -1   4   4   90.99    5.40
   1   4  -4   82.59    4.20
  -1  -4  -4   86.29    4.90
  -1  -4   4   87.89    4.70
   1   4   4   87.79    5.40
   1  -4  -4   87.99    4.50
   1   4   4   86.49    4.50
   1  -4  -4   89.99    4.50
  -1  -4   4   85.99    4.50
   1   4   4   88.29    4.70
   1  -4  -4   90.29    4.30
   1  -4  -4   90.39    5.10
  -1   4  -4   84.29    5.10
   2   4  -4  313.27   12.80
   2  -4   4  295.97   13.30
   2  -4   4  306.17   12.40
  -2  -4  -4  320.77   14.70
  -2   4   4  319.17   13.80
  -2  -4  -4  307.07   14.10
  -2  -4  -4  314.17   15.30
   2   4  -4  296.47   12.30
   2   4  -4  319.97   15.90
  -2   4   4  325.27   15.60
  -2  -4  -4  328.67   16.20
  -2   4   4  311.97   13.10
   2  -4   4  309.87   13.20
   2   4   4  349.77   13.60
   2  -4  -4  345.07   13.80
  -2  -4   4  360.76   15.00
   2  -4  -4  333.47   13.30
  -2   4  -4  329.77   15.10
   2  -4  -4  336.27   14.50
  -2  -4   4  337.07   13.50
   2   4   4  333.37   12.80
  -2  -4   4  330.07   14.50
  -3   4   4  121.59    6.50
  -3   4   4  118.79    4.90
   3   4  -4  126.89    5.60
  -3   4   4  127.09    6.20
   3  -4   4  114.29    4.70
  -3   4   4  117.09    6.80
  -3   4   4  120.39    5.80
   3  -4   4  109.39    5.50
  -3  -4  -4  125.59    6.20
  -3  -4  -4  114.99    6.60
  -3  -4  -4  130.09    7.60
   3  -4   4  118.09    6.00
   3  -4   4  123.09    6.10
  -3  -4  -4  117.09    6.60
   3   4   4  129.19    6.30
  -3   4  -4  122.59    6.30
   3  -4  -4  122.29    6.20
   3  -4  -4  117.29    5.40
  -3  -4   4  124.49    6.50
   3   4   4  125.49    6.00
   3  -4  -4  122.59    6.50
  -3  -4   4  124.99    6.20
  -3  -4   4  121.29    6.50
  -4   4   4    6.90    1.30
  -4   4   4    7.50    1.30
  -4  -4  -4    5.00    1.70
  -4   4   4    4.30    1.00
  -4  -4  -4    7.50    1.60
   4  -4   4    5.60    1.50
   4   4  -4    5.50    1.10
   4  -4   4    5.10    1.30
   4  -4  -4    4.00    1.40
   4  -4  -4    3.10    1.20
   4   4   4    3.40    1.20
  -4  -4   4    3.40    1.20
   4  -4  -4    4.30    1.10
  -4   4  -4    3.90    0.80
  -4  -4   4    2.60    1.10
   4   4   4    4.30    1.20
   4  -4  -4    5.20    1.30
  -4  -4   4    4.70    1.40
   5   4  -4  201.58    9.00
  -5   4   4  187.58    7.40
  -5  -4  -4  181.18   10.90
  -5   4   4  193.28    9.30
   5  -4   4  207.08    9.30
  -5  -4  -4  188.58    8.80
   5  -4   4  194.48    8.60
   5  -4   4  196.98    9.20
  -5   4   4  190.68   10.40
   5   4   4  207.58    9.20
  -5  -4   4  198.08   10.20
   5  -4  -4  188.28    9.80
   5   4   4  202.08    8.40
   5   4   4  198.68    9.20
  -5  -4   4  200.58    9.20
   5   4   4  198.88    7.80
  -5   4  -4  198.78    9.20
   5   4   4  201.08    9.00
   5  -4  -4  199.88    8.70
  -6   4   4 1131.29   46.70
  -6  -4  -4 1151.98   41.60
   6  -4   4 1219.28   44.20
   6   4  -4 1210.68   44.10
  -6   4   4 1140.69   38.40
   6   4  -4 1146.19   38.90
   6   4  -4 1161.58   41.70
   6  -4   4 1195.98   42.00
   6   4  -4 1185.28   40.70
   6   4   4 1139.59   44.40
   6   4   4 1096.19   39.30
   6   4   4 1185.18   42.40
   6   4   4 1223.08   44.20
  -6  -4   4 1139.59   44.00
   6   4   4 1151.58   39.00
   6  -4  -4 1148.09   47.90
   6  -4  -4 1163.78   41.50
   6  -4  -4 1158.98   44.10
   7   4  -4   57.79    4.30
  -7   4   4   54.29    3.10
   7  -4   4   59.49    3.90
   7   4  -4   54.39    3.50
  -7   4   4   56.59    4.00
  -7  -4  -4   53.19    4.10
   7  -4  -4   55.89    4.30
   7   4   4   53.99    4.10
   7  -4  -4   56.69    4.20
   7   4   4   51.79    3.80
   7   4   4   58.09    4.20
   8   4  -4  352.36   13.20
  -8   4   4  361.86   13.00
  -8  -4  -4  360.56   15.00
  -8   4   4  333.67   15.70
   8   4  -4  338.27   15.70
   8   4   4  370.66   15.70
   8   4   4  364.56   15.10
   8   4   4  351.06   13.90
   8  -4  -4  345.87   15.90
   8  -4  -4  369.86   15.20
  -9   4   4   73.89    5.30
   9   4  -4   75.29    5.70
  -9  -4  -4   83.39    5.60
   9   4   4   86.59    5.70
   9   4   4   87.59    5.10
   9   4   4   90.99    5.30
   9   4   4   93.19    5.70
   9  -4  -4   91.59    6.00
   9  -4  -4   86.39    6.10
 -10  -4  -4  121.29    6.80
  10   4  -4  113.89    6.80
  10   4  -4  106.49    6.80
  10   4  -4  107.69    6.60
  10  -4  -4   99.39    6.50
  10   4   4   98.79    5.60
  10   4   4   86.09    6.10
 -11  -4  -4   51.89    4.40
  11   4  -4   45.90    4.00
  11  -4  -4   46.80    3.40
  11   4   4   46.10    3.30
  11  -4  -4   44.50    4.40
  12   4  -4  271.27   11.60
  12   4  -4  264.97   12.00
 -12  -4  -4  278.87   12.00
  12  -4  -4  247.28   12.00
  12  -4  -4  262.27   10.80
  12   4   4  265.37   10.70
  13   4  -4   14.80    2.00
  13  -4  -4   17.80    1.60
  13   4   4   13.30    1.50
  14   4  -4   69.29    3.60
  14   4   4   74.79    2.90
   0   5   4    8.60    1.50
   0   5   4    7.50    1.70
   0  -5  -4    8.10    1.30
   0  -5  -4    7.00    1.00
   0   5   4    7.40    1.30
   0   5  -4    7.40    1.40
   0   5   4    6.20    1.20
   0   5  -4    7.70    1.40
   0   5  -4    8.60    1.60
   0  -5   4    8.80    1.60
   0  -5  -4    6.20    1.30
   0  -5  -4    6.10    1.50
   1  -5   4   80.09    3.80
  -1   5   4   84.99    4.40
   1   5  -4   86.39    5.40
  -1  -5  -4   85.09    4.50
   1  -5   4   76.89    4.00
  -1   5   4   81.59    5.20
   1   5  -4   73.49    4.00
   1   5  -4   88.69    4.30
   1  -5   4   75.29    4.50
  -1  -5  -4   82.29    4.60
  -1   5   4   78.49    4.40
  -1   5   4   76.09    4.00
  -1   5   4   75.29    3.40
  -1  -5  -4   86.49    4.80
   1  -5  -4   68.69    4.00
   1  -5  -4   68.09    4.60
   1  -5  -4   68.19    4.00
   1   5   4   68.29    4.30
  -1  -5   4   65.29    3.80
   1   5   4   70.79    4.10
  -1   5  -4   67.59    4.20
  -1   5  -4   60.79    4.60
  -1  -5   4   67.39    4.30
   2   5  -4  473.15   17.30
  -2  -5  -4  474.35   20.40
  -2  -5  -4  463.55   17.30
  -2   5   4  463.75   21.60
  -2   5   4  478.65   19.20
   2   5  -4  468.25   18.00
  -2  -5  -4  473.45   21.20
  -2  -5  -4  472.55   22.40
   2  -5   4  457.35   16.40
  -2   5   4  466.55   15.60
   2  -5   4  451.75   18.50
  -2  -5  -4  473.35   19.60
   2  -5   4  449.66   17.20
  -2   5   4  467.05   18.30
   2   5  -4  503.35   22.20
   2  -5  -4  424.46   16.80
  -2   5  -4  430.36   20.90
  -2  -5   4  443.86   18.30
   2  -5  -4  432.56   19.80
   2   5   4  437.76   17.50
   2  -5  -4  445.76   17.00
  -2  -5   4  417.36   19.70
   2   5   4  452.65   18.50
   2  -5  -4  440.06   18.90
   2  -5  -4  435.46   18.20
  -3   5   4  358.16   15.10
  -3   5   4  350.36   12.30
   3  -5   4  330.27   12.40
  -3   5   4  351.46   17.10
  -3  -5  -4  366.26   16.30
  -3  -5  -4  344.17   13.90
  -3   5   4  337.87   14.40
   3  -5   4  338.87   13.60
   3  -5   4  346.77   14.80
   3   5  -4  361.06   13.70
  -3  -5  -4  358.26   15.30
  -3  -5  -4  370.96   18.00
   3   5   4  355.76   14.80
   3  -5  -4  328.77   15.80
   3  -5  -4  350.76   13.60
  -3   5  -4  353.36   16.30
  -3  -5   4  349.77   16.40
   3  -5  -4  347.57   14.70
   3  -5  -4  336.47   13.20
   3   5   4  341.97   14.00
  -3  -5   4  351.96   14.60
   4  -5   4  585.34   21.50
  -4  -5  -4  555.94   21.60
  -4   5   4  557.04   19.40
  -4   5   4  571.34   23.80
   4  -5   4  599.84   23.00
  -4   5   4  536.45   26.50
  -4  -5  -4  594.64   27.60
   4   5  -4  600.34   21.50
  -4   5  -4  591.54   25.60
   4   5   4  578.04   23.00
   4  -5  -4  569.14   19.90
   4   5   4  561.54   20.10
   4  -5  -4  559.34   21.20
   4  -5  -4  569.04   23.00
  -4  -5   4  584.54   22.70
   4   5   4  578.74   21.90
   4  -5  -4  528.55   24.50
  -4  -5   4  563.94   25.20
   4   5   4  574.84   20.70
   4  -5  -4  549.35   20.50
  -5   5   4  257.97    9.70
   5  -5   4  283.47   12.10
  -5   5   4  261.77   12.00
  -5  -5  -4  263.97   11.50
   5   5  -4  256.57   10.30
   5   5  -4  265.17   10.90
   5  -5   4  273.47   11.10
  -5  -5  -4  254.77   14.30
   5   5   4  251.27   10.50
   5   5   4  274.17   11.80
   5   5   4  264.57   11.50
   5   5   4  257.07   11.80
   5  -5  -4  272.37   10.20
   5  -5  -4  253.47   11.00
  -5  -5   4  259.47   11.70
   5   5   4  256.97   10.20
   5  -5  -4  239.88   12.60
   5  -5  -4  267.67   12.30
  -6   5   4  487.75   21.50
  -6  -5  -4  474.85   19.70
   6  -5   4  523.15   20.90
   6   5  -4  503.75   19.00
  -6   5   4  494.15   17.50
   6  -5   4  525.15   19.70
   6   5  -4  507.85   18.30
   6   5  -4  518.15   20.60
   6   5   4  531.45   20.20
   6   5   4  506.95   18.50
   6   5   4  480.95   17.90
   6   5   4  529.65   20.80
   6  -5  -4  486.65   22.50
   6   5   4  493.05   20.80
   6  -5  -4  503.85   19.60
   7   5  -4   80.69    4.90
   7  -5   4   79.79    5.40
  -7  -5  -4   73.49    5.00
   7   5  -4   84.79    5.40
  -7   5   4   78.19    5.10
   7  -5   4   79.59    4.90
  -7   5   4   77.29    4.00
   7   5  -4   81.89    4.70
   7  -5  -4   75.99    5.50
   7   5   4   81.19    5.20
   7  -5  -4   83.89    5.30
   7   5   4   84.39    5.00
   7   5   4   86.09    5.40
   8   5  -4  258.07   10.10
   8   5  -4  252.37   12.10
  -8   5   4  244.48   11.90
  -8   5   4  257.07    9.80
  -8  -5  -4  256.17   11.60
   8   5   4  263.77   11.20
   8  -5  -4  241.58   11.70
   8  -5  -4  242.08   11.50
   8   5   4  241.58   10.50
   8   5   4  257.87   11.60
   8   5   4  244.08   12.00
  -9  -5  -4   29.10    3.50
   9   5  -4   30.50    3.60
   9   5   4   26.00    3.20
   9   5   4   26.80    3.00
   9  -5  -4   29.40    3.30
   9   5   4   27.10    2.90
   9   5   4   26.00    3.30
 -10  -5  -4  271.27   12.60
  10   5  -4  274.27   13.20
  10  -5  -4  276.17   12.80
  10   5   4  274.07   11.80
  10   5   4  286.07   11.70
 -11  -5  -4   52.59    4.30
  11   5  -4   47.30    4.20
  11  -5  -4   57.49    3.60
  11  -5  -4   55.49    4.80
 -11  -5   4   47.90    4.70
  11   5   4   57.29    3.80
 -12  -5  -4  165.88    8.40
  12   5  -4  159.88    7.90
  12  -5  -4  160.08    8.50
  12   5   4  155.78    7.10
  12  -5  -4  158.88    7.00
  13   5  -4    3.30    1.00
  13  -5  -4    2.00    0.60
  13   5   4    2.20    0.80
   0   6  -4   65.69    3.90
   0   6  -4   65.89    4.10
   0  -6  -4   61.49    3.80
   0   6  -4   64.89    4.90
   0  -6   4   68.59    4.40
   0  -6   4   62.59    3.80
   0   6   4   64.79    3.30
   0   6   4   70.09    4.10
   0   6   4   70.79    4.10
   0   6   4   65.99    4.20
   0  -6  -4   68.39    4.60
  -1   6   4 1301.37   48.60
   1   6  -4 1284.07   45.80
   1  -6   4 1298.77   44.40
  -1   6   4 1370.66   51.39
  -1  -6  -4 1193.08   53.39
  -1  -6  -4 1298.57   45.10
  -1  -6  -4 1305.57   52.29
  -1   6   4 1345.37   57.49
   1  -6   4 1254.47   48.40
  -1   6   4 1247.38   45.70
   1   6  -4 1320.07   57.49
  -1   6   4 1244.38   42.00
   1   6  -4 1313.87   48.30
   1  -6  -4 1301.37   45.00
   1  -6  -4 1261.07   44.90
  -1  -6   4 1226.08   44.70
   1  -6  -4 1260.17   52.79
  -1  -6   4 1300.27   48.40
  -1  -6   4 1236.08   52.49
   1  -6  -4 1317.37   52.49
  -1   6  -4 1246.18   45.80
  -1   6  -4 1331.07   48.60
   1   6   4 1315.17   48.70
   1   6   4 1303.87   46.00
   1  -6  -4 1288.07   47.80
  -1   6  -4 1221.28   56.79
   2   6  -4  353.96   12.50
  -2  -6  -4  354.16   14.20
  -2   6   4  343.07   12.50
   2   6  -4  396.46   13.80
  -2  -6  -4  346.77   16.40
   2   6  -4  365.46   14.20
  -2   6   4  364.46   15.50
  -2  -6  -4  360.96   16.00
   2   6  -4  354.16   14.60
  -2   6   4  360.86   15.00
   2  -6   4  347.57   15.20
   2  -6   4  352.96   13.90
   2  -6   4  343.67   13.20
  -2   6   4  370.56   17.80
   2  -6  -4  340.87   13.70
   2  -6  -4  351.76   14.80
   2  -6  -4  343.77   16.30
   2  -6  -4  354.26   13.90
  -2   6  -4  352.66   17.10
   2   6   4  358.76   14.40
  -2   6  -4  358.36   15.10
  -2  -6   4  353.96   15.00
   2   6   4  369.76   15.20
  -2  -6   4  325.07   13.90
   3  -6   4  480.95   19.70
  -3   6   4  458.65   16.40
   3  -6   4  449.46   16.70
  -3  -6  -4  490.05   21.70
  -3   6   4  448.76   22.70
   3   6  -4  474.25   16.90
  -3  -6  -4  452.95   18.30
   3   6  -4  501.75   18.40
   3  -6   4  485.35   18.20
  -3   6   4  462.45   19.30
  -3   6   4  489.35   20.20
  -3  -6   4  490.05   19.40
   3   6   4  475.15   18.60
   3  -6  -4  478.55   19.50
   3  -6  -4  460.45   21.10
   3   6   4  487.15   19.60
  -3   6  -4  466.45   19.50
   3  -6  -4  468.35   17.60
   3  -6  -4  484.45   18.00
   3  -6  -4  465.95   17.00
   4   6  -4  418.16   15.70
   4  -6   4  409.56   15.50
  -4  -6  -4  387.66   15.80
  -4   6   4  391.76   13.80
   4   6  -4  369.36   14.30
  -4   6   4  381.66   17.00
   4  -6   4  406.06   16.80
   4   6   4  379.56   15.00
  -4  -6   4  390.96   16.30
   4  -6  -4  362.06   13.70
   4  -6  -4  371.66   15.20
   4   6   4  382.76   14.50
   4  -6  -4  398.36   16.80
   4  -6  -4  383.26   14.70
   4   6   4  402.46   15.90
  -4   6  -4  391.76   16.70
   4  -6  -4  369.76   17.80
   4   6   4  398.46   16.70
   5   6  -4   66.39    4.10
  -5   6   4   65.29    4.30
   5   6  -4   68.69    4.20
   5  -6   4   73.49    4.90
  -5  -6  -4   71.49    4.60
   5  -6   4   67.59    4.10
  -5   6   4   65.09    3.30
   5   6  -4   63.99    4.20
   5   6   4   53.79    4.20
   5   6   4   50.39    3.50
   5   6   4   58.79    4.30
   5  -6  -4   53.09    4.60
   5   6   4   53.09    4.20
   5  -6  -4   53.49    4.50
   5   6   4   54.09    3.80
   5  -6  -4   47.80    3.80
  -5   6  -4   55.29    4.40
  -5  -6   4   51.19    4.00
   5  -6  -4   49.60    3.20
   6   6  -4  123.19    6.30
  -6   6   4  115.39    6.70
  -6  -6  -4  116.19    6.80
   6  -6   4  125.59    7.10
   6  -6   4  118.09    6.30
   6   6  -4  123.49    6.30
  -6   6   4  116.69    5.30
   6  -6   4  108.49    6.60
   6   6   4  117.59    6.80
   6  -6  -4  112.69    6.80
   6   6   4  119.59    6.90
  -6   6  -4  124.49    7.20
   6   6   4  115.99    5.40
   6   6   4  125.19    6.80
   6   6   4  126.49    6.30
   6  -6  -4  119.69    6.50
  -7  -6  -4  235.08   11.10
   7  -6   4  219.88   10.80
  -7   6   4  225.88   11.30
   7  -6   4  242.58   11.00
   7   6  -4  245.58   10.40
   7  -6   4  238.48   11.60
   7   6  -4  234.38   10.10
  -7   6   4  236.38    9.20
   7   6   4  228.88   11.30
   7   6   4  238.68   10.30
   7   6   4  243.08   11.10
   7  -6  -4  224.98   11.20
   7   6   4  241.28    8.60
   7  -6  -4  227.48   10.80
   8  -6   4   64.39    4.80
   8   6  -4   66.99    4.80
  -8  -6  -4   68.19    5.30
  -8   6   4   68.99    3.80
   8   6  -4   64.09    3.90
   8  -6  -4   72.19    5.30
   8   6   4   69.19    5.10
   8   6   4   67.49    4.70
   8  -6  -4   74.39    5.30
   8   6   4   60.29    5.00
  -8  -6   4   63.99    5.00
   8   6   4   67.09    4.80
   9   6  -4   94.69    4.10
  -9  -6  -4  108.29    6.80
   9  -6  -4  110.89    6.70
  -9  -6   4   97.29    6.40
   9   6   4  104.29    6.00
   9   6   4   92.89    6.30
   9   6   4  101.49    6.30
   9   6   4  104.09    5.90
 -10  -6  -4   82.79    6.10
 -10  -6   4   82.79    6.00
  10  -6  -4   82.19    5.70
  10   6   4   85.99    5.20
  10   6   4   82.39    5.10
 -11  -6  -4   29.50    3.50
 -11  -6   4   26.90    4.30
  11  -6  -4   26.20    2.40
  11  -6  -4   25.40    3.40
  11   6   4   27.90    2.70
  12   6   4   97.99    5.00
  12  -6  -4   94.59    4.50
  13   6  -4   59.99    3.60
  13   6   4   49.99    2.90
   0  -7   4   97.49    5.90
   0  -7  -4   95.69    5.60
   0   7   4   96.19    5.70
   0   7  -4  100.19    5.40
   0  -7  -4  103.19    6.30
   0   7  -4   98.39    5.60
   0   7   4   98.99    5.40
   0  -7  -4   95.99    5.30
   0   7  -4   93.29    4.90
   0   7  -4   94.29    6.70
   0  -7   4   96.49    5.20
   0   7   4   97.99    4.40
   1  -7   4 1265.07   47.60
  -1   7   4 1282.47   41.10
   1   7  -4 1294.97   45.00
  -1  -7  -4 1200.28   44.00
   1  -7   4 1241.08   43.40
   1   7  -4 1253.47   41.20
  -1   7   4 1231.58   47.50
   1   7  -4 1242.98   56.39
  -1  -7  -4 1240.58   51.19
   1   7  -4 1256.47   47.30
  -1   7  -4 1265.47   44.90
  -1  -7   4 1245.48   43.90
  -1  -7   4 1261.37   47.30
   1  -7  -4 1238.78   44.00
  -1   7  -4 1196.68   55.89
   1   7   4 1226.68   45.00
   1  -7  -4 1203.78   43.90
   1   7   4 1214.08   47.60
  -1   7  -4 1276.97   47.60
   1  -7  -4 1275.57   51.49
  -2   7   4  257.77   10.20
  -2   7   4  270.27   12.70
   2   7  -4  281.97   11.80
   2   7  -4  278.87   10.30
   2  -7   4  266.87   10.80
   2  -7   4  280.67   12.80
   2   7  -4  257.67   12.00
   2   7  -4  270.47   10.90
  -2   7   4  257.37   14.70
  -2   7   4  270.07   12.40
  -2  -7  -4  261.87   11.70
   2   7   4  281.27   11.50
   2   7   4  295.37   12.10
  -2  -7   4  277.97   11.80
   2   7   4  297.87   12.80
   2  -7  -4  294.17   13.80
  -2   7  -4  297.47   12.00
  -2  -7   4  301.97   12.80
   2  -7  -4  281.77   11.60
  -2   7  -4  284.77   12.60
   2  -7  -4  280.57   11.50
   2  -7  -4  287.47   12.40
   3   7  -4  496.65   18.80
  -3  -7  -4  471.55   18.70
   3  -7   4  493.85   20.20
   3  -7   4  462.75   16.90
  -3   7   4  466.75   16.70
  -3   7   4  474.85   19.80
  -3   7   4  489.15   20.60
   3   7  -4  471.05   17.30
   3   7   4  469.25   18.40
   3  -7  -4  473.85   18.00
  -3   7  -4  485.35   18.80
   3  -7  -4  474.25   19.80
   3   7   4  464.25   17.30
  -3  -7   4  478.85   19.70
   3   7   4  486.25   19.00
  -3   7  -4  477.95   20.00
   3   7   4  489.05   20.00
   3  -7  -4  473.65   17.10
   3  -7  -4  464.25   18.30
   3  -7  -4  458.35   21.50
  -4   7   4  216.48   10.80
   4   7  -4  218.78    9.40
   4  -7   4  231.18   11.10
  -4  -7  -4  223.38   10.40
  -4   7   4  226.88    8.70
   4   7  -4  225.68   10.10
   4  -7  -4  227.98   11.00
   4   7   4  217.08    9.70
  -4   7  -4  215.88   10.80
   4   7   4  223.98    9.50
   4  -7  -4  217.78   11.80
   4  -7  -4  216.98    8.10
  -4   7  -4  231.48   10.30
  -4  -7   4  232.88   10.60
   4  -7  -4  225.18    9.30
   4  -7  -4  222.68   10.00
   4   7   4  226.88   10.90
   4   7   4  221.68   10.30
   5   7  -4  409.06   16.30
   5   7  -4  408.46   15.50
  -5  -7  -4  415.86   16.90
   5   7  -4  410.06   16.60
   5  -7   4  417.86   17.80
  -5   7   4  406.66   14.60
  -5   7   4  395.26   17.90
   5  -7   4  380.56   16.60
   5  -7  -4  400.36   16.30
  -5   7  -4  406.26   17.80
   5   7   4  372.06   17.40
   5  -7  -4  414.56   17.90
   5   7   4  392.06   15.40
   5   7   4  406.16   17.50
   5  -7  -4  406.96   15.10
  -5   7  -4  426.96   16.80
   5   7   4  395.76   16.70
   5   7   4  401.36   15.60
   5  -7  -4  387.26   16.70
   6  -7   4  135.29    5.70
  -6   7   4  143.39    6.20
   6  -7   4  146.99    8.20
   6  -7   4  130.19    7.50
  -6  -7  -4  145.89    8.00
   6   7  -4  142.09    7.20
   6   7  -4  150.18    7.20
  -6   7   4  140.69    7.70
   6   7   4  141.49    7.80
   6  -7  -4  124.99    7.50
   6  -7  -4  125.99    7.20
   6  -7  -4  131.29    7.20
   6   7   4  133.79    6.90
   6  -7  -4  130.09    8.10
   6   7   4  136.19    6.30
   6   7   4  134.89    7.50
  -6   7  -4  140.29    7.40
   7  -7   4  185.88    9.80
  -7   7   4  170.78    9.40
   7  -7   4  182.68    9.20
  -7  -7  -4  177.98    9.50
  -7   7   4  185.48    7.60
   7   7  -4  189.18    8.80
   7  -7   4  170.28    7.10
   7   7  -4  182.88    8.50
   7  -7  -4  174.28    9.40
   7   7   4  165.58    9.30
   7  -7  -4  188.88    9.30
   7   7   4  173.98    8.50
   7   7   4  180.68    7.10
   7   7   4  181.78    9.30
   8   7  -4   83.69    5.40
  -8   7   4   74.79    4.10
   8  -7   4   75.89    5.40
   8  -7   4   71.49    5.60
  -8  -7  -4   71.79    5.90
   8   7  -4   75.19    4.40
   8   7   4   74.49    5.40
   8  -7  -4   79.19    5.70
   8   7   4   74.69    5.00
   8  -7  -4   74.29    5.50
   8   7   4   76.49    5.50
  -9  -7  -4   24.70    3.50
   9   7  -4   22.90    3.10
   9   7  -4   23.70    1.80
   9  -7  -4   26.90    3.50
   9  -7  -4   27.00    3.50
   9   7   4   28.50    3.10
   9   7   4   21.70    3.10
   9   7   4   24.50    3.00
 -10  -7  -4   -2.20    2.20
  10   7   4    1.20    1.20
  10   7   4    0.60    0.90
  10  -7  -4    1.00    1.50
 -11  -7  -4   23.30    3.30
  11  -7  -4   34.20    2.60
  11  -7  -4   29.30    3.40
 -11  -7   4   34.00    3.10
  11   7   4   33.60    2.90
  12   7   4   54.99    3.40
 -12  -7   4   62.39    3.70
  12  -7  -4   60.69    2.90
  13   7   4   84.99    4.00
 -13  -7   4   97.69    4.10
   0   8  -4 1162.08   44.20
   0   8   4 1141.59   41.80
   0   8  -4 1146.59   41.80
   0  -8  -4 1128.79   41.20
   0   8  -4 1168.58   38.00
   0  -8  -4 1088.49   40.80
   0  -8   4 1175.78   44.20
   0   8   4 1130.09   44.30
   0   8  -4 1142.89   38.30
   0  -8   4 1156.68   40.60
  -1   8   4  302.57   13.00
  -1  -8  -4  313.97   15.20
  -1  -8  -4  308.17   13.00
   1  -8   4  310.77   12.50
   1   8  -4  302.37   13.70
  -1   8   4  292.77   14.20
  -1   8   4  306.77   14.00
   1   8  -4  314.87   11.50
   1   8  -4  322.67   12.20
   1   8  -4  324.47   13.30
   1  -8   4  319.97   14.30
   1   8   4  304.47   13.20
  -1   8  -4  314.57   14.00
   1  -8  -4  301.67   12.80
  -1   8  -4  323.77   13.30
  -1   8  -4  319.77   12.20
  -1  -8   4  326.77   14.20
  -1  -8   4  310.97   13.00
   1  -8  -4  302.67   15.30
   1   8   4  308.57   14.10
   1  -8  -4  297.07   13.00
   2  -8   4  394.66   16.50
  -2  -8  -4  370.66   14.90
  -2   8   4  366.86   16.30
   2   8  -4  360.96   15.60
   2   8  -4  372.06   13.90
   2   8  -4  384.06   15.10
  -2   8   4  388.86   13.30
   2  -8   4  386.86   13.90
  -2   8   4  371.66   16.00
   2  -8  -4  358.66   17.60
   2   8   4  346.77   15.10
   2  -8  -4  333.37   14.50
  -2  -8   4  343.97   15.70
   2  -8  -4  345.77   14.50
  -2  -8   4  342.67   14.80
  -2   8  -4  336.17   15.80
   2   8   4  346.87   15.90
   2  -8  -4  346.97   15.50
  -2   8  -4  357.06   15.00
   3  -8   4  575.84   19.70
   3   8  -4  543.95   20.00
  -3   8   4  527.75   22.90
  -3  -8  -4  544.15   21.50
  -3   8   4  562.44   19.30
  -3   8   4  552.14   23.80
   3  -8   4  568.04   22.50
   3  -8   4  577.24   23.40
   3   8  -4  585.84   21.80
   3  -8  -4  564.44   22.90
   3  -8  -4  557.94   20.80
   3  -8  -4  550.94   21.20
   3   8   4  567.34   22.00
  -3   8  -4  526.35   23.00
   3   8   4  542.15   21.30
  -3  -8   4  558.64   22.80
   3  -8  -4  506.65   19.50
   3   8   4  538.45   23.00
  -3   8  -4  561.34   21.70
   3   8   4  535.75   20.00
  -4   8   4   58.29    4.40
   4  -8   4   57.49    4.50
  -4   8   4   55.59    3.30
   4  -8   4   57.29    4.80
   4   8  -4   52.09    3.80
   4   8  -4   56.59    4.30
   4  -8   4   56.29    3.80
  -4  -8  -4   61.19    4.50
   4  -8  -4   54.49    4.40
   4   8   4   59.89    4.20
  -4   8  -4   52.09    4.60
   4  -8  -4   60.99    4.80
  -4   8  -4   54.79    4.30
   4   8   4   62.49    4.60
   4   8   4   56.09    4.00
   4   8   4   54.99    4.60
   4  -8  -4   57.39    3.70
   4  -8  -4   60.29    4.20
  -5   8   4  114.39    5.30
   5  -8   4  105.69    6.60
   5   8  -4  107.49    6.40
  -5   8   4  106.19    6.70
  -5  -8  -4  110.89    7.00
   5   8  -4  108.29    5.50
   5   8  -4  111.69    6.60
   5  -8   4  105.09    5.30
   5   8  -4  102.69    6.00
   5  -8   4   98.49    5.40
   5  -8   4  110.69    7.10
   5  -8  -4  111.69    5.30
   5   8   4  110.69    6.70
   5  -8  -4  115.89    7.30
   5  -8  -4  109.89    6.60
   5  -8  -4  105.49    6.60
  -5   8  -4  114.99    6.60
   5   8   4  103.29    6.00
   5   8   4  113.39    6.90
   5   8   4  107.19    5.80
   5  -8  -4  113.79    6.50
   6  -8   4  172.88    7.70
  -6  -8  -4  187.68    9.80
   6  -8   4  163.08    9.20
   6  -8   4  180.68   10.00
   6   8  -4  171.08    7.30
   6   8  -4  183.58    9.00
   6   8  -4  185.28    8.80
  -6   8   4  185.58    7.80
   6  -8   4  179.58    7.50
  -6   8   4  172.68    9.70
   6  -8  -4  187.58    9.40
   6   8   4  194.28    8.80
   6  -8  -4  185.08    9.60
   6   8   4  193.58    9.60
   6  -8  -4  193.18   10.40
  -6   8  -4  188.28    9.30
   6  -8  -4  188.78    9.20
   6   8   4  190.88    9.80
   6   8   4  196.28    8.20
  -6  -8   4  196.78    8.50
   7  -8   4  118.09    7.50
   7  -8   4  126.09    7.20
  -7  -8  -4  111.39    7.50
  -7   8   4  118.29    5.70
   7   8  -4  125.19    6.90
   7   8  -4  115.19    6.40
   7  -8  -4  114.89    7.30
   7   8   4  123.39    6.60
   7   8   4  109.69    7.00
   7   8   4  115.79    7.10
  -7  -8   4  113.59    6.50
   7  -8  -4  117.99    7.00
   7   8   4  120.99    5.30
   8   8  -4   33.10    3.10
  -8   8   4   28.20    2.60
   8  -8   4   30.50    3.60
   8  -8   4   29.10    3.40
   8   8  -4   31.10    3.50
  -8  -8  -4   30.70    3.90
   8   8   4   32.20    3.40
   8  -8  -4   28.90    3.70
   8  -8  -4   29.10    3.30
   8   8   4   30.40    3.50
  -8  -8   4   29.60    3.30
  -9  -8  -4   31.60    4.50
   9   8  -4   30.40    3.10
   9  -8   4   35.20    3.30
   9   8  -4   30.40    1.90
  -9  -8   4   30.10    3.20
   9  -8  -4   26.30    3.50
   9  -8  -4   31.50    3.60
   9   8   4   27.20    3.10
 -10  -8  -4   50.49    4.30
  10  -8  -4   45.00    3.90
 -10  -8   4   46.60    3.60
  10   8   4   51.09    3.80
  10  -8  -4   49.10    4.10
  10   8   4   46.10    3.60
  11  -8  -4   34.90    2.40
 -11  -8   4   40.30    3.00
  11   8   4   34.70    2.80
  12   8   4   86.29    4.30
 -12  -8   4   88.69    4.10
   0  -9   4   -0.20    1.10
   0   9   4   -0.30    1.10
   0   9   4    4.80    1.60
   0  -9  -4    1.00    1.20
   0  -9   4    1.90    1.30
   0  -9  -4    1.40    1.20
   0   9  -4    0.90    0.70
   0   9  -4   -0.40    1.20
   0   9  -4    1.00    1.20
   0   9  -4   -0.20    1.00
   1  -9   4  355.06   16.30
   1   9  -4  359.46   13.90
  -1  -9  -4  353.96   14.90
   1  -9   4  366.46   14.30
   1   9  -4  367.06   13.20
   1   9  -4  326.87   15.70
  -1   9   4  335.07   16.00
   1   9  -4  361.76   15.20
  -1   9   4  375.86   13.30
   1  -9   4  336.87   14.80
  -1   9  -4  341.37   16.00
  -1   9  -4  351.76   15.10
  -1   9  -4  362.46   13.10
  -1  -9   4  369.86   15.00
   1   9   4  336.07   16.00
  -1   9  -4  358.76   13.90
   1  -9  -4  359.46   14.70
   1  -9  -4  372.16   15.30
   1  -9  -4  358.36   15.00
  -1  -9   4  381.06   16.30
   1   9   4  370.26   15.30
   2   9  -4  241.58   10.20
   2   9  -4  220.88   11.70
   2  -9   4  239.08   11.00
   2  -9   4  252.27   12.10
   2   9  -4  256.17   11.20
   2  -9   4  247.68   11.50
  -2  -9  -4  243.98   11.10
  -2   9   4  271.67    9.70
  -2   9   4  239.78   11.90
   2  -9   4  252.17   10.00
  -2   9   4  240.28   11.90
  -2  -9   4  224.88   11.00
  -2   9  -4  228.18    9.20
  -2   9  -4  231.28   10.00
   2  -9  -4  231.38   11.30
   2  -9  -4  232.08   10.60
   2  -9  -4  228.58   10.80
  -2   9  -4  233.58   11.10
   2  -9  -4  227.18   10.60
  -2  -9   4  231.18   11.60
   2   9   4  249.18   11.30
  -3   9   4  590.04   27.50
   3  -9   4  632.64   25.00
   3   9  -4  650.73   25.20
  -3  -9  -4  638.64   24.80
   3   9  -4  639.64   23.20
  -3   9   4  667.23   22.50
   3  -9   4  618.84   25.80
   3  -9   4  667.63   22.70
   3  -9   4  651.63   26.90
   3  -9  -4  655.03   24.50
   3   9   4  641.14   24.70
  -3   9  -4  657.23   25.30
   3   9   4  643.04   25.30
   3  -9  -4  642.14   22.40
   3  -9  -4  664.43   26.50
   3  -9  -4  629.04   24.90
  -3  -9   4  632.14   26.30
   3  -9  -4  606.74   26.90
  -3   9  -4  644.74   23.00
   3   9   4  662.93   23.10
  -3   9  -4  665.43   22.30
   3  -9  -4  663.23   24.10
   4   9  -4   86.39    5.80
   4  -9   4   79.69    4.90
  -4   9   4   78.19    5.90
   4  -9   4   79.39    5.20
  -4  -9  -4   84.69    5.30
   4  -9   4   78.29    5.80
   4  -9   4   80.39    6.40
  -4  -9  -4   84.79    6.00
   4   9  -4   82.89    5.50
  -4   9   4   86.19    4.80
   4   9  -4   85.29    5.20
   4  -9  -4  109.69    6.10
   4  -9  -4  112.19    6.40
   4  -9  -4  108.09    6.80
  -4  -9   4  107.19    4.90
   4  -9  -4  107.29    6.70
   4   9   4  115.99    6.20
   4   9   4  106.79    4.70
   4  -9  -4  110.59    5.30
   4   9   4  115.09    6.60
   4   9   4  111.99    5.90
   5  -9   4  286.67   13.50
  -5  -9  -4  270.27   11.20
   5   9  -4  259.57   10.40
   5   9  -4  255.87   12.20
   5  -9   4  261.47   12.30
   5   9  -4  256.17   12.10
   5  -9   4  269.37   10.90
  -5   9   4  275.37   10.50
  -5  -9  -4  282.57   12.50
   5  -9   4  254.47   11.30
  -5   9   4  264.67   13.30
   5   9  -4  271.27   11.50
   5  -9  -4  270.47   13.30
   5   9   4  266.17   11.40
   5   9   4  256.57   11.30
   5   9   4  257.17   12.60
   5   9   4  246.98   12.20
   5  -9  -4  248.68   12.40
  -5  -9   4  257.57   10.50
   5  -9  -4  246.08   12.10
  -5   9  -4  271.67   12.30
   5  -9  -4  282.77   12.10
   5  -9  -4  253.07   10.40
   6   9  -4   24.10    3.20
  -6  -9  -4   28.10    4.10
  -6   9   4   26.00    2.50
   6   9  -4   27.20    3.30
   6   9  -4   27.90    2.30
   6  -9   4   32.60    4.00
   6  -9   4   27.00    1.80
  -6  -9  -4   26.10    3.30
   6  -9   4   26.60    3.50
   6  -9  -4   22.50    3.00
   6   9   4   24.80    2.50
   6   9   4   25.80    3.00
  -6   9  -4   24.10    2.00
   6   9   4   24.60    3.10
   6  -9  -4   23.30    3.20
  -6  -9   4   23.50    3.00
   6  -9  -4   22.70    3.10
   6   9   4   22.20    3.30
  -7  -9  -4    4.30    2.00
   7  -9   4    6.70    2.30
   7   9  -4   11.50    2.60
  -7   9   4    8.80    1.80
   7   9  -4    5.80    1.80
  -7  -9  -4    8.10    2.20
   7  -9   4    8.90    2.20
   7   9   4    5.40    1.80
  -7  -9   4    4.10    1.50
  -7   9  -4    4.90    1.20
   7   9   4    5.60    1.40
   7  -9  -4    4.70    1.80
   7  -9  -4    4.80    1.70
   7   9   4    7.60    2.20
  -8   9   4   76.59    4.40
   8  -9   4   87.79    5.80
   8   9  -4   77.39    5.40
  -8  -9  -4   74.29    6.00
   8   9  -4   73.19    4.60
  -8  -9   4   93.69    5.20
   8  -9  -4   83.69    5.70
   8  -9  -4   87.79    6.10
   8   9   4   86.79    5.80
   8   9   4   91.49    5.30
   9  -9   4   78.09    5.20
  -9  -9  -4   77.09    5.70
   9   9  -4   78.69    5.10
   9  -9  -4   74.69    5.40
   9   9   4   76.39    4.80
  -9  -9   4   83.09    4.60
   9  -9  -4   76.49    5.50
 -10  -9   4  146.29    6.40
  10   9   4  143.39    6.70
  10  -9  -4  135.39    7.30
 -11  -9  -4   85.89    4.30
  11  -9  -4   81.09    3.70
 -11  -9   4   79.49    3.90
 -12  -9   4   24.20    1.70
   0 -10   4    4.90    1.80
   0  10  -4    4.70    1.20
   0 -10   4    3.30    1.80
   0  10  -4    3.50    1.50
   0 -10  -4    5.90    2.20
   0  10   4    4.40    1.70
   0 -10  -4    3.70    1.50
   0 -10   4    5.00    1.70
   0  10  -4    6.30    1.90
   1  10  -4  334.97   15.40
   1 -10   4  341.07   15.00
   1 -10   4  329.87   16.00
   1  10  -4  341.27   14.10
   1 -10   4  358.66   16.70
   1 -10   4  351.86   14.40
   1 -10   4  324.47   14.60
   1  10  -4  332.77   13.40
  -1 -10  -4  325.57   12.60
  -1 -10  -4  357.16   15.20
  -1  10  -4  379.06   14.30
  -1 -10   4  391.96   15.40
  -1  10  -4  378.56   13.50
  -1  10  -4  386.66   15.80
   1 -10  -4  383.96   15.30
   1 -10  -4  390.06   15.30
   1 -10  -4  374.56   15.40
   1  10   4  364.16   14.20
   1  10   4  392.36   15.90
  -1 -10   4  373.16   16.50
   2 -10   4  171.28    9.90
   2 -10   4  169.48    9.30
   2  10  -4  169.38    8.40
   2 -10   4  170.08    8.60
  -2  10   4  174.28    7.70
  -2 -10  -4  173.18    7.50
   2 -10   4  176.28    9.10
   2  10  -4  175.68    9.30
   2 -10   4  175.38    7.90
  -2 -10  -4  188.48    9.30
   2  10   4  204.58    9.70
   2 -10  -4  191.08    9.20
   2 -10  -4  194.98    9.10
   2 -10  -4  195.98    9.10
   2  10   4  191.18    8.30
   2 -10  -4  192.78   10.90
  -2 -10   4  184.28    9.80
  -2  10  -4  189.08    7.70
  -2  10  -4  188.38    8.60
  -2 -10   4  192.18    9.50
  -2  10  -4  183.58    9.50
  -3 -10  -4   15.60    2.80
   3  10  -4   14.40    2.60
   3 -10   4   19.70    3.30
  -3 -10  -4   17.00    2.30
   3  10  -4   20.40    2.90
   3 -10   4   17.60    2.20
  -3  10   4   17.30    2.10
   3  10  -4   16.00    2.70
   3 -10   4   17.70    1.40
   3 -10   4   16.50    2.50
   3 -10   4   18.50    2.80
   3 -10  -4    9.60    2.30
   3 -10  -4   13.10    2.10
   3 -10  -4   13.10    2.30
   3  10   4   10.60    2.60
  -3  10  -4    9.40    1.70
  -3  10  -4    9.50    2.30
  -3  10  -4   10.30    2.10
   3 -10  -4   10.20    2.60
   3  10   4   10.90    1.90
   3  10   4    9.00    2.40
   3 -10  -4   14.10    2.70
   4 -10   4   10.30    2.60
   4  10  -4   11.40    2.20
   4 -10   4    8.80    1.90
  -4 -10  -4   11.50    2.60
  -4  10   4   11.10    2.00
   4 -10   4   11.30    2.50
  -4 -10  -4    9.80    2.50
   4  10  -4   12.50    2.60
   4  10  -4    9.80    2.10
   4 -10   4   10.50    1.80
   4  10   4   15.00    2.50
   4  10   4   15.40    2.60
  -4  10  -4   16.00    1.90
   4 -10  -4   14.00    2.50
   4  10   4   13.30    2.60
   4 -10  -4   15.70    2.00
   4  10   4   12.60    2.60
  -4  10  -4   18.40    3.00
   4 -10  -4   17.70    3.10
   4  10   4   14.40    1.80
   4 -10  -4   15.80    2.80
   4 -10  -4   17.90    2.70
  -4 -10   4   12.30    1.80
   5 -10   4  145.09    8.10
   5 -10   4  148.59    7.00
  -5  10   4  160.18    6.80
   5  10  -4  149.99    8.20
  -5 -10  -4  146.09    6.90
   5  10  -4  140.09    8.00
   5  10  -4  160.18    7.80
  -5 -10  -4  151.98    8.00
   5 -10   4  146.89    8.70
   5  10  -4  143.09    6.40
  -5  10  -4  132.99    7.90
  -5  10  -4  138.29    6.20
   5  10   4  135.39    8.00
  -5 -10   4  127.59    6.10
   5 -10  -4  137.99    7.70
   5  10   4  142.19    7.30
   5 -10  -4  132.99    7.90
   5  10   4  128.59    7.90
   5 -10  -4  138.89    6.20
   5 -10  -4  136.09    8.00
   5 -10  -4  146.59    8.80
   5  10   4  137.79    7.30
  -6 -10  -4  261.27   12.00
  -6  10   4  267.37   10.50
   6 -10   4  260.17   13.20
   6 -10   4  265.07   10.20
   6 -10   4  247.88   12.10
   6  10  -4  269.37   11.90
  -6 -10  -4  249.08   10.70
   6  10  -4  268.57   11.60
   6  10  -4  263.17    9.60
   6 -10  -4  253.07   11.90
   6  10   4  262.07   10.90
  -6 -10   4  256.67   10.20
   6 -10  -4  266.27   12.50
   6  10   4  254.17   12.30
   6 -10  -4  258.07   12.20
  -6  10  -4  267.17   10.10
   6  10   4  273.57   11.40
   7  10  -4  185.58    8.60
  -7 -10  -4  175.78    8.90
   7 -10   4  187.38    9.30
  -7 -10  -4  187.38    8.10
  -7  10   4  172.68    7.60
   7  10  -4  192.38    8.90
   7  10   4  168.28    7.00
  -7  10  -4  173.48    7.20
   7 -10  -4  167.98    8.90
  -7 -10   4  170.38    7.50
   7 -10  -4  164.08    9.10
   7  10   4  177.28    8.30
   7  10   4  162.98    9.10
  -8 -10  -4  166.18    8.50
   8  10  -4  176.38    8.50
  -8  10   4  171.58    7.40
   8  10  -4  178.88    7.80
   8 -10   4  192.48    9.10
   8 -10  -4  166.28    8.70
  -8 -10   4  168.78    7.30
   8 -10  -4  172.68    9.10
  -8  10  -4  170.18    6.90
   8  10   4  171.08    8.00
   9  10  -4   30.30    3.10
  -9 -10  -4   27.80    3.20
  -9 -10  -4   31.90    2.80
   9 -10   4   28.30    2.80
   9 -10  -4   31.90    3.40
  -9 -10   4   28.90    2.40
   9  10   4   29.80    2.90
 -10 -10  -4    6.60    1.40
  10 -10   4    4.00    1.40
  10 -10  -4    6.40    1.60
 -10 -10   4    5.10    1.10
 -11 -10  -4   34.10    2.20
 -11 -10   4   27.40    1.80
   0 -11   4   98.89    5.70
   0 -11   4   82.99    6.30
   0 -11  -4   97.19    6.40
   0  11  -4   95.19    6.30
   0 -11  -4   99.69    6.10
   0 -11   4   96.69    6.70
   0  11   4   89.89    5.80
   0  11  -4   90.89    4.90
   0  11  -4   94.49    5.70
   1 -11   4   69.59    5.50
   1  11  -4   67.59    5.30
   1  11  -4   68.89    4.90
   1 -11   4   63.69    4.30
  -1 -11  -4   68.49    5.10
   1 -11   4   64.59    4.90
   1 -11   4   65.39    5.40
   1 -11   4   64.49    4.80
   1  11   4   77.79    4.90
  -1 -11   4   81.19    5.30
   1 -11  -4   75.89    5.30
  -1  11  -4   77.59    5.00
   1  11   4   72.79    5.20
  -1  11  -4   78.59    4.30
   1 -11  -4   85.49    5.40
  -1 -11   4   79.09    5.80
  -1  11  -4   71.09    5.40
  -2 -11  -4   83.19    3.80
   2  11  -4   75.99    5.20
   2 -11   4   78.69    4.20
   2 -11   4   77.99    6.20
   2  11  -4   78.89    5.10
  -2 -11  -4   79.19    5.50
   2 -11   4   74.79    5.00
   2 -11   4   77.99    5.40
   2 -11   4   79.29    5.70
   2  11  -4   78.69    5.70
   2 -11  -4   82.79    3.50
  -2  11  -4   78.19    5.10
   2 -11  -4   80.29    5.40
  -2  11  -4   80.89    5.80
   2 -11  -4   80.49    6.60
  -2 -11   4   81.09    5.70
   2 -11  -4   80.29    5.50
   2  11   4   77.99    5.70
   2  11   4   83.09    4.80
  -2  11  -4   82.79    4.50
   2 -11  -4   83.99    5.40
   3 -11   4  426.76   18.10
  -3  11   4  430.36   15.70
   3 -11   4  439.46   19.30
   3  11  -4  445.46   18.20
   3  11  -4  439.66   16.20
   3 -11   4  447.26   17.80
  -3 -11  -4  434.26   15.10
   3  11  -4  454.05   16.80
  -3 -11  -4  470.95   17.90
   3 -11   4  423.56   14.40
   3 -11  -4  403.16   17.20
   3  11   4  393.16   17.90
  -3  11  -4  404.26   15.40
   3  11   4  409.56   17.50
   3  11   4  396.86   15.20
   3 -11  -4  400.66   16.40
  -3  11  -4  396.46   17.80
  -3 -11   4  406.36   17.70
   3 -11  -4  409.56   17.50
   3 -11  -4  394.06   19.10
   4 -11   4  191.18   10.80
   4  11  -4  188.08   10.00
  -4 -11  -4  192.88    8.20
   4 -11   4  202.58   10.00
   4 -11   4  192.88    9.50
   4  11  -4  192.18    9.20
  -4 -11  -4  205.38   10.00
  -4  11   4  195.38    8.40
   4  11  -4  191.98    8.50
   4 -11  -4  198.08   10.00
   4  11   4  201.28    7.60
   4  11   4  193.68    9.20
  -4  11  -4  206.08    8.30
   4 -11  -4  203.28    9.70
   4 -11  -4  198.98   10.60
  -4  11  -4  205.68   10.30
   4  11   4  210.38    9.70
   4  11   4  195.68   10.20
   4 -11  -4  184.48    8.30
   5 -11   4  159.68    8.50
   5  11  -4  151.88    7.80
  -5  11   4  153.68    6.90
  -5 -11  -4  154.98    6.80
   5  11  -4  143.59    8.20
   5  11  -4  150.48    6.50
  -5 -11  -4  155.28    8.00
   5 -11   4  155.18    7.00
   5 -11   4  144.09    8.70
   5  11  -4  167.18    9.20
  -5  11  -4  141.49    6.50
   5 -11  -4  145.39    8.30
  -5 -11   4  145.89    5.60
   5  11   4  134.39    8.00
   5  11   4  150.18    7.50
   5  11   4  143.09    7.40
   5 -11  -4  143.49    7.80
   5 -11  -4  132.89    8.00
   6  11  -4   32.40    3.30
   6  11  -4   30.50    3.20
  -6 -11  -4   32.20    3.50
  -6 -11  -4   35.40    2.90
   6 -11   4   30.10    3.30
  -6  11   4   33.90    3.00
  -6  11  -4   32.10    2.50
   6 -11  -4   35.90    3.30
   6 -11  -4   34.70    3.60
   6  11   4   35.40    2.80
   6 -11  -4   34.10    3.50
   6  11   4   34.60    3.10
  -6 -11   4   37.50    2.30
   7 -11   4   50.69    4.10
  -7  11   4   49.99    3.40
  -7 -11  -4   46.80    3.30
   7  11  -4   51.79    3.90
  -7 -11  -4   48.50    4.10
   7  11  -4   48.60    3.80
   7 -11  -4   45.90    3.80
  -7  11  -4   49.30    3.00
   7  11   4   54.49    3.90
  -7 -11   4   50.59    2.90
   7 -11  -4   50.79    4.20
   7  11   4   50.19    2.50
   8  11  -4   43.50    3.50
   8 -11   4   47.20    3.90
  -8 -11  -4   47.30    3.10
   8  11  -4   45.40    2.90
   8  11   4   43.60    3.20
  -8 -11   4   44.70    2.50
   8 -11  -4   50.99    4.30
   9 -11   4   30.90    2.70
  -9 -11  -4   31.10    2.30
   9 -11  -4   25.40    2.70
  -9 -11   4   30.70    1.80
   0  12   4  268.67   11.60
   0 -12   4  257.27   13.20
   0 -12   4  276.47   11.70
   0  12  -4  283.47   11.80
   0 -12  -4  274.27   12.30
   0 -12  -4  277.97   12.60
   0 -12   4  271.97   13.50
   0  12  -4  259.57   12.80
  -1  12   4  362.86   14.60
   1 -12   4  377.16   16.60
   1  12  -4  372.26   14.50
   1 -12   4  362.96   14.00
  -1 -12  -4  369.36   15.40
   1 -12   4  366.96   16.80
   1 -12   4  358.66   15.10
   1  12  -4  346.67   15.80
   1  12   4  351.16   13.90
  -1 -12   4  358.26   15.00
   1 -12  -4  343.57   15.00
  -1  12  -4  343.87   15.80
  -1  12  -4  349.07   13.60
   1 -12  -4  360.76   12.90
  -1  12  -4  357.06   14.40
   1  12   4  356.16   15.80
   1 -12  -4  347.77   15.00
   2  12  -4  390.16   17.10
   2  12  -4  391.76   15.40
   2  12  -4  424.76   15.90
   2 -12   4  371.96   17.90
   2 -12   4  385.46   16.40
   2 -12   4  394.86   17.50
  -2 -12  -4  390.26   16.60
   2 -12   4  391.56   14.40
  -2  12  -4  398.86   14.80
   2 -12  -4  396.56   15.90
   2  12   4  383.66   14.70
   2 -12  -4  398.46   18.60
   2 -12  -4  406.56   16.50
   2  12   4  386.76   17.10
  -2  12  -4  392.86   17.10
   2 -12  -4  404.26   16.50
  -2 -12   4  419.76   16.70
   3  12  -4  109.99    5.80
   3  12  -4  113.59    6.40
  -3 -12  -4  118.79    6.80
   3 -12   4  113.79    6.50
   3  12  -4  104.29    6.80
   3 -12   4  114.59    6.70
   3  12   4  105.59    6.60
  -3 -12   4  111.69    6.90
   3  12   4   97.99    6.70
   3 -12  -4  104.79    7.10
   3  12   4  105.39    5.10
   3 -12  -4  105.79    6.40
   3 -12  -4  108.29    5.70
  -3  12  -4  111.29    5.50
   3 -12  -4  108.59    6.50
  -3  12  -4  106.79    6.90
   4 -12   4   17.70    2.90
  -4 -12  -4   13.70    1.60
  -4  12   4   15.00    2.10
   4  12  -4   14.00    2.30
   4 -12   4   15.40    2.10
  -4 -12  -4   11.80    2.50
   4  12  -4   11.20    2.60
  -4  12  -4   11.50    2.00
   4 -12  -4    9.70    1.50
   4  12   4   10.00    1.20
   4 -12  -4    9.80    2.10
   4  12   4   11.60    2.10
   4 -12  -4    7.70    2.20
   4 -12  -4   12.10    2.50
   5 -12   4   72.39    5.00
  -5 -12  -4   73.39    5.10
   5  12  -4   69.79    3.60
   5 -12   4   72.19    3.70
   5  12  -4   74.89    5.50
  -5  12   4   69.19    4.10
   5  12  -4   73.29    5.00
  -5 -12  -4   71.99    3.60
  -5  12  -4   66.59    3.90
   5  12   4   68.99    4.70
   5 -12  -4   74.99    5.10
   5  12   4   65.59    4.40
   5 -12  -4   70.19    4.90
   5 -12  -4   65.99    4.60
   6 -12   4   36.20    3.70
  -6 -12  -4   35.40    2.50
   6  12  -4   34.90    3.50
   6  12  -4   36.50    3.30
  -6 -12  -4   31.80    3.10
   6  12   4   31.30    2.50
   6 -12  -4   30.30    3.30
   6  12   4   34.70    3.10
   6 -12  -4   33.50    3.30
  -6  12  -4   30.30    2.40
  -7 -12  -4   39.70    2.60
   7 -12   4   41.20    3.60
   7  12  -4   35.50    3.10
   7  12  -4   39.50    3.00
   7  12   4   37.50    3.10
   7 -12  -4   41.40    3.80
   8 -12   4   64.09    4.00
  -8 -12  -4   63.79    3.10
   8 -12  -4   59.49    4.30
  -9 -12  -4    1.50    0.60
  -9  12   4    1.40    0.80
   0 -13   4   18.00    3.20
   0  13   4   21.10    2.70
   0 -13  -4   21.90    3.00
   0 -13   4   17.30    2.20
   0  13  -4   19.30    2.80
   0 -13  -4   15.20    2.30
   0 -13  -4   18.90    1.40
  -1 -13  -4  129.29    7.20
   1  13  -4  133.59    6.90
   1 -13   4  122.19    7.50
   1 -13   4  129.29    5.80
   1  13  -4  137.39    7.10
  -1  13   4  129.19    6.80
  -1 -13  -4  127.69    7.50
   1 -13  -4  139.99    7.00
  -1 -13   4  140.39    7.00
   1 -13  -4  133.69    7.10
   1  13   4  147.09    6.50
  -2  13   4   83.99    5.40
   2 -13   4   89.29    5.80
  -2 -13  -4   82.99    5.50
   2 -13   4   90.59    5.50
   2  13  -4   90.99    5.50
   2  13  -4   93.39    5.20
   2  13   4   86.59    4.50
  -2  13  -4   83.19    4.60
   2 -13  -4   83.49    6.10
   2 -13  -4   86.69    4.90
   2 -13  -4   78.39    5.30
   3  13  -4   95.29    5.60
   3 -13   4   95.49    5.80
   3 -13   4  102.59    5.70
   3  13  -4   95.09    5.00
  -3 -13  -4   93.69    5.70
   3 -13  -4   98.19    4.70
   3  13   4  101.49    4.20
   3 -13  -4   94.79    5.80
   3 -13  -4   92.99    6.30
  -3  13  -4   90.89    4.90
   3 -13  -4   97.89    5.80
  -3 -13   4   96.09    5.80
   4  13  -4  265.37   10.00
   4 -13   4  254.87   11.60
   4 -13   4  270.67   11.20
   4  13  -4  253.37   11.00
  -4  13  -4  260.77   10.40
   4  13   4  272.57   11.40
   4 -13  -4  277.77   12.50
   4 -13  -4  253.97   11.50
   5  13  -4  107.39    5.90
   5  13  -4  105.79    6.20
   5 -13   4  120.89    6.50
   5 -13  -4  117.49    6.20
   5  13   4  109.69    5.50
   5 -13  -4  107.79    6.10
   6  13  -4   55.79    3.90
   6 -13   4   56.99    4.00
   6 -13  -4   69.69    4.50
   7 -13   4   74.29    4.40
   0  14  -4    2.20    1.60
   0  14   4    2.30    1.20
   0 -14   4    3.30    1.40
  -1  14   4   87.29    4.80
   1  14  -4   81.49    4.90
   1 -14   4   84.79    5.40
   1  14  -4   88.19    4.90
   1  14   4   88.19    4.30
   1 -14  -4   86.99    6.10
   2  14  -4   31.90    3.20
   2  14  -4   32.50    2.70
   2 -14   4   32.70    3.00
  -2  14   4   30.60    3.00
   2  14   4   36.50    2.20
   2 -14  -4   37.20    3.50
   3 -14   4  128.99    6.50
   3 -14   4  135.89    6.40
   3  14  -4  129.59    5.60
   3  14  -4  114.29    6.20
  -3  14   4  143.99    6.60
   3 -14  -4  124.89    6.50
   3 -14  -4  139.89    7.40
   4  14  -4   24.20    1.60
   4 -14   4   22.20    2.30
   4 -14   4   24.30    1.60
   4 -14  -4   24.90    2.70
   4 -14  -4   23.50    2.50
   5 -14   4    5.80    1.40
   5 -14  -4    6.40    1.40
   6 -14   4   30.90    2.60
   0  15  -4   94.29    4.60
   0 -15   4   79.39    4.90
   0  15   4   92.39    4.00
  -1  15   4   18.40    1.80
   1 -15   4   19.00    2.10
   1  15  -4   17.60    1.90
  -1 -15   4   18.30    2.20
   1  15   4   18.50    1.30
  -1  15  -4   17.60    1.90
   1 -15  -4   19.80    2.40
   2 -15   4   32.80    2.40
   2  15  -4   32.90    2.10
  -2  15   4   35.70    2.50
   2 -15  -4   37.00    3.20
   3 -15   4    5.20    0.80
   3  15  -4    5.20    0.70
  -3  15   4    4.30    1.00
   3 -15  -4    4.60    1.20
  -4  15   4   13.00    1.50
   0   0   5    2.40    1.00
   0   0  -5    0.70    1.00
   0   0  -5    0.00    0.90
   0   0   5   -0.70    0.50
   0   0   5   -0.70    0.70
  -1   0   5 5494.65  210.48
  -1   0  -5 5508.85  232.98
  -1   0  -5 5719.53  233.08
  -1   0  -5 5323.57  220.08
   1   0   5 5129.99  232.58
   1   0   5 5544.15  197.88
  -1   0   5 5585.14  197.58
   1   0   5 4977.20  220.58
   1   0   5 5356.76  186.88
   1   0  -5 5426.26  220.78
  -1   0   5 5521.15  232.88
   1   0  -5 5764.72  233.38
   1   0  -5 5358.36  236.68
   1   0   5 5417.86  220.58
   2   0  -5  233.08   10.40
  -2   0   5  237.58   10.20
   2   0  -5  233.98   11.00
   2   0  -5  234.68   11.80
   2   0   5  221.78    9.30
  -2   0  -5  227.68   10.50
  -2   0   5  221.98    9.20
   2   0   5  230.38    9.90
  -2   0   5  226.68   11.10
  -2   0  -5  232.18   11.30
  -2   0   5  249.68   11.50
   2   0  -5  252.07    9.30
  -2   0  -5  232.58   11.30
  -3   0  -5  131.29    7.10
   3   0  -5  132.49    6.40
  -3   0   5  141.49    6.60
  -3   0   5  137.09    7.40
   3   0  -5  140.09    6.00
   3   0   5  129.09    6.10
  -3   0   5  141.19    7.10
   3   0   5  130.99    6.40
   4   0   5   95.49    5.00
   4   0  -5   94.29    5.10
   4   0   5  100.39    5.20
  -4   0   5   97.39    5.90
   4   0  -5  102.49    4.90
   4   0   5   93.69    4.60
  -4   0   5  102.59    5.30
  -4   0  -5   97.09    5.60
  -5   0   5  749.23   30.10
   5   0  -5  734.33   28.00
   5   0  -5  714.43   26.50
  -5   0   5  722.13   33.40
   5   0   5  746.63   28.60
  -5   0  -5  752.12   32.90
   5   0   5  713.23   27.10
  -6   0   5  812.82   32.60
   6   0   5  789.72   30.90
   6   0  -5  802.42   28.90
   6   0   5  811.22   29.40
   6   0  -5  818.02   30.50
  -6   0   5  719.63   36.10
   6   0  -5  792.92   27.60
   7   0  -5  480.85   17.30
  -7   0   5  499.25   21.30
   7   0   5  523.45   19.50
   7   0   5  474.85   20.30
   7   0  -5  489.75   19.30
   7   0  -5  500.35   20.30
   8   0   5   17.50    2.40
   8   0  -5   22.50    2.90
   8   0  -5   18.30    2.60
  -8   0   5   27.10    2.90
   9   0   5  315.57   13.50
   9   0  -5  329.87   14.80
   9   0  -5  316.37   13.50
  -9   0   5  315.97   14.80
   9   0  -5  321.67   14.10
   9   0   5  290.07   11.90
  10   0  -5   22.00    2.90
  10   0   5   20.40    1.70
  10   0  -5   22.90    3.00
  10   0  -5   20.20    3.20
  11   0   5  179.88    7.40
  11   0  -5  188.68    9.10
  11   0  -5  194.28    9.90
  12   0   5   36.30    1.90
  12   0  -5   35.00    3.80
  12   0  -5   33.40    3.20
  13   0  -5  193.08    8.50
  14   0  -5   42.80    2.60
   0  -1   5 1909.01   86.99
   0   1  -5 2001.00   87.29
   0  -1  -5 2064.69   82.39
   0   1   5 2029.20   74.19
   0  -1  -5 2001.00   88.19
   0   1   5 1997.40   87.19
   0  -1  -5 1984.90   87.49
   0  -1   5 1966.30   81.99
   0   1  -5 2055.09   87.39
   0  -1   5 2009.20   73.99
   0   1   5 2039.90   82.19
   0  -1   5 2066.39   81.99
   0   1  -5 2026.60   82.29
   0  -1  -5 2081.19   87.69
  -1   1   5 1174.58   45.30
   1  -1   5 1050.39   42.20
   1   1  -5 1148.29   47.30
  -1  -1  -5 1122.59   50.39
  -1  -1  -5 1144.99   50.59
  -1  -1  -5 1141.99   50.59
   1  -1   5 1093.69   40.30
  -1   1   5 1125.49   42.70
   1  -1   5 1132.19   42.80
   1  -1   5 1087.49   49.80
   1   1  -5 1165.98   50.59
  -1  -1  -5 1150.68   47.40
  -1   1  -5 1150.28   47.20
  -1   1  -5 1203.48   50.29
  -1  -1   5 1138.39   47.20
  -1   1  -5 1135.99   50.19
   1   1   5 1108.79   50.09
   1  -1  -5 1226.38   50.79
  -1  -1   5 1171.58   47.40
   1  -1  -5 1138.49   50.59
   1  -1  -5 1222.88   47.40
  -1  -1   5 1151.38   50.19
  -1  -1   5 1136.99   42.40
   1   1   5 1166.98   47.00
   1   1   5 1121.69   40.50
   1   1   5 1195.58   43.00
   2  -1   5   38.90    2.60
   2  -1   5   37.00    2.70
   2  -1   5   37.80    2.50
  -2   1   5   40.30    2.70
  -2   1   5   39.60    3.10
  -2  -1  -5   41.90    3.30
  -2  -1  -5   38.60    2.80
  -2   1   5   39.90    2.40
   2   1  -5   42.00    2.70
   2   1  -5   39.80    2.70
  -2   1   5   40.50    2.80
   2  -1  -5   41.00    2.70
  -2  -1   5   43.60    3.30
   2  -1  -5   41.80    2.60
   2   1   5   44.10    2.90
   2   1   5   40.20    2.70
  -2  -1   5   46.00    2.80
  -2  -1   5   42.30    2.80
   2  -1  -5   45.60    3.50
  -2   1  -5   42.30    2.60
   2  -1  -5   45.20    2.60
  -2   1  -5   39.90    2.90
  -2  -1   5   46.80    2.30
   3   1  -5 2763.22   98.49
  -3  -1  -5 2529.55  117.89
  -3   1   5 2843.22  118.09
   3   1  -5 2733.43  118.79
  -3   1   5 2720.83  119.39
   3   1  -5 2620.24  111.09
   3  -1   5 2545.65   94.79
  -3   1   5 2826.82  106.69
   3  -1   5 2538.35   98.79
   3  -1   5 2680.03  100.39
   3  -1  -5 2762.12  110.89
   3  -1  -5 2943.91   98.79
   3  -1  -5 2836.52  107.89
   3   1   5 2707.13   94.99
  -3  -1   5 2765.52  119.39
   3   1   5 2622.14   98.49
  -3  -1   5 2866.21  118.09
   3   1   5 2851.11  100.49
  -3   1  -5 2723.73  117.49
   4  -1   5  441.46   17.00
   4  -1   5  423.86   17.90
  -4   1   5  410.86   20.70
  -4   1   5  427.26   18.80
   4   1  -5  438.46   17.30
  -4   1   5  430.06   20.90
  -4  -1  -5  412.26   20.70
   4  -1  -5  488.15   17.60
  -4  -1   5  448.56   21.00
  -4  -1   5  475.55   18.90
  -4   1  -5  461.45   20.30
   4   1   5  443.86   17.30
   4  -1  -5  469.55   19.10
  -4  -1   5  454.95   20.80
   4   1   5  475.55   18.10
   4   1   5  446.86   17.20
  -5   1   5  366.46   19.20
  -5   1   5  396.96   17.30
   5  -1   5  374.96   15.70
  -5  -1  -5  389.16   19.00
   5   1  -5  408.76   16.20
   5  -1   5  399.26   16.60
  -5   1  -5  423.96   18.60
   5   1   5  401.36   16.00
   5   1   5  394.56   15.80
   5  -1  -5  410.26   15.50
  -5  -1   5  412.36   17.40
   5  -1  -5  440.76   16.40
  -5  -1   5  405.36   19.50
   5  -1  -5  416.06   17.50
   5   1   5  413.16   16.70
   6  -1   5  491.75   18.80
   6   1  -5  501.65   19.50
  -6   1   5  493.25   20.70
   6   1  -5  483.35   18.70
   6   1  -5  489.55   17.60
   6  -1   5  485.55   19.90
  -6   1   5  451.35   23.00
  -6  -1   5  436.26   23.10
   6  -1  -5  488.25   17.20
   6   1   5  496.05   19.00
   6  -1  -5  484.95   18.60
  -6  -1   5  501.05   20.80
   6   1   5  480.85   19.30
   6   1   5  498.05   19.80
   6   1   5  480.65   18.50
   6  -1  -5  497.15   19.60
   7   1  -5  255.17   10.40
  -7   1   5  271.57   12.90
   7   1  -5  272.27   12.40
   7  -1   5  259.47   12.40
   7   1  -5  257.67   11.90
   7  -1   5  272.77   11.90
   7   1   5  296.07   12.10
   7  -1  -5  298.47   12.20
   7   1   5  279.57   12.50
  -7  -1   5  292.57   13.10
   7   1   5  295.87   12.30
   7   1   5  291.97   11.90
   7  -1  -5  296.57   12.70
   8   1  -5  109.29    6.50
  -8   1   5  114.79    6.40
   8  -1   5  111.69    6.10
   8   1  -5  100.19    6.30
   8  -1  -5  112.49    6.70
   8   1   5  114.69    6.40
   8  -1  -5  105.19    6.20
   8   1   5  106.79    6.10
   8   1   5  103.49    6.10
  -8  -1   5  107.19    6.50
   9   1  -5   16.90    2.80
  -9   1   5   14.10    2.40
   9  -1   5   10.50    2.20
   9  -1   5   13.90    1.30
   9   1  -5   16.10    2.60
   9   1  -5   17.10    2.90
   9  -1  -5   13.70    2.30
   9  -1  -5   18.40    2.90
   9   1   5   10.20    2.20
   9   1   5   12.80    1.50
   9  -1  -5    9.90    2.10
   9   1   5   12.60    2.90
  10   1  -5   16.20    2.70
  10   1  -5   18.20    2.70
  10  -1   5   18.60    1.50
  10   1  -5   20.80    3.30
  10  -1  -5   21.10    2.70
  10  -1  -5   24.80    3.40
  10   1   5   19.10    1.90
  10  -1  -5   20.20    3.20
  11   1  -5   23.20    3.40
  11   1  -5   25.70    3.10
  11  -1   5   27.80    1.70
  11   1   5   28.40    2.20
  11  -1  -5   30.00    3.70
  11  -1  -5   28.90    3.00
  12   1  -5    9.30    2.10
  12   1  -5   10.80    2.10
  12  -1  -5    9.30    2.00
  12  -1  -5   10.60    2.60
  12   1   5   10.60    1.20
  13   1  -5   16.30    1.90
  13   1   5   16.40    0.90
  13  -1  -5   17.40    2.10
  14   1  -5    1.50    0.70
  14  -1  -5    1.80    0.70
   0  -2   5 1362.76   48.10
   0  -2   5 1404.66   56.19
   0   2   5 1348.27   60.09
   0   2   5 1435.46   56.79
   0  -2  -5 1441.36   56.69
   0  -2   5 1324.37   50.69
   0   2  -5 1350.76   60.19
   0   2  -5 1382.96   60.29
   0   2  -5 1402.06   56.59
   0  -2   5 1391.06   56.09
   0  -2   5 1326.67   59.79
   0  -2  -5 1333.97   60.59
   0  -2  -5 1423.66   60.79
   0   2   5 1358.56   51.19
   0  -2   5 1370.26   50.89
  -1   2  -5   20.10    2.00
  -1  -2   5   20.90    1.70
   1  -2  -5   21.90    1.80
   1   2   5   21.00    1.80
  -1  -2   5   20.90    2.00
   1   2   5   20.70    1.90
   1   2   5   20.20    2.00
   1  -2  -5   21.50    1.80
  -1  -2   5   20.70    1.60
  -1   2  -5   18.40    1.60
  -2   2   5   83.99    5.10
   2  -2   5   78.39    4.30
  -2  -2  -5   84.09    4.70
   2  -2   5   81.79    4.20
   2  -2   5   80.99    4.40
   2   2  -5   82.99    5.40
   2   2  -5   82.79    4.60
  -2  -2  -5   87.49    5.50
  -2   2   5   82.89    4.70
  -2   2   5   85.29    4.50
  -2   2   5   82.79    4.20
  -2  -2  -5   87.59    4.80
   2   2   5   82.69    4.30
   2   2   5   83.69    4.00
   2  -2  -5   86.69    5.90
  -2   2  -5   92.29    4.90
  -2  -2   5   88.49    3.90
   2  -2  -5   87.09    4.20
   2  -2  -5   88.39    4.40
  -2  -2   5   86.39    4.70
   2   2   5   87.79    4.60
   2  -2  -5   83.59    4.80
  -2  -2   5   83.19    4.70
   3  -2   5  895.91   34.80
  -3   2   5  946.01   41.70
  -3   2   5  934.61   37.40
  -3   2   5  943.71   41.50
  -3   2   5  881.11   34.80
   3  -2   5  884.31   33.40
  -3  -2  -5  955.10   41.50
   3   2  -5  957.80   41.30
  -3  -2  -5  903.41   41.70
   3   2  -5  902.31   38.80
   3  -2   5  929.21   35.50
  -3  -2   5  910.71   41.60
   3  -2  -5  965.90   38.10
   3  -2  -5  968.30   38.40
  -3   2  -5  940.21   40.90
  -3  -2   5  937.51   41.60
   3   2   5  918.81   33.70
   3   2   5  971.80   35.60
  -3  -2   5  961.60   39.30
  -4  -2  -5  412.06   19.80
  -4   2   5  406.86   19.40
   4  -2   5  431.06   16.50
  -4   2   5  418.36   19.70
  -4   2   5  458.85   17.80
   4  -2   5  438.06   17.00
   4  -2   5  411.46   16.00
   4   2  -5  429.06   16.20
   4  -2  -5  413.96   16.50
  -4  -2   5  408.96   18.60
   4  -2  -5  406.46   18.00
   4   2   5  387.16   16.10
  -4   2  -5  412.16   18.80
   4   2   5  412.06   16.90
  -4  -2   5  416.96   19.90
  -4  -2   5  400.06   19.40
   4   2   5  398.06   16.30
   5   2  -5 1355.36   47.50
   5  -2   5 1334.27   48.50
  -5   2   5 1283.87   51.09
  -5  -2  -5 1259.37   56.59
  -5   2   5 1213.08   56.49
   5  -2   5 1319.97   45.80
   5   2   5 1238.68   45.80
   5  -2  -5 1254.17   47.60
   5   2   5 1364.06   42.90
   5  -2  -5 1238.58   44.70
   5  -2  -5 1292.87   51.79
   5   2   5 1285.87   48.40
  -5   2  -5 1250.47   55.49
  -5  -2   5 1244.78   56.89
   5   2   5 1228.78   47.30
  -6   2   5  154.08    8.00
   6  -2   5  153.08    7.50
   6  -2   5  146.29    7.80
  -6  -2  -5  142.49    7.30
   6   2  -5  152.48    6.80
   6   2  -5  147.99    7.60
   6   2  -5  149.88    7.60
   6  -2  -5  169.38    7.90
  -6  -2   5  156.68    9.40
   6   2   5  161.28    7.90
   6   2   5  166.58    7.20
   6   2   5  168.28    7.70
   6  -2  -5  164.68    7.60
   6   2   5  168.38    7.80
   6  -2  -5  162.38    6.10
   7   2  -5  348.17   15.10
   7   2  -5  337.77   13.10
   7  -2   5  365.16   14.50
   7   2  -5  331.97   14.60
  -7   2   5  339.27   15.70
   7  -2  -5  357.16   15.30
   7   2   5  374.06   14.70
   7  -2  -5  362.46   14.60
   7   2   5  334.77   13.40
   7   2   5  366.66   15.00
  -8   2   5   16.30    2.20
   8   2  -5   16.80    1.40
   8   2  -5   15.40    2.70
   8   2  -5   13.10    2.40
   8  -2   5   15.40    2.30
  -8  -2  -5   15.70    2.40
   8  -2  -5   18.00    2.70
   8  -2  -5   14.20    2.50
   8   2   5   16.60    2.40
   8   2   5   16.60    2.50
   9   2  -5   91.99    6.20
   9   2  -5   86.49    6.00
  -9   2   5   89.99    5.80
   9  -2   5   88.79    3.90
   9  -2  -5   91.29    6.00
   9   2   5   87.89    5.60
   9   2   5   91.59    5.80
   9  -2  -5   89.09    6.20
   9   2   5   90.69    4.80
   9  -2  -5   91.79    5.40
  10   2  -5  257.77   12.70
  10  -2   5  263.57    9.30
  10   2  -5  268.57   12.10
  10   2  -5  270.97   12.40
  10  -2  -5  264.17   12.40
  10   2   5  245.68   10.50
  10  -2  -5  237.08   12.60
  10  -2  -5  259.17   11.40
  11   2  -5  228.48   10.60
  11   2  -5  233.18   11.00
  11   2   5  213.18    9.10
  11  -2  -5  214.18   10.00
  11  -2  -5  219.88   10.90
  12   2  -5    4.50    1.50
  12   2  -5    2.50    1.30
  12  -2  -5    2.50    1.70
  12  -2  -5    2.70    1.10
  12   2   5    3.20    0.80
  13   2  -5  142.99    6.80
  13  -2  -5  138.89    6.40
  13   2   5  138.59    5.50
  14   2  -5    7.30    1.30
  14  -2  -5    6.50    1.00
   0   3   5  578.74   21.90
   0  -3  -5  562.04   26.10
   0  -3  -5  569.44   23.50
   0  -3   5  565.64   20.30
   0   3   5  528.95   20.40
   0  -3   5  557.24   23.00
   0  -3   5  547.65   21.60
   0  -3   5  547.25   22.90
   0   3  -5  563.14   25.50
   0   3  -5  561.24   23.70
   0  -3   5  568.74   21.40
   0  -3  -5  525.05   25.20
   0  -3  -5  578.14   23.80
  -1  -3  -5  373.56   16.60
  -1   3   5  405.66   17.00
   1   3  -5  387.96   15.60
  -1   3   5  394.66   14.50
  -1  -3  -5  398.86   17.60
  -1   3   5  404.26   15.10
   1  -3   5  377.26   13.50
   1   3  -5  391.06   17.10
   1  -3   5  379.06   14.30
   1  -3   5  350.46   14.30
  -1  -3  -5  393.26   15.80
   1   3   5  322.67   14.30
  -1   3  -5  304.87   16.30
  -1  -3   5  315.47   15.20
   1  -3  -5  337.77   16.10
  -1  -3   5  337.67   13.20
   1  -3  -5  313.97   15.30
  -1  -3   5  315.07   14.20
  -1  -3   5  324.87   13.80
   1   3   5  314.87   13.50
   1  -3  -5  309.97   17.10
   1  -3  -5  320.67   15.30
  -2  -3  -5  350.16   16.30
  -2   3   5  354.96   15.80
   2  -3   5  327.77   13.40
   2  -3   5  325.07   12.60
   2   3  -5  338.27   14.50
  -2  -3  -5  334.17   14.80
   2  -3   5  303.07   13.20
  -2  -3  -5  323.17   15.40
  -2   3   5  334.87   13.30
  -2   3   5  356.56   14.10
   2   3  -5  332.97   16.10
   2   3  -5  316.57   12.30
   2  -3  -5  315.77   14.10
  -2  -3   5  308.37   13.40
  -2  -3   5  342.97   15.10
   2  -3  -5  312.17   14.40
   2   3   5  302.57   12.80
  -2   3  -5  307.17   15.10
   2   3   5  308.77   13.50
  -2  -3   5  313.97   14.50
   3  -3   5   12.30    1.60
  -3   3   5   13.50    1.60
   3  -3   5   13.50    1.70
  -3  -3  -5   15.40    1.80
   3  -3   5   14.90    1.70
  -3   3   5   12.70    1.50
  -3   3   5   13.30    1.90
   3   3  -5   13.80    1.50
  -3   3   5   12.50    1.30
  -3  -3  -5   14.80    2.20
  -3   3   5   12.30    1.60
   3  -3  -5    8.50    1.60
  -3   3  -5    9.20    1.40
   3   3   5    8.10    1.60
  -3  -3   5    7.00    1.50
   3  -3  -5    9.10    1.00
   3   3   5    9.10    1.60
  -3  -3   5   10.10    1.60
  -4  -3  -5   95.19    6.30
  -4   3   5  100.59    6.10
  -4   3   5  102.59    4.40
   4  -3   5  109.09    5.40
  -4  -3  -5  101.69    5.30
   4  -3   5   97.89    5.10
   4  -3   5  102.09    5.40
  -4   3   5  105.79    5.50
  -4  -3   5   94.19    5.80
   4   3   5   97.99    5.20
   4   3   5   91.49    5.20
   4  -3  -5   98.29    5.70
   4   3   5  100.89    5.50
   4  -3  -5   94.69    4.70
   4  -3  -5   97.49    5.00
  -4   3  -5   98.99    5.30
   5  -3   5   55.09    3.50
  -5   3   5   50.89    3.50
   5  -3   5   46.60    3.40
   5   3  -5   50.79    3.30
   5  -3   5   48.00    3.40
  -5   3   5   45.90    2.70
   5   3  -5   49.70    3.30
  -5   3   5   47.10    3.90
  -5  -3  -5   50.39    3.50
  -5  -3  -5   45.50    4.10
  -5  -3   5   47.10    4.00
   5   3   5   46.50    3.30
   5   3   5   48.10    3.50
   5   3   5   47.70    3.50
   5   3   5   43.90    2.20
   5  -3  -5   49.60    2.60
  -5   3  -5   48.20    3.00
   5  -3  -5   47.90    3.20
   5  -3  -5   49.00    3.40
   5  -3  -5   45.40    3.60
   5   3   5   45.60    3.20
   6  -3   5  317.67   13.00
   6  -3   5  305.37   13.70
  -6   3   5  304.17   14.10
  -6  -3  -5  305.67   12.90
   6   3  -5  307.67   13.30
   6   3  -5  319.67   12.30
   6  -3  -5  311.37   12.90
   6   3   5  302.27   12.10
   6   3   5  327.07   13.30
   6  -3  -5  312.97   10.80
   6  -3  -5  320.97   13.60
   6   3   5  330.87   13.50
   6   3   5  310.37   13.70
   6  -3  -5  307.47   14.60
   7   3  -5  186.08    7.60
  -7   3   5  187.08    9.00
   7   3  -5  189.98    8.80
  -7  -3  -5  184.58    8.50
   7  -3   5  190.08    8.40
   7  -3   5  175.68    8.80
   7   3   5  170.68    8.40
   7  -3  -5  165.48    8.40
   7   3   5  155.18    7.60
   7   3   5  151.58    8.40
   7  -3  -5  152.88    8.60
   7   3   5  158.68    8.40
  -8   3   5  831.62   34.80
   8   3  -5  849.91   33.10
  -8  -3  -5  845.42   31.20
   8  -3   5  838.12   31.40
   8   3  -5  849.81   29.20
   8   3   5  815.72   29.10
   8   3   5  852.51   31.60
   8  -3  -5  848.32   31.40
   8  -3  -5  796.02   33.10
   9   3  -5  263.27   13.00
   9   3  -5  264.67   12.70
   9  -3  -5  271.27   13.30
   9  -3  -5  285.47   12.70
   9   3   5  266.17   12.70
   9   3   5  278.87   11.40
   9   3   5  283.17   12.40
  10   3  -5   48.40    4.60
  10   3  -5   53.49    4.60
  10  -3  -5   55.19    5.00
  10   3   5   52.09    3.50
  10   3   5   53.39    4.50
  10  -3  -5   55.79    4.80
  10  -3  -5   51.79    3.90
  11   3  -5   65.69    4.70
  11  -3  -5   45.50    4.30
  11  -3  -5   50.59    3.80
  11   3   5   51.39    3.40
  12   3  -5  145.19    7.80
  12   3  -5  141.89    7.50
  12  -3  -5  158.48    7.30
  12  -3  -5  135.99    7.90
  12   3   5  156.68    6.60
  13   3  -5   76.39    4.60
  13  -3  -5   82.19    4.20
  13   3   5   85.59    3.70
  14   3  -5    9.60    1.20
  14  -3  -5   11.30    0.80
   0  -4   5  274.97   10.80
   0   4   5  271.97   11.10
   0  -4  -5  272.07   13.10
   0  -4  -5  285.27   12.80
   0   4  -5  273.77   13.70
   0  -4  -5  269.47   12.50
   0   4  -5  263.27   12.50
   0   4   5  302.07   12.30
   0   4   5  288.87   11.90
   0  -4   5  271.57   11.80
   1  -4   5   34.40    2.80
  -1  -4  -5   37.60    2.80
  -1  -4  -5   32.60    2.60
  -1   4   5   36.00    2.70
  -1   4   5   38.30    2.70
   1   4  -5   34.50    2.60
  -1  -4  -5   34.00    2.80
  -1   4   5   38.40    3.20
   1   4  -5   39.90    3.40
  -1  -4  -5   35.20    3.50
   1  -4   5   33.50    2.40
   1  -4   5   35.70    2.50
  -1  -4   5   32.90    2.30
  -1   4  -5   33.30    2.80
  -1  -4   5   35.00    2.80
   1   4   5   33.00    2.60
   1  -4  -5   34.50    2.90
   1  -4  -5   34.10    2.50
   1   4   5   32.10    2.70
  -2   4   5  130.09    5.20
  -2  -4  -5  129.29    7.00
  -2  -4  -5  137.89    7.00
  -2  -4  -5  136.79    8.00
   2   4  -5  130.79    7.70
  -2   4   5  131.09    6.30
   2   4  -5  131.19    5.80
   2   4  -5  132.59    6.60
   2   4  -5  127.29    5.80
  -2  -4  -5  132.19    6.70
  -2   4   5  123.79    7.30
   2  -4   5  121.79    6.30
   2  -4   5  128.69    5.90
   2  -4   5  121.79    6.10
  -2   4   5  130.99    6.40
  -2  -4   5  114.19    6.40
   2  -4  -5  127.59    6.90
   2  -4  -5  118.69    6.00
   2   4   5  120.29    6.40
  -2  -4   5  124.49    6.40
  -2   4  -5  118.49    6.80
   2   4   5  119.79    6.10
  -3  -4  -5  399.66   19.30
   3  -4   5  378.86   13.70
   3  -4   5  394.96   16.00
  -3   4   5  390.46   15.80
  -3   4   5  377.86   18.70
   3   4  -5  401.46   14.90
   3  -4   5  380.96   15.00
  -3   4   5  404.76   16.70
  -3  -4  -5  394.06   16.90
  -3   4   5  387.56   13.60
   3  -4   5  375.86   15.90
  -3  -4  -5  378.26   15.10
   3  -4  -5  382.06   14.70
   3  -4  -5  373.16   17.20
  -3  -4   5  378.96   16.00
   3   4   5  394.46   15.40
   3   4   5  389.36   16.20
   3  -4  -5  371.06   15.90
  -3  -4   5  397.96   18.10
  -3  -4   5  380.96   17.40
  -3   4  -5  403.86   17.90
   3  -4  -5  390.96   14.80
  -4  -4  -5  177.08   10.30
   4  -4   5  202.68    8.70
  -4  -4  -5  184.98    8.30
   4  -4   5  188.58    8.60
  -4   4   5  186.58    8.80
  -4   4   5  171.68    9.80
   4  -4   5  184.48    8.00
  -4   4   5  185.48    7.00
   4  -4  -5  177.28    7.60
  -4   4  -5  179.68    8.80
   4  -4  -5  176.78    7.90
   4  -4  -5  164.78    9.00
  -4  -4   5  163.98    9.10
   4  -4  -5  178.18    7.10
  -4  -4   5  174.98    8.60
   4   4   5  173.68    8.20
   4   4   5  166.28    8.40
   4   4   5  168.18    7.30
   5   4  -5   92.69    5.10
  -5   4   5   89.59    5.40
  -5   4   5   90.39    4.30
   5  -4   5   95.39    5.40
   5  -4   5   97.69    5.20
   5   4  -5   91.69    4.90
   5  -4   5   90.89    5.40
  -5  -4  -5   88.99    5.30
   5   4   5   94.19    5.30
   5  -4  -5   94.59    4.00
   5   4   5   95.69    5.50
   5   4   5   91.89    4.20
   5  -4  -5   93.69    5.20
   5  -4  -5   87.39    5.70
  -5  -4   5   97.99    5.60
   5   4   5   95.19    5.00
   5   4   5   89.69    5.30
  -6   4   5   10.30    1.40
   6  -4   5    9.10    1.90
  -6  -4  -5    9.30    2.00
   6   4  -5    9.40    1.80
   6  -4   5    9.30    1.90
   6  -4   5   10.20    1.90
  -6   4   5   11.60    2.00
   6  -4  -5   12.10    2.20
   6  -4  -5   12.50    1.90
   6   4   5   11.20    2.00
   6   4   5   13.30    0.80
   6   4   5   12.70    2.10
   6   4   5   10.20    2.00
  -6  -4   5   11.50    2.10
   6   4   5   11.60    1.90
   7  -4   5  189.28    8.90
  -7   4   5  187.48    9.60
  -7  -4  -5  188.68    9.00
   7   4  -5  199.08    9.50
   7   4  -5  189.88    8.20
   7   4   5  184.58    9.10
   7   4   5  181.38    8.40
   7  -4  -5  186.58    9.10
   7   4   5  186.28    9.30
   8   4  -5  222.48    9.10
  -8   4   5  225.48   11.10
  -8  -4  -5  235.18   10.70
   8   4  -5  227.78   11.10
   8  -4   5  223.28   10.30
   8   4   5  219.38    9.80
   8  -4  -5  226.18   10.70
   8   4   5  220.38    9.90
   8   4   5  220.78   10.50
   8   4   5  224.48   10.90
  -9  -4  -5  255.87   11.40
   9   4  -5  244.18   11.90
   9  -4  -5  232.38   11.30
   9   4   5  233.18   11.10
   9   4   5  222.68   11.30
   9   4   5  244.98   10.50
   9   4   5  237.98   10.40
 -10  -4  -5   16.80    2.90
  10   4  -5   15.30    3.00
  10  -4  -5   23.50    3.40
  10   4   5   23.70    3.10
  10   4   5   22.90    2.40
  10  -4  -5   24.20    2.60
  11   4  -5    4.50    1.80
 -11  -4  -5    5.80    2.10
  11  -4  -5    6.10    2.00
  11   4   5    7.30    1.60
  11  -4  -5    8.50    1.80
  12   4  -5    2.50    1.40
  12   4   5    4.40    1.10
  12  -4  -5    6.90    1.80
  12  -4  -5    4.60    1.20
  13   4  -5   50.59    3.40
  13   4   5   40.90    2.40
  13  -4  -5   43.70    2.70
  14   4  -5   61.39    3.30
   0   5  -5  153.28    7.20
   0  -5  -5  143.29    7.50
   0  -5  -5  151.88    6.90
   0   5   5  148.39    6.90
   0   5  -5  154.18    8.60
   0  -5   5  152.08    6.70
   0   5   5  152.18    7.40
   0  -5  -5  155.08    8.00
   0  -5   5  149.59    7.50
   1   5  -5  149.19    6.60
  -1   5   5  152.68    7.20
   1   5  -5  145.59    7.50
   1  -5   5  140.59    6.20
   1  -5   5  150.28    6.60
   1   5  -5  140.29    6.80
   1   5  -5  149.09    8.60
  -1   5   5  153.88    7.30
  -1   5   5  140.49    8.40
   1  -5   5  139.29    7.20
  -1  -5  -5  143.09    7.50
  -1  -5  -5  143.29    7.60
  -1  -5  -5  146.69    6.70
  -1  -5  -5  153.28    7.80
  -1   5   5  145.49    5.80
   1   5   5  139.89    7.20
   1   5   5  138.09    6.70
  -1   5  -5  140.39    8.00
   1  -5  -5  149.39    7.80
   1  -5  -5  147.19    6.60
  -1  -5   5  140.09    6.70
   1  -5  -5  137.19    7.00
  -1  -5   5  146.09    7.30
   2   5  -5  463.55   18.20
  -2   5   5  491.85   19.70
   2  -5   5  455.15   16.60
   2  -5   5  456.35   17.50
   2   5  -5  476.85   17.60
   2  -5   5  464.95   18.80
  -2   5   5  465.35   22.10
  -2   5   5  472.35   18.70
  -2   5   5  439.96   15.90
  -2  -5  -5  468.45   20.10
  -2  -5  -5  457.65   17.60
  -2  -5  -5  468.75   20.70
   2   5   5  455.05   18.90
   2  -5  -5  455.35   20.30
   2  -5  -5  458.55   17.30
  -2   5  -5  464.55   21.40
  -2  -5   5  455.75   18.80
   2   5   5  451.85   17.90
   2  -5  -5  445.96   17.30
   2  -5  -5  438.76   19.40
  -3  -5  -5  624.64   24.30
   3  -5   5  661.33   26.00
  -3   5   5  626.24   25.70
   3  -5   5  620.84   24.30
  -3  -5  -5  630.44   28.80
  -3   5   5  668.53   27.30
  -3  -5  -5  647.14   31.20
  -3   5   5  629.84   22.20
  -3   5   5  626.94   30.50
   3   5  -5  669.73   24.40
   3  -5   5  616.34   22.70
  -3  -5  -5  703.33   28.40
   3  -5  -5  647.34   28.10
   3  -5  -5  670.73   23.90
   3  -5  -5  673.63   23.30
  -3   5  -5  683.63   29.70
   3   5   5  689.93   26.30
   3  -5  -5  671.73   24.10
  -3  -5   5  671.43   26.00
   3   5   5  698.03   25.00
   4  -5   5   26.30    2.50
  -4   5   5   26.50    2.60
   4   5  -5   25.20    2.40
   4  -5   5   27.70    2.90
  -4  -5  -5   26.50    3.30
  -4   5   5   26.00    2.10
  -4  -5  -5   30.70    3.00
  -4   5   5   25.80    3.00
   4  -5  -5   27.80    2.30
   4  -5  -5   30.60    2.70
   4   5   5   32.00    2.80
   4  -5  -5   26.30    3.00
   4   5   5   28.10    2.60
  -4  -5   5   26.80    2.80
   4   5   5   31.20    2.60
   4  -5  -5   31.40    2.00
   4   5   5   28.70    2.80
   5   5  -5  798.42   28.10
   5  -5   5  796.82   30.30
  -5   5   5  779.22   31.90
   5   5  -5  797.22   26.60
   5  -5   5  816.02   28.80
  -5  -5  -5  770.62   28.70
  -5   5   5  773.62   26.10
   5   5   5  782.82   29.10
  -5  -5   5  749.03   30.20
   5  -5  -5  689.03   32.60
   5   5   5  749.82   26.60
   5   5   5  760.02   30.50
   5  -5  -5  737.13   26.20
   5  -5  -5  755.32   27.30
   5   5   5  788.02   30.10
   5   5   5  761.12   27.10
   5  -5  -5  752.82   28.20
  -6  -5  -5  314.77   13.70
   6   5  -5  323.07   12.60
  -6   5   5  329.07   12.00
   6  -5   5  322.87   13.50
   6  -5   5  330.67   14.40
   6   5  -5  308.87   13.00
  -6   5   5  316.17   14.70
   6   5   5  301.57   11.60
  -6  -5   5  316.97   14.20
   6   5   5  299.47   14.20
   6   5   5  328.27   13.90
   6  -5  -5  331.67   13.60
   6   5   5  345.77   14.30
   6   5   5  319.37   12.70
  -7  -5  -5  169.18    8.80
   7   5  -5  177.48    8.00
   7  -5   5  174.88    8.50
  -7   5   5  170.58    9.10
   7  -5   5  170.88    8.60
  -7   5   5  177.58    7.40
   7  -5  -5  165.18    8.90
   7   5   5  172.78    8.10
   7  -5  -5  171.28    8.70
   7   5   5  169.48    8.90
   7   5   5  183.28    8.90
   8   5  -5   45.90    3.30
  -8  -5  -5   50.19    4.30
  -8   5   5   44.10    4.00
   8  -5  -5   48.90    4.10
   8  -5  -5   52.39    4.50
   8   5   5   45.70    3.70
   8   5   5   43.20    3.70
   8   5   5   53.89    4.30
   8   5   5   48.40    4.20
   9   5  -5   49.30    2.30
  -9  -5  -5   54.59    4.60
   9  -5  -5   44.00    4.10
   9   5   5   41.40    3.90
   9   5   5   40.90    3.60
   9   5   5   50.29    3.90
 -10  -5  -5  207.08   10.10
  10   5   5  213.28    9.40
  10  -5  -5  204.98   10.30
  10   5   5  198.78    9.90
 -11  -5  -5   18.40    3.40
  11  -5  -5   19.20    2.80
  11  -5  -5   19.50    2.20
  11   5   5   20.30    2.30
  12   5  -5  334.97   14.00
  12   5   5  342.47   13.10
  12  -5  -5  333.17   13.10
  13   5  -5   59.79    3.60
  13   5   5   50.89    2.70
  13  -5  -5   48.50    2.60
   0  -6   5  575.64   21.50
   0   6  -5  583.74   22.20
   0   6   5  586.84   22.20
   0   6  -5  580.84   27.70
   0   6  -5  598.44   23.40
   0   6   5  582.04   23.60
   0  -6  -5  589.34   21.80
   0  -6  -5  595.34   25.50
   0  -6   5  597.84   23.70
  -1  -6  -5  814.92   30.10
  -1  -6  -5  852.31   35.00
   1  -6   5  835.12   32.40
   1   6  -5  846.42   38.50
  -1   6   5  851.01   27.80
  -1   6   5  849.72   32.50
   1   6  -5  843.32   30.50
   1   6  -5  826.42   32.00
  -1   6   5  839.42   34.00
   1   6  -5  803.12   28.10
   1  -6   5  786.72   29.30
  -1  -6   5  838.02   32.30
  -1  -6   5  834.52   29.80
   1   6   5  829.12   30.70
  -1   6  -5  842.62   30.60
   1   6   5  843.22   32.60
   1  -6  -5  857.41   30.10
  -1   6  -5  864.61   32.40
  -1   6  -5  811.62   37.80
  -1  -6   5  784.22   34.10
   1  -6  -5  832.02   35.10
   1  -6  -5  804.62   30.10
  -2  -6  -5  191.78    8.70
   2   6  -5  177.48    8.50
   2   6  -5  187.88    8.00
  -2   6   5  195.38    9.10
   2   6  -5  195.68    7.40
  -2  -6  -5  192.28    9.70
   2   6  -5  200.28    8.60
   2  -6   5  181.58    8.30
  -2   6   5  189.98    7.40
  -2   6   5  193.58    9.30
  -2   6   5  195.58   10.90
   2  -6   5  189.98    9.30
   2  -6   5  189.58    7.80
  -2   6  -5  182.38    9.10
   2  -6  -5  185.48    8.90
   2  -6  -5  184.68    8.50
  -2  -6   5  186.78    8.60
   2  -6  -5  192.38    8.50
   2   6   5  187.98    9.20
   2  -6  -5  183.78    9.90
  -2  -6   5  195.38    9.30
   2  -6  -5  182.78    8.20
   2   6   5  194.48    8.80
  -3  -6  -5   32.00    3.20
   3  -6   5   33.30    3.30
   3   6  -5   37.10    3.00
  -3   6   5   33.40    3.00
  -3   6   5   32.00    2.40
   3  -6   5   33.00    2.10
  -3   6   5   31.70    3.50
  -3   6   5   35.00    3.10
   3  -6   5   32.50    2.80
   3   6  -5   31.70    2.80
   3  -6  -5   37.70    2.90
   3   6   5   39.40    3.10
   3  -6  -5   38.80    3.10
   3   6   5   42.70    3.50
  -3  -6   5   47.60    3.60
   3   6   5   46.70    3.20
   3   6   5   41.00    3.30
   3  -6  -5   38.80    3.70
   3  -6  -5   41.70    2.60
  -3   6  -5   36.10    3.30
   4  -6   5  499.95   20.20
   4   6  -5  487.15   18.80
   4  -6   5  484.65   18.80
  -4  -6  -5  457.25   18.80
  -4   6   5  475.05   20.80
   4   6  -5  455.55   17.40
  -4   6   5  452.05   16.80
   4   6   5  480.05   18.10
   4  -6  -5  474.45   21.80
   4  -6  -5  472.85   17.20
  -4  -6   5  490.25   20.00
   4  -6  -5  482.45   18.00
   4   6   5  489.75   20.20
   4   6   5  506.45   19.30
   4   6   5  490.05   17.60
   4  -6  -5  499.55   18.70
  -4   6  -5  477.85   20.30
   5   6  -5  445.66   16.30
  -5  -6  -5  444.06   17.80
   5   6  -5  451.55   17.30
  -5   6   5  439.56   19.30
   5  -6   5  445.46   18.70
   5  -6   5  465.15   17.60
  -5   6   5  456.15   15.70
   5   6   5  411.76   16.20
   5   6   5  438.16   17.80
   5   6   5  431.56   16.30
   5  -6  -5  426.56   16.40
  -5  -6   5  424.76   18.40
  -5   6  -5  424.36   18.80
   5   6   5  434.56   18.40
   5   6   5  412.36   18.60
   5  -6  -5  412.76   17.20
   6  -6   5  116.69    6.90
  -6  -6  -5  112.69    6.80
   6   6  -5  109.19    6.00
  -6   6   5  111.59    6.70
   6  -6   5  111.99    6.20
   6   6  -5  112.19    6.10
   6  -6   5  108.39    6.50
  -6   6   5  112.59    5.30
   6   6   5  113.89    6.70
   6   6   5  109.09    5.00
   6  -6  -5  114.89    6.40
   6   6   5  110.89    6.00
   6   6   5  116.09    6.60
   6  -6  -5  107.19    6.70
   6   6   5  107.69    6.70
  -6   6  -5  105.89    6.90
  -7   6   5   83.29    4.40
   7   6  -5   83.39    5.30
   7  -6   5   83.89    5.60
  -7  -6  -5   77.89    5.70
  -7   6   5   72.69    5.40
   7   6  -5   80.19    5.00
   7  -6   5   73.79    3.70
   7  -6   5   75.09    5.10
   7  -6   5   82.19    5.70
   7  -6  -5   93.69    5.90
   7   6   5   88.59    5.60
   7   6   5   96.19    5.30
   7   6   5   93.39    5.70
   7  -6  -5   91.79    6.00
   7   6   5   89.19    5.80
   8   6  -5  585.34   22.60
   8  -6   5  618.54   24.10
  -8  -6  -5  592.94   24.20
   8  -6  -5  614.14   24.60
   8   6   5  639.74   22.60
   8   6   5  644.34   24.60
   8  -6  -5  666.43   24.70
   8   6   5  626.44   23.90
   8   6   5  584.44   25.40
   9   6  -5   11.70    1.50
  -9  -6  -5   13.80    2.70
   9   6   5   14.80    2.70
   9  -6  -5   15.80    2.90
   9  -6  -5   14.20    2.50
   9   6   5   15.20    2.40
   9   6   5   16.70    2.60
 -10  -6  -5  368.36   15.80
  10   6   5  375.36   15.10
  10  -6  -5  373.46   16.10
 -11  -6  -5   53.49    4.30
  11  -6  -5   56.09    3.60
  11  -6  -5   55.79    4.70
  11   6   5   63.59    3.90
  12   6   5   46.00    3.00
  12  -6  -5   44.80    2.80
 -12  -6   5   51.99    3.40
 -13  -6   5  165.18    6.50
  13   6   5  155.28    6.40
   0   7  -5    2.70    1.20
   0  -7   5    5.00    1.60
   0   7   5    4.70    1.40
   0  -7  -5    3.80    1.50
   0  -7  -5    4.70    1.40
   0   7  -5    3.40    1.30
   0   7  -5    2.40    1.20
   0  -7   5    2.30    1.10
   0   7   5    3.60    1.40
  -1   7   5   54.99    3.10
  -1   7   5   52.79    4.10
   1   7  -5   56.39    4.00
   1   7  -5   53.19    3.90
  -1  -7  -5   54.29    4.50
   1   7  -5   50.79    3.50
   1  -7   5   53.19    3.50
   1  -7   5   56.29    4.40
  -1  -7  -5   69.39    4.30
  -1   7  -5   63.79    4.30
   1   7   5   59.59    4.00
  -1  -7   5   60.59    4.00
  -1  -7   5   67.39    4.60
   1   7   5   59.29    4.20
   1  -7  -5   56.09    3.90
   1  -7  -5   57.99    4.70
  -1   7  -5   59.39    4.00
   1  -7  -5   59.49    4.20
   2  -7   5  137.39    7.90
  -2  -7  -5  135.49    7.30
   2   7  -5  138.19    7.30
   2   7  -5  146.19    7.30
  -2   7   5  143.99    6.20
  -2   7   5  143.09    7.80
   2   7  -5  134.19    6.70
  -2   7   5  153.88    7.90
   2  -7   5  136.89    6.40
  -2   7  -5  152.98    7.80
   2   7   5  144.39    7.50
  -2  -7   5  153.98    8.00
  -2  -7   5  153.68    7.50
   2  -7  -5  155.28    7.30
   2   7   5  149.19    7.90
   2  -7  -5  154.78    7.70
   2  -7  -5  153.58    8.70
   2  -7  -5  157.38    7.40
  -2   7  -5  146.69    7.40
   2   7   5  147.59    7.50
   3  -7   5   22.00    1.80
  -3   7   5   20.50    2.60
  -3  -7  -5   21.20    2.90
   3   7  -5   23.70    2.70
  -3   7   5   22.00    2.70
   3   7  -5   24.80    2.60
   3  -7   5   20.20    2.90
  -3   7   5   25.60    2.10
  -3  -7   5   23.40    2.80
   3   7   5   31.50    3.00
   3  -7  -5   27.10    3.30
  -3   7  -5   26.20    2.80
   3   7   5   26.10    3.00
   3  -7  -5   25.50    2.70
   3   7   5   29.10    2.80
   3  -7  -5   27.70    2.20
   3   7   5   25.90    2.90
   3  -7  -5   26.00    2.60
  -3   7  -5   30.30    3.10
   3  -7  -5   28.70    3.00
  -4   7   5  230.98   11.20
  -4  -7  -5  226.68   10.60
   4  -7   5  227.68   11.20
   4   7  -5  222.78   10.20
   4   7  -5  215.88    9.50
  -4   7   5  223.78    8.90
   4  -7   5  229.08   10.20
   4  -7   5  215.78   10.40
   4   7   5  236.98   10.70
   4  -7  -5  217.98    8.50
   4  -7  -5  226.78    9.60
   4  -7  -5  225.38   10.20
   4   7   5  229.18    9.80
[truncated: 339,646 more chars]
