# Supplementary material for: A mixed phosphine sulfide/selenide structure as an instructional example for how to evaluate the quality of a model
Source: Acta Crystallogr E Crystallogr Commun. 2023 Mar 28;79(Pt 4):246–53. doi: 10.1107/S2056989023002700 (PMC10088320; doi:10.1107/S2056989023002700)
Supplement: Supplementary file 2 [file e-79-00246-Isup2.hkl]

data_I                                                                          
_shelx_title ' 5 : space group P212121'                                         
_shelx_refln_list_code          4                                               
_shelx_F_calc_maximum      233.98                                               
_exptl_crystal_F_000      1022.89                                               
_reflns_d_resolution_high  0.8104                                               
                                                                                
loop_                                                                           
 _space_group_symop_operation_xyz                                               
 'x, y, z'                                                                      
 '-x+1/2, -y, z+1/2'                                                            
 '-x, y+1/2, -z+1/2'                                                            
 'x+1/2, -y+1/2, -z'                                                            
                                                                                
_cell_length_a    12.2833                                                       
_cell_length_b    13.1643                                                       
_cell_length_c    14.2478                                                       
_cell_angle_alpha  90.000                                                       
_cell_angle_beta   90.000                                                       
_cell_angle_gamma  90.000                                                       
                                                                                
_shelx_F_squared_multiplier     1.000                                           
                                                                                
loop_                                                                           
 _refln_index_h                                                                 
 _refln_index_k                                                                 
 _refln_index_l                                                                 
 _refln_F_squared_calc                                                          
 _refln_F_squared_meas                                                          
 _refln_F_squared_sigma                                                         
 _refln_observed_status                                                         
   2   0   0       9847.58       9671.13       178.69 o                         
   4   0   0       4590.41       4892.51        86.87 o                         
   6   0   0       7702.80       7779.42       148.89 o                         
   8   0   0       4029.31       4100.10        98.68 o                         
  10   0   0        827.56        825.41        24.82 o                         
  12   0   0       2480.57       2404.22        67.15 o                         
  14   0   0        567.18        610.60        23.40 o                         
   1   1   0        322.26        301.72         3.75 o                         
   2   1   0       6844.36       7094.02        80.72 o                         
   3   1   0      26751.86      25627.34       284.29 o                         
   4   1   0      20914.70      20342.07       217.79 o                         
   5   1   0       9286.79       9715.06       110.32 o                         
   6   1   0         20.79         23.88         2.72 o                         
   7   1   0         32.63         42.48         2.47 o                         
   8   1   0         18.67         38.75         4.26 o                         
   9   1   0         35.91         43.03         4.36 o                         
  10   1   0          4.75         12.71         2.58 o                         
  11   1   0         34.30         40.29         4.10 o                         
  12   1   0         47.27         53.28         5.12 o                         
  13   1   0        117.54        120.13         5.95 o                         
  14   1   0        266.62        298.03        14.49 o                         
   0   2   0       4578.88       4655.92        61.05 o                         
   1   2   0       9292.69       8640.56        83.36 o                         
   2   2   0       3210.38       3363.95        37.47 o                         
   3   2   0        558.50        552.55         8.08 o                         
   4   2   0        316.97        402.75         6.12 o                         
   5   2   0        346.17        295.67         5.89 o                         
   6   2   0       2473.87       2490.16        33.64 o                         
   7   2   0        385.24        397.71         8.19 o                         
   8   2   0        400.97        441.44        11.83 o                         
   9   2   0         37.40         47.14         4.44 o                         
  10   2   0        108.09        117.40         5.11 o                         
  11   2   0        315.36        310.28         9.52 o                         
  12   2   0         43.98         58.33         4.85 o                         
  13   2   0          8.85         10.03         2.21 o                         
  14   2   0         21.51         27.30         5.57 o                         
   1   3   0       4148.21       4367.69        45.83 o                         
   2   3   0       8487.46       8589.44        87.93 o                         
   3   3   0       3017.90       3111.39        35.57 o                         
   4   3   0        683.36        749.65        10.20 o                         
   5   3   0       2013.86       2058.18        27.54 o                         
   6   3   0        165.41        270.87         6.20 o                         
   7   3   0       4259.67       4011.27        66.64 o                         
   8   3   0        559.22        637.76        13.00 o                         
   9   3   0       2031.72       1983.49        34.20 o                         
  10   3   0       1127.56       1050.32        19.09 o                         
  11   3   0          4.33          5.16         2.56 o                         
  12   3   0        342.52        346.88        12.06 o                         
  13   3   0        129.31        136.63         8.59 o                         
  14   3   0          4.91          9.47         3.90 o                         
   0   4   0       8475.72       8912.18       129.82 o                         
   1   4   0        793.04        907.36        10.96 o                         
   2   4   0       2458.98       2685.22        30.26 o                         
   3   4   0       1055.99       1130.03        13.12 o                         
   4   4   0         91.50        126.17         3.28 o                         
   5   4   0       6682.74       7137.25        87.77 o                         
   6   4   0       4378.85       4396.43        50.86 o                         
   7   4   0          1.41         17.12         2.97 o                         
   8   4   0       1625.60       1591.57        26.29 o                         
   9   4   0       1351.65       1402.90        24.02 o                         
  10   4   0        191.71        181.50         7.14 o                         
  11   4   0       1468.28       1380.20        30.12 o                         
  12   4   0        138.83        136.67         9.58 o                         
  13   4   0        769.16        769.95        36.22 o                         
  14   4   0        247.59        220.64        13.37 o                         
   1   5   0        385.27        422.74         6.42 o                         
   2   5   0       6430.19       6651.60        81.69 o                         
   3   5   0       1506.02       1487.78        20.75 o                         
   4   5   0      10226.45      10114.17       111.56 o                         
   5   5   0       6175.98       6430.17        77.97 o                         
   6   5   0       1889.01       1839.65        24.53 o                         
   7   5   0       1273.72       1293.39        19.50 o                         
   8   5   0         92.41         83.97         4.83 o                         
   9   5   0          3.37         10.93         2.48 o                         
  10   5   0        117.81        111.34         7.03 o                         
  11   5   0       2222.83       2229.70        44.29 o                         
  12   5   0         59.10         53.61         7.21 o                         
  13   5   0        890.84        923.12        41.23 o                         
  14   5   0        641.00        543.74        24.52 o                         
   0   6   0      13126.99      13062.74       204.88 o                         
   1   6   0       4958.20       5165.70        57.65 o                         
   2   6   0       1974.11       1844.93        20.95 o                         
   3   6   0       2698.23       2538.30        29.21 o                         
   4   6   0        178.09        173.14         3.99 o                         
   5   6   0       1942.12       1943.59        26.71 o                         
   6   6   0         47.89         88.23         4.59 o                         
   7   6   0       2573.24       2547.83        39.05 o                         
   8   6   0         20.88         27.53         3.01 o                         
   9   6   0       4575.91       4614.82        78.57 o                         
  10   6   0        257.99        263.01        12.37 o                         
  11   6   0        847.02        858.66        22.27 o                         
  12   6   0        629.07        688.41        28.69 o                         
  13   6   0         79.48         69.65         8.36 o                         
  14   6   0         29.05         29.53         5.57 o                         
   1   7   0        273.37        282.80         4.81 o                         
   2   7   0        326.38        306.62         5.74 o                         
   3   7   0        339.65        312.99         5.85 o                         
   4   7   0          6.35         17.60         1.86 o                         
   5   7   0       3191.56       3249.53        39.60 o                         
   6   7   0       2167.42       2142.20        28.96 o                         
   7   7   0       1238.12       1238.98        19.08 o                         
   8   7   0       2096.66       1955.85        27.86 o                         
   9   7   0        506.41        473.73        13.44 o                         
  10   7   0        129.19        150.72        11.35 o                         
  11   7   0        649.72        591.27        19.73 o                         
  12   7   0        232.12        251.28        18.94 o                         
  13   7   0        169.88        153.78        11.70 o                         
   0   8   0        215.47        301.15         7.42 o                         
   1   8   0        847.84        857.69        10.34 o                         
   2   8   0         10.69         18.95         2.00 o                         
   3   8   0       1485.06       1452.45        18.81 o                         
   4   8   0       3573.66       3437.58        39.35 o                         
   5   8   0        141.41        163.87         5.35 o                         
   6   8   0        378.47        353.86         7.87 o                         
   7   8   0         16.75         16.74         2.18 o                         
   8   8   0       2835.65       2706.24        38.06 o                         
   9   8   0        377.87        438.86        13.18 o                         
  10   8   0       1309.89       1247.86        40.88 o                         
  11   8   0        470.50        501.74        22.22 o                         
  12   8   0          3.14          5.57         5.57 o                         
   1   9   0          3.66         14.24         1.77 o                         
   2   9   0       2898.21       2712.60        33.52 o                         
   3   9   0       1820.17       1684.66        22.57 o                         
   4   9   0         50.97         68.93         3.70 o                         
   5   9   0       1181.30       1139.33        16.02 o                         
   6   9   0        111.75        108.40         4.47 o                         
   7   9   0        483.98        525.40        10.00 o                         
   8   9   0         11.28         26.38         3.23 o                         
   9   9   0        215.75        230.63         8.86 o                         
  10   9   0        659.12        638.29        14.74 o                         
  11   9   0        344.31        318.09        18.94 o                         
  12   9   0        781.18        764.94        31.20 o                         
   0  10   0        834.54        761.86        26.70 o                         
   1  10   0       1624.64       1569.38        21.65 o                         
   2  10   0       1355.78       1454.28        21.47 o                         
   3  10   0        241.91        230.77         5.70 o                         
   4  10   0        132.04        155.43         4.94 o                         
   5  10   0         22.89         25.47         2.72 o                         
   6  10   0         31.21         35.84         3.26 o                         
   7  10   0        326.78        340.00         8.95 o                         
   8  10   0        207.87        226.12         7.74 o                         
   9  10   0       1564.94       1613.39        32.87 o                         
  10  10   0        465.30        466.28        15.07 o                         
  11  10   0        120.94        115.33         9.47 o                         
   1  11   0         15.92         26.10         3.17 o                         
   2  11   0        178.89        169.59         6.38 o                         
   3  11   0         72.00         75.59         4.00 o                         
   4  11   0        430.21        431.69         8.40 o                         
   5  11   0       3206.36       3141.43        38.09 o                         
   6  11   0        998.04        964.72        15.77 o                         
   7  11   0       2143.19       2035.63        33.03 o                         
   8  11   0        471.09        472.45        10.49 o                         
   9  11   0         30.25         29.40         4.73 o                         
  10  11   0         90.72        109.55         7.36 o                         
  11  11   0        818.81        779.42        28.42 o                         
   0  12   0         52.64         61.95        10.22 o                         
   1  12   0        491.32        479.30        12.02 o                         
   2  12   0        137.03        161.17         5.91 o                         
   3  12   0       1428.75       1331.54        21.19 o                         
   4  12   0        369.23        328.12         9.28 o                         
   5  12   0       1489.85       1480.66        23.01 o                         
   6  12   0        135.07        149.00         5.83 o                         
   7  12   0         16.37         14.81         2.75 o                         
   8  12   0        177.21        185.11         8.76 o                         
   9  12   0        827.77        848.23        37.30 o                         
   1  13   0        710.84        724.38        18.18 o                         
   2  13   0        100.23         91.48         6.13 o                         
   3  13   0       1788.93       1755.59        31.30 o                         
   4  13   0          1.29          6.81         2.35 o                         
   5  13   0        414.50        437.84        12.05 o                         
   6  13   0        568.41        558.73        17.74 o                         
   7  13   0         30.25         53.49        12.26 o                         
   8  13   0        344.32        321.99        21.17 o                         
   0  14   0        692.22        711.93        22.46 o                         
   1  14   0       4032.91       4125.10        67.88 o                         
   2  14   0         82.26        106.42        11.70 o                         
   3  14   0        610.51        635.58        20.86 o                         
   4  14   0         27.07         40.75         5.39 o                         
   5  14   0        426.80        407.23        15.92 o                         
   6  14   0        264.92        275.80        20.06 o                         
   7  14   0        273.98        273.57        18.39 o                         
   1  15   0        273.64        302.85        15.92 o                         
   2  15   0       1220.32       1276.55        30.22 o                         
   3  15   0        749.51        660.19        32.32 o                         
   4  15   0       1229.06       1244.05        50.15 o                         
   0  16   0        531.02        500.84        21.73 o                         
   1  16   0         28.14         41.80         4.42 o                         
   2  16   0          0.40          3.90         4.46 o                         
   1   0   1       1211.17       1273.67        13.05 o                         
   2   0   1       8565.40       8413.41       115.76 o                         
   3   0   1       5764.70       5960.46        76.15 o                         
   4   0   1       1125.76       1232.41        16.75 o                         
   5   0   1         80.58        108.90         3.49 o                         
   6   0   1       3946.09       4198.55        54.43 o                         
   7   0   1          7.69         14.25         1.98 o                         
   8   0   1       1876.19       1826.09        31.75 o                         
   9   0   1         87.27         81.92         5.66 o                         
  10   0   1        578.36        561.56        13.52 o                         
  11   0   1        819.20        788.04        17.08 o                         
  12   0   1        460.43        444.19        13.31 o                         
  13   0   1        101.56        101.28         5.41 o                         
  14   0   1         51.36         62.96         6.13 o                         
 -14   1   1        628.74        642.92        27.30 o                         
 -13   1   1        143.82        146.79         6.35 o                         
 -12   1   1         86.41         97.12         6.08 o                         
 -11   1   1        893.08        852.43        18.10 o                         
 -10   1   1        700.14        689.02        14.57 o                         
  -9   1   1       2363.77       2358.09        45.33 o                         
  -8   1   1       2166.16       2186.63        40.33 o                         
  -7   1   1        292.29        241.23         6.82 o                         
  -6   1   1       4882.21       5096.51        76.75 o                         
  -5   1   1        971.84       1027.45        14.46 o                         
  -4   1   1       6112.36       5990.61        66.89 o                         
  -3   1   1       5978.67       6141.98        62.25 o                         
  -2   1   1       6044.10       5918.72        68.74 o                         
  -1   1   1       6632.10       6531.69        66.87 o                         
   0   1   1       5822.70       5815.11        50.00 o                         
   1   1   1       6682.57       6509.54        67.56 o                         
   2   1   1       5987.23       5835.07        70.61 o                         
   3   1   1       5864.99       6026.11        77.38 o                         
   4   1   1       6801.50       6691.74        75.87 o                         
   5   1   1       1105.51       1159.72        14.56 o                         
   6   1   1       5080.14       5206.89        70.06 o                         
   7   1   1        347.99        311.06         7.44 o                         
   8   1   1       2122.98       2139.49        36.66 o                         
   9   1   1       2486.35       2507.03        45.43 o                         
  10   1   1        813.30        792.10        17.66 o                         
  11   1   1        943.67        885.34        18.40 o                         
  12   1   1        114.12        132.42         7.21 o                         
  13   1   1        134.58        135.08         6.40 o                         
  14   1   1        665.48        637.43        24.79 o                         
 -14   2   1        421.02        432.86        21.73 o                         
 -13   2   1       1757.57       1682.64        81.07 o                         
 -12   2   1        130.84        135.68         6.48 o                         
 -11   2   1       2307.50       2154.59        36.36 o                         
 -10   2   1       2339.31       2278.23        35.95 o                         
  -9   2   1        741.64        740.41        18.12 o                         
  -8   2   1       2833.64       2911.77        51.63 o                         
  -7   2   1       2994.11       2957.49        48.29 o                         
  -6   2   1        758.92        762.34        12.06 o                         
  -5   2   1       7025.95       6885.13        91.78 o                         
  -4   2   1       5359.78       5609.79        57.89 o                         
  -3   2   1       1756.23       1760.67        20.55 o                         
  -2   2   1      23036.50      22796.81       233.19 o                         
  -1   2   1      10822.38      10848.64        98.35 o                         
   0   2   1          7.97         19.70         0.83 o                         
   1   2   1      10550.87      10517.65       103.85 o                         
   2   2   1      21782.69      21630.13       243.25 o                         
   3   2   1       1942.93       1954.81        22.90 o                         
   4   2   1       4954.01       5208.28        58.27 o                         
   5   2   1       7073.02       6907.81        85.80 o                         
   6   2   1        705.07        713.07        11.28 o                         
   7   2   1       3165.14       3054.53        50.19 o                         
   8   2   1       2820.60       2822.93        50.15 o                         
   9   2   1        776.47        762.67        18.18 o                         
  10   2   1       2406.83       2312.24        35.93 o                         
  11   2   1       2204.87       2094.00        55.53 o                         
  12   2   1        101.28        110.39         6.70 o                         
  13   2   1       1855.94       1825.62        46.48 o                         
  14   2   1        451.49        469.64        20.06 o                         
 -14   3   1         33.99         30.64         6.13 o                         
 -13   3   1        760.65        736.98        21.87 o                         
 -12   3   1        333.39        303.28        13.44 o                         
 -11   3   1        585.78        544.35        14.83 o                         
 -10   3   1       1735.54       1672.48        29.60 o                         
  -9   3   1       5463.67       5299.12        88.33 o                         
  -8   3   1        488.76        501.23        13.11 o                         
  -7   3   1       1729.50       1684.44        25.42 o                         
  -6   3   1       1993.06       2095.03        28.61 o                         
  -5   3   1       2385.92       2455.81        32.97 o                         
  -4   3   1        392.93        412.72         6.26 o                         
  -3   3   1       7121.56       7433.95        75.07 o                         
  -2   3   1        413.16        433.03         5.81 o                         
  -1   3   1       1970.28       2044.81        21.08 o                         
   0   3   1       1671.42       1893.87        18.26 o                         
   1   3   1       2011.10       2065.90        19.74 o                         
   2   3   1        486.06        504.68         5.94 o                         
   3   3   1       6645.22       6954.13        80.97 o                         
   4   3   1        355.09        378.28         6.48 o                         
   5   3   1       2221.36       2305.64        31.38 o                         
   6   3   1       1894.55       1980.48        25.66 o                         
   7   3   1       1887.81       1871.22        30.59 o                         
   8   3   1        469.47        487.78        13.51 o                         
   9   3   1       5222.60       4931.60        85.10 o                         
  10   3   1       1768.08       1658.68        27.28 o                         
  11   3   1        574.24        534.62        14.30 o                         
  12   3   1        264.03        271.79         9.87 o                         
  13   3   1        765.81        742.14        18.86 o                         
  14   3   1         44.70         42.90         6.13 o                         
 -14   4   1        263.73        251.84        15.04 o                         
 -13   4   1       1024.66        947.63        43.46 o                         
 -12   4   1        412.27        418.22        16.36 o                         
 -11   4   1        275.97        296.42        14.30 o                         
 -10   4   1        369.21        354.00        10.23 o                         
  -9   4   1        249.38        245.50         7.90 o                         
  -8   4   1        834.15        792.28        15.77 o                         
  -7   4   1       5391.68       5299.41        68.79 o                         
  -6   4   1        194.62        194.62         5.04 o                         
  -5   4   1       4312.19       4360.91        53.18 o                         
  -4   4   1       2306.34       2372.47        27.77 o                         
  -3   4   1        829.44        921.58        10.21 o                         
  -2   4   1       5654.42       5908.51        60.73 o                         
  -1   4   1        484.04        548.61         7.21 o                         
   0   4   1         58.87         64.22         1.63 o                         
   1   4   1        535.55        603.40         7.02 o                         
   2   4   1       5644.10       5807.39        56.19 o                         
   3   4   1        793.76        895.47        12.57 o                         
   4   4   1       2209.97       2289.90        28.26 o                         
   5   4   1       4068.51       4084.80        47.78 o                         
   6   4   1        177.75        173.66         4.21 o                         
   7   4   1       5363.28       5224.42        68.08 o                         
   8   4   1        903.32        864.46        17.77 o                         
   9   4   1        308.70        293.17         9.44 o                         
  10   4   1        469.41        441.09        10.46 o                         
  11   4   1        350.23        366.82        11.92 o                         
  12   4   1        371.19        394.67        13.37 o                         
  13   4   1       1019.33       1015.61        42.90 o                         
  14   4   1        251.89        234.57        13.37 o                         
 -14   5   1         19.90         29.53         6.13 o                         
 -13   5   1         90.01         97.50        11.70 o                         
 -12   5   1         19.20         27.96        12.26 o                         
 -11   5   1        664.80        609.83        25.80 o                         
 -10   5   1        956.09        955.94        22.39 o                         
  -9   5   1        849.80        810.68        14.73 o                         
  -8   5   1        898.48        952.85        15.96 o                         
  -7   5   1       1479.29       1417.18        20.64 o                         
  -6   5   1       1084.20       1046.61        15.70 o                         
  -5   5   1       3312.90       3195.85        38.70 o                         
  -4   5   1       1182.73       1126.12        14.55 o                         
  -3   5   1       2897.25       2929.10        35.27 o                         
  -2   5   1         56.96         85.37         4.73 o                         
  -1   5   1       3535.11       3985.73        44.60 o                         
   0   5   1        127.02        113.44         2.54 o                         
   1   5   1       3515.53       3900.40        40.94 o                         
   2   5   1         29.40         57.90         2.27 o                         
   3   5   1       2976.40       3031.02        36.38 o                         
   4   5   1       1319.53       1242.51        15.63 o                         
   5   5   1       3377.99       3238.75        40.69 o                         
   6   5   1       1110.32       1066.81        15.17 o                         
   7   5   1       1413.30       1340.66        22.20 o                         
   8   5   1        841.19        879.37        17.67 o                         
   9   5   1        885.26        891.55        20.33 o                         
  10   5   1        969.11        954.42        24.21 o                         
  11   5   1        677.12        669.20        15.63 o                         
  12   5   1         26.80         26.65         3.40 o                         
  13   5   1         90.32         87.48        10.59 o                         
  14   5   1         16.38         18.94         5.01 o                         
 -14   6   1        230.39        195.01        12.26 o                         
 -13   6   1          4.36          7.24         5.57 o                         
 -12   6   1        525.51        543.97        22.59 o                         
 -11   6   1        325.83        314.18        18.20 o                         
 -10   6   1        246.90        252.28        17.03 o                         
  -9   6   1       1087.01       1069.72        24.14 o                         
  -8   6   1        726.92        729.82        14.95 o                         
  -7   6   1         67.50         87.99         4.23 o                         
  -6   6   1       1060.75       1069.02        18.95 o                         
  -5   6   1       2505.94       2453.25        35.03 o                         
  -4   6   1        808.19        770.19        10.41 o                         
  -3   6   1       5132.04       5167.62        55.90 o                         
  -2   6   1       4954.05       4991.50        54.35 o                         
  -1   6   1        940.67        970.26        11.62 o                         
   0   6   1       6747.96       7091.46        75.50 o                         
   1   6   1        827.58        856.00        12.16 o                         
   2   6   1       5117.72       5099.66        56.83 o                         
   3   6   1       5481.59       5493.08        61.90 o                         
   4   6   1        762.16        725.30        10.15 o                         
   5   6   1       2553.85       2482.35        28.45 o                         
   6   6   1       1012.67       1010.51        16.44 o                         
   7   6   1         69.15         81.71         4.65 o                         
   8   6   1        778.36        790.54        13.98 o                         
   9   6   1       1070.31       1047.81        23.58 o                         
  10   6   1        203.77        214.82        10.75 o                         
  11   6   1        345.77        347.59        10.32 o                         
  12   6   1        502.08        525.37        27.30 o                         
  13   6   1          6.15          7.80         5.01 o                         
  14   6   1        245.70        248.50        12.81 o                         
 -13   7   1        204.33        225.65        15.04 o                         
 -12   7   1        574.84        626.76        33.43 o                         
 -11   7   1         36.78         38.69         8.52 o                         
 -10   7   1        260.67        270.22        11.39 o                         
  -9   7   1        174.38        187.29         7.64 o                         
  -8   7   1        720.62        686.03        13.38 o                         
  -7   7   1       3328.80       3198.58        42.08 o                         
  -6   7   1       2634.85       2526.07        33.81 o                         
  -5   7   1       1999.55       1921.51        26.91 o                         
  -4   7   1       1541.78       1494.10        19.64 o                         
  -3   7   1       4106.87       4173.03        48.75 o                         
  -2   7   1       5500.15       5265.73        60.82 o                         
  -1   7   1       4140.67       3968.93        37.58 o                         
   0   7   1      14514.24      13857.65       124.16 o                         
   1   7   1       4161.37       3966.64        39.13 o                         
   2   7   1       5606.21       5409.58        57.47 o                         
   3   7   1       4294.81       4381.86        46.46 o                         
   4   7   1       1477.21       1449.45        18.30 o                         
   5   7   1       2003.47       1982.45        25.55 o                         
   6   7   1       2606.84       2586.74        36.37 o                         
   7   7   1       3392.24       3321.29        46.67 o                         
   8   7   1        798.50        763.33        14.14 o                         
   9   7   1        159.88        179.15         9.09 o                         
  10   7   1        257.82        269.45        11.67 o                         
  11   7   1         25.69         37.08         3.51 o                         
  12   7   1        593.56        656.29        32.87 o                         
  13   7   1        219.98        193.89        13.37 o                         
 -12   8   1        264.34        278.53        19.50 o                         
 -11   8   1        136.10        148.18        11.74 o                         
 -10   8   1        202.24        207.62        10.33 o                         
  -9   8   1       1107.44       1100.28        23.60 o                         
  -8   8   1        213.27        201.34         7.34 o                         
  -7   8   1        675.59        662.38        11.73 o                         
  -6   8   1          8.61         15.12         2.34 o                         
  -5   8   1        213.58        217.60         6.04 o                         
  -4   8   1       5367.99       5181.70        62.83 o                         
  -3   8   1        925.33        940.75        14.46 o                         
  -2   8   1       8627.51       8332.67        95.10 o                         
  -1   8   1       2740.63       2610.25        27.24 o                         
   0   8   1        631.99        708.22         9.18 o                         
   1   8   1       2652.40       2506.90        25.26 o                         
   2   8   1       8644.42       8418.25        90.49 o                         
   3   8   1        962.30       1001.28        13.87 o                         
   4   8   1       5305.39       5153.50        54.75 o                         
   5   8   1        200.70        209.84         5.16 o                         
   6   8   1         10.37         19.12         2.68 o                         
   7   8   1        763.32        752.48        13.32 o                         
   8   8   1        229.09        211.05         7.19 o                         
   9   8   1       1090.26       1084.34        27.18 o                         
  10   8   1        200.82        205.35        15.26 o                         
  11   8   1        174.42        178.73         9.94 o                         
  12   8   1        260.65        288.84        13.16 o                         
 -12   9   1         18.94         15.60         5.57 o                         
 -11   9   1        456.05        478.55        25.63 o                         
 -10   9   1         30.09         46.83         4.65 o                         
  -9   9   1        420.28        435.78        12.69 o                         
  -8   9   1        346.37        314.79         8.95 o                         
  -7   9   1        151.67        151.15         5.38 o                         
  -6   9   1       1619.17       1571.72        20.42 o                         
  -5   9   1        301.12        341.04         7.19 o                         
  -4   9   1       1778.83       1713.02        22.50 o                         
  -3   9   1        331.09        349.67         7.93 o                         
  -2   9   1        742.37        716.12        12.18 o                         
  -1   9   1        137.21        150.52         4.30 o                         
   0   9   1       3440.33       3346.57        34.77 o                         
   1   9   1        172.15        179.36         4.63 o                         
   2   9   1        682.01        657.58        11.94 o                         
   3   9   1        336.86        361.66         7.30 o                         
   4   9   1       1836.70       1798.21        20.87 o                         
   5   9   1        342.09        382.92         6.71 o                         
   6   9   1       1622.38       1582.26        20.86 o                         
   7   9   1        140.85        140.11         4.99 o                         
   8   9   1        337.71        296.95         7.58 o                         
   9   9   1        436.00        459.30        12.50 o                         
  10   9   1         34.14         42.32         5.45 o                         
  11   9   1        513.14        497.96        40.12 o                         
  12   9   1         19.38         18.39         5.57 o                         
 -10  10   1          0.05          5.36         3.64 o                         
  -9  10   1        628.26        608.71        14.52 o                         
  -8  10   1        248.27        257.50         8.08 o                         
  -7  10   1        439.44        467.64        10.82 o                         
  -6  10   1        362.13        364.72         7.82 o                         
  -5  10   1        314.46        323.16         7.55 o                         
  -4  10   1       1068.18       1044.37        14.46 o                         
  -3  10   1        110.54        129.94         4.72 o                         
  -2  10   1        452.89        428.82         8.98 o                         
  -1  10   1        201.36        210.76         5.96 o                         
   0  10   1        177.79        188.36         5.84 o                         
   1  10   1        222.15        242.20         6.83 o                         
   2  10   1        483.13        473.75         9.31 o                         
   3  10   1         73.36         91.90         3.92 o                         
   4  10   1       1016.17        985.34        13.85 o                         
   5  10   1        290.09        299.78         6.69 o                         
   6  10   1        400.64        409.44         8.68 o                         
   7  10   1        453.72        507.57        10.10 o                         
   8  10   1        207.91        215.31         7.26 o                         
   9  10   1        614.45        591.29        14.27 o                         
  10  10   1          2.86         13.92         4.08 o                         
  11  10   1         17.52         21.17         5.57 o                         
 -10  11   1        153.96        122.56         7.76 o                         
  -9  11   1        260.63        255.05        10.38 o                         
  -8  11   1        696.97        712.36        15.86 o                         
  -7  11   1         62.37         66.00         5.13 o                         
  -6  11   1        428.90        404.85         9.27 o                         
  -5  11   1        883.88        872.92        13.81 o                         
  -4  11   1        445.18        470.49         9.81 o                         
  -3  11   1        121.40        109.25         4.41 o                         
  -2  11   1        723.22        746.47        12.79 o                         
  -1  11   1       1169.82       1177.57        19.00 o                         
   0  11   1        554.58        544.82        12.32 o                         
   1  11   1       1150.61       1150.73        21.05 o                         
   2  11   1        728.19        738.88        12.21 o                         
   3  11   1         99.38        100.23         4.23 o                         
   4  11   1        454.91        473.28         8.66 o                         
   5  11   1        836.75        855.78        14.24 o                         
   6  11   1        399.91        387.00         9.36 o                         
   7  11   1         56.60         61.63         5.00 o                         
   8  11   1        705.54        706.72        17.26 o                         
   9  11   1        231.69        234.49        17.49 o                         
  10  11   1        166.26        137.43         8.25 o                         
  11  11   1        249.05        245.71        11.14 o                         
  -9  12   1        423.65        411.63        14.71 o                         
  -8  12   1        341.18        333.49        11.59 o                         
  -7  12   1       1379.72       1346.18        24.86 o                         
  -6  12   1        577.58        604.93        11.83 o                         
  -5  12   1         45.94         50.98         3.66 o                         
  -4  12   1       2326.33       2245.43        30.85 o                         
  -3  12   1       2735.61       2643.87        35.27 o                         
  -2  12   1       1051.76       1041.38        16.98 o                         
  -1  12   1       1140.96       1159.07        23.14 o                         
   0  12   1       1488.59       1566.61        32.70 o                         
   1  12   1       1092.86       1144.77        21.02 o                         
   2  12   1       1070.00       1075.38        18.38 o                         
   3  12   1       2828.01       2760.07        39.74 o                         
   4  12   1       2188.44       2103.33        31.47 o                         
   5  12   1         36.58         40.06         3.20 o                         
   6  12   1        574.06        588.61        12.47 o                         
   7  12   1       1400.31       1366.33        24.53 o                         
   8  12   1        355.28        345.30        11.40 o                         
   9  12   1        442.58        431.14        13.91 o                         
  -8  13   1        205.97        206.71        15.60 o                         
  -7  13   1        484.03        473.54        28.42 o                         
  -6  13   1       1104.75       1090.01        28.70 o                         
  -5  13   1       1119.64       1122.71        22.99 o                         
  -4  13   1         84.67        101.03         5.87 o                         
  -3  13   1       1098.43       1131.71        23.13 o                         
  -2  13   1       1477.18       1508.15        26.04 o                         
  -1  13   1        291.17        297.03        12.25 o                         
   0  13   1       2971.08       2899.86        47.52 o                         
   1  13   1        295.52        289.90        10.97 o                         
   2  13   1       1433.52       1378.52        27.50 o                         
   3  13   1       1118.93       1148.03        22.16 o                         
   4  13   1        102.06        115.80         5.77 o                         
   5  13   1       1154.34       1192.88        23.31 o                         
   6  13   1       1124.39       1069.10        27.87 o                         
   7  13   1        459.04        480.78        28.42 o                         
   8  13   1        179.23        164.36        14.49 o                         
  -6  14   1          5.23          5.57         5.01 o                         
  -5  14   1        324.30        359.45        13.81 o                         
  -4  14   1        279.84        304.60         8.47 o                         
  -3  14   1        189.90        198.06         8.44 o                         
  -2  14   1        771.43        804.84        28.22 o                         
  -1  14   1          4.73         15.75         3.24 o                         
   0  14   1         75.83         76.24         6.05 o                         
   1  14   1          2.53         10.67         3.46 o                         
   2  14   1        780.06        810.93        27.98 o                         
   3  14   1        178.61        171.77        10.15 o                         
   4  14   1        247.80        270.00        11.93 o                         
   5  14   1        327.04        352.81        14.83 o                         
   6  14   1          9.66         15.60         7.24 o                         
   7  14   1        329.01        308.06        18.94 o                         
  -4  15   1        392.41        395.53        17.83 o                         
  -3  15   1         53.66         62.08         4.72 o                         
  -2  15   1         37.08         40.46         4.56 o                         
  -1  15   1        277.01        287.72        17.52 o                         
   0  15   1         17.52         19.91         3.98 o                         
   1  15   1        278.59        310.87        11.55 o                         
   2  15   1         33.72         39.82         4.80 o                         
   3  15   1         51.21         51.26         7.80 o                         
   4  15   1        370.09        382.16        20.06 o                         
  -2  16   1        281.19        280.76        15.04 o                         
  -1  16   1         97.77        106.62         6.13 o                         
   0  16   1         15.16         17.29         3.15 o                         
   1  16   1         86.15         96.95         9.47 o                         
   0   0   2        101.28        116.69         2.76 o                         
   1   0   2        260.05        338.81         4.03 o                         
   2   0   2       1384.44       1321.00        15.27 o                         
   3   0   2      40036.08      36988.82       438.77 o                         
   4   0   2       1428.58       1408.71        17.71 o                         
   5   0   2      13110.36      12875.12       167.67 o                         
   6   0   2       1306.58       1234.55        17.03 o                         
   7   0   2       2064.58       2115.82        31.46 o                         
   8   0   2         16.63         27.17         3.50 o                         
   9   0   2        281.48        270.63         9.87 o                         
  10   0   2        206.16        242.97         8.15 o                         
  11   0   2        515.35        519.75        12.89 o                         
  12   0   2         44.74         51.07         4.78 o                         
  13   0   2        270.00        281.77         9.04 o                         
  14   0   2         34.09         32.87         6.13 o                         
 -14   1   2        740.99        755.47        31.76 o                         
 -13   1   2        276.78        287.40        12.29 o                         
 -12   1   2        473.77        463.76        13.42 o                         
 -11   1   2        476.32        486.00        11.97 o                         
 -10   1   2         67.35         85.41         5.21 o                         
  -9   1   2       1740.95       1679.90        34.02 o                         
  -8   1   2       1113.69       1162.20        24.99 o                         
  -7   1   2       2827.54       2751.84        47.79 o                         
  -6   1   2       2865.21       3094.78        43.40 o                         
  -5   1   2        245.97        245.56         6.17 o                         
  -4   1   2        164.47        161.71         3.05 o                         
  -3   1   2       1814.03       1896.28        20.54 o                         
  -2   1   2      18652.39      18461.75       192.63 o                         
  -1   1   2       6727.27       7101.61        65.75 o                         
   0   1   2       4436.99       4569.72        42.55 o                         
   1   1   2       6261.80       6654.69        63.53 o                         
   2   1   2      19371.88      19105.19       211.88 o                         
   3   1   2       1675.60       1752.99        22.31 o                         
   4   1   2        189.49        181.99         3.68 o                         
   5   1   2        198.51        189.67         4.16 o                         
   6   1   2       2863.29       3044.59        38.81 o                         
   7   1   2       2763.51       2628.00        38.66 o                         
   8   1   2       1210.21       1250.66        22.65 o                         
   9   1   2       1824.82       1742.12        33.73 o                         
  10   1   2         41.21         65.49         5.65 o                         
  11   1   2        424.29        439.25        11.86 o                         
  12   1   2        495.27        499.70        14.16 o                         
  13   1   2        256.43        256.94        11.58 o                         
  14   1   2        745.25        743.21        29.53 o                         
 -14   2   2        242.43        236.24        14.49 o                         
 -13   2   2         93.52        109.72         7.89 o                         
 -12   2   2        405.05        390.90        15.33 o                         
 -11   2   2          8.68         12.34         2.80 o                         
 -10   2   2        324.88        326.86         8.46 o                         
  -9   2   2       3659.30       3450.75        61.34 o                         
  -8   2   2       1355.99       1312.86        23.48 o                         
  -7   2   2       1070.72       1073.71        20.03 o                         
  -6   2   2       1409.51       1538.30        23.15 o                         
  -5   2   2       2198.23       2226.05        29.21 o                         
  -4   2   2       1957.74       2067.46        21.18 o                         
  -3   2   2        161.91        166.55         2.57 o                         
  -2   2   2       5926.55       6191.15        66.68 o                         
  -1   2   2       2957.51       3235.81        30.66 o                         
   0   2   2       1349.14       1457.00        13.77 o                         
   1   2   2       2834.94       3079.82        30.83 o                         
   2   2   2       6079.03       6350.09        69.11 o                         
   3   2   2        196.10        206.47         3.81 o                         
   4   2   2       1791.45       1907.40        26.24 o                         
   5   2   2       2224.87       2236.77        30.79 o                         
   6   2   2       1403.73       1498.37        19.71 o                         
   7   2   2       1141.94       1126.01        18.84 o                         
   8   2   2       1410.60       1333.56        26.57 o                         
   9   2   2       3610.07       3382.78        59.33 o                         
  10   2   2        271.91        272.38         9.07 o                         
  11   2   2         13.75         20.17         3.33 o                         
  12   2   2        375.64        372.91        12.28 o                         
  13   2   2        101.26        115.11         6.53 o                         
  14   2   2        245.75        245.71        11.70 o                         
 -14   3   2         61.10         57.39         7.80 o                         
 -13   3   2        801.16        795.69        31.36 o                         
 -12   3   2        145.49        151.02         9.69 o                         
 -11   3   2        624.14        639.03        21.49 o                         
 -10   3   2        222.38        222.83        10.67 o                         
  -9   3   2       1288.83       1221.63        26.72 o                         
  -8   3   2       1065.05       1031.62        22.19 o                         
  -7   3   2       2721.27       2664.58        39.21 o                         
  -6   3   2       1413.58       1392.99        18.95 o                         
  -5   3   2       1084.10       1191.01        16.27 o                         
  -4   3   2       5457.37       5591.27        60.18 o                         
  -3   3   2       7648.25       8016.02        71.35 o                         
  -2   3   2        308.29        364.32         4.94 o                         
  -1   3   2       3460.22       3615.61        36.55 o                         
   0   3   2       2175.95       2414.17        23.78 o                         
   1   3   2       3312.81       3493.64        38.77 o                         
   2   3   2        371.23        425.82         6.09 o                         
   3   3   2       7538.47       7958.98        89.16 o                         
   4   3   2       5342.30       5535.35        66.98 o                         
   5   3   2        959.83       1079.72        14.57 o                         
   6   3   2       1333.67       1287.61        19.85 o                         
   7   3   2       2624.31       2570.08        49.82 o                         
   8   3   2       1043.76       1004.92        19.96 o                         
   9   3   2       1361.25       1294.15        26.13 o                         
  10   3   2        172.65        163.80         6.60 o                         
  11   3   2        598.42        618.00        17.15 o                         
  12   3   2        136.70        131.23         7.62 o                         
  13   3   2        809.09        749.85        37.96 o                         
  14   3   2         48.86         50.15         5.57 o                         
 -14   4   2         65.35         65.75         8.36 o                         
 -13   4   2        531.08        557.67        28.42 o                         
 -12   4   2        497.34        499.19        18.45 o                         
 -11   4   2        771.40        788.73        24.73 o                         
 -10   4   2        364.99        361.11        16.00 o                         
  -9   4   2       2493.70       2405.99        40.05 o                         
  -8   4   2        312.76        330.44         7.33 o                         
  -7   4   2       1510.88       1496.79        22.81 o                         
  -6   4   2       1007.69       1069.53        16.02 o                         
  -5   4   2       3260.34       3438.59        44.23 o                         
  -4   4   2       1039.21       1247.11        15.62 o                         
  -3   4   2       5925.91       5991.00        63.15 o                         
  -2   4   2       2599.23       2718.35        29.66 o                         
  -1   4   2       5006.49       5258.35        55.08 o                         
   0   4   2       4772.88       4831.40        45.60 o                         
   1   4   2       4841.42       5031.13        46.63 o                         
   2   4   2       2756.16       2855.64        31.27 o                         
   3   4   2       5718.47       5852.17        75.39 o                         
   4   4   2        978.59       1165.08        14.89 o                         
   5   4   2       3750.92       3902.54        42.73 o                         
   6   4   2        914.11        960.08        13.41 o                         
   7   4   2       1512.52       1512.52        24.96 o                         
   8   4   2        291.43        311.65         9.62 o                         
   9   4   2       2579.48       2472.22        49.32 o                         
  10   4   2        373.66        368.71        12.38 o                         
  11   4   2        755.04        754.22        22.12 o                         
  12   4   2        515.66        524.46        16.23 o                         
  13   4   2        518.33        496.78        15.39 o                         
  14   4   2         59.03         53.49         6.13 o                         
 -13   5   2        154.01        170.49        15.04 o                         
 -12   5   2         29.78         23.63         6.66 o                         
 -11   5   2        961.89        952.74        34.66 o                         
 -10   5   2        420.62        440.29        15.41 o                         
  -9   5   2       1276.46       1270.83        21.67 o                         
  -8   5   2       1812.27       1801.94        26.69 o                         
  -7   5   2       2733.37       2681.55        35.47 o                         
  -6   5   2        486.35        478.84         9.86 o                         
  -5   5   2        927.42        936.85        13.30 o                         
  -4   5   2        749.46        831.81        11.17 o                         
  -3   5   2       3118.46       3189.32        36.75 o                         
  -2   5   2       1480.77       1588.06        18.88 o                         
  -1   5   2      17511.91      18197.60       200.81 o                         
   0   5   2         38.90         50.74         1.74 o                         
   1   5   2      17166.34      17659.27       183.99 o                         
   2   5   2       1598.57       1728.79        21.98 o                         
   3   5   2       3339.88       3411.57        40.29 o                         
   4   5   2        669.45        761.19        10.76 o                         
   5   5   2       1088.74       1094.70        13.32 o                         
   6   5   2        455.98        454.05         9.17 o                         
   7   5   2       2776.39       2721.59        38.13 o                         
   8   5   2       1900.23       1887.84        35.48 o                         
   9   5   2       1231.11       1228.37        29.24 o                         
  10   5   2        422.66        411.12        14.20 o                         
  11   5   2        970.21        964.92        20.65 o                         
  12   5   2         30.90         28.37         3.99 o                         
  13   5   2        158.89        176.07        13.37 o                         
  14   5   2        420.75        417.26        18.94 o                         
 -13   6   2        177.45        176.07        13.93 o                         
 -12   6   2       1244.17       1246.60        40.16 o                         
 -11   6   2          7.06         12.54         6.16 o                         
 -10   6   2        177.09        195.95        10.13 o                         
  -9   6   2        475.67        477.02        14.49 o                         
  -8   6   2       1101.35       1060.97        17.14 o                         
  -7   6   2        464.96        470.64         9.85 o                         
  -6   6   2       7448.22       7203.70        89.39 o                         
  -5   6   2       5241.25       5173.13        63.08 o                         
  -4   6   2       4551.03       4397.75        47.28 o                         
  -3   6   2       4787.51       4823.50        53.51 o                         
  -2   6   2       2985.37       3135.15        33.42 o                         
  -1   6   2       6907.59       7370.27        76.66 o                         
   0   6   2        965.37        784.44         9.56 o                         
   1   6   2       7444.44       7917.86        80.44 o                         
   2   6   2       3324.96       3475.56        38.99 o                         
   3   6   2       4765.29       4811.25        54.03 o                         
   4   6   2       4376.75       4201.53        47.37 o                         
   5   6   2       5194.32       5070.84        57.16 o                         
   6   6   2       7025.52       6859.04       100.80 o                         
   7   6   2        435.33        449.49        10.78 o                         
   8   6   2        973.56        953.63        17.89 o                         
   9   6   2        450.52        466.86        14.13 o                         
  10   6   2        186.28        203.54        10.31 o                         
  11   6   2          5.58          9.72         3.04 o                         
  12   6   2       1222.72       1211.60        35.43 o                         
  13   6   2        192.93        206.15        13.93 o                         
 -13   7   2         14.52         13.37         5.01 o                         
 -12   7   2        199.73        198.35        16.16 o                         
 -11   7   2        471.11        449.02        35.10 o                         
 -10   7   2        598.23        590.56        18.65 o                         
  -9   7   2        935.01        956.88        19.49 o                         
  -8   7   2       2193.87       2168.25        33.32 o                         
  -7   7   2         64.60         68.55         4.42 o                         
  -6   7   2         44.30         43.11         3.26 o                         
  -5   7   2         57.95         61.77         3.67 o                         
  -4   7   2       2093.42       2018.03        24.76 o                         
  -3   7   2       1350.60       1326.93        16.63 o                         
  -2   7   2       3357.23       3101.53        31.34 o                         
  -1   7   2        484.75        524.76         7.16 o                         
   0   7   2        796.50        700.25         8.58 o                         
   1   7   2        387.03        439.48         6.40 o                         
   2   7   2       3187.59       2949.96        36.86 o                         
   3   7   2       1321.59       1273.53        18.16 o                         
   4   7   2       2102.46       2047.05        25.16 o                         
   5   7   2         59.81         59.06         3.17 o                         
   6   7   2         54.57         49.73         3.51 o                         
   7   7   2         86.47         93.40         5.61 o                         
   8   7   2       2179.86       2121.94        34.73 o                         
   9   7   2        844.46        890.55        19.79 o                         
  10   7   2        599.78        583.87        17.70 o                         
  11   7   2        487.09        493.32        12.73 o                         
  12   7   2        179.54        186.09        15.60 o                         
  13   7   2         15.80         12.26         4.46 o                         
 -11   8   2        199.33        188.88        20.62 o                         
 -10   8   2        214.96        199.82        10.70 o                         
  -9   8   2        154.05        164.37         8.58 o                         
  -8   8   2        451.30        464.51        11.52 o                         
  -7   8   2       1724.28       1710.26        29.30 o                         
  -6   8   2       3129.61       3023.54        40.05 o                         
  -5   8   2       2063.65       1961.69        25.71 o                         
  -4   8   2       1825.76       1851.00        26.18 o                         
  -3   8   2        774.69        817.32        12.77 o                         
  -2   8   2        302.07        247.05         5.57 o                         
  -1   8   2         29.10         40.56         2.37 o                         
   0   8   2       1084.24       1046.86        12.23 o                         
   1   8   2         26.76         36.69         2.46 o                         
   2   8   2        269.36        217.66         4.96 o                         
   3   8   2        732.90        793.96        11.29 o                         
   4   8   2       1757.54       1744.52        22.43 o                         
   5   8   2       1999.53       1903.40        21.45 o                         
   6   8   2       2818.05       2784.25        35.93 o                         
   7   8   2       1977.75       1939.79        26.83 o                         
   8   8   2        502.24        512.06        11.09 o                         
   9   8   2        155.77        161.05         8.88 o                         
  10   8   2        247.05        230.88        10.78 o                         
  11   8   2        164.86        168.31         6.99 o                         
  12   8   2         53.59         58.16        13.93 o                         
 -12   9   2         66.80         68.53         8.91 o                         
 -11   9   2        148.58        168.27        15.04 o                         
 -10   9   2        832.10        835.27        31.07 o                         
  -9   9   2         15.78         26.74         4.44 o                         
  -8   9   2       2000.34       1988.28        32.64 o                         
  -7   9   2       1173.64       1169.36        19.67 o                         
  -6   9   2        930.33        908.11        14.27 o                         
  -5   9   2        181.43        175.12         5.52 o                         
  -4   9   2        648.19        655.47        11.12 o                         
  -3   9   2        109.19        113.39         4.19 o                         
  -2   9   2       4748.68       4514.54        53.96 o                         
  -1   9   2        137.82        130.93         4.17 o                         
   0   9   2       2371.41       2353.65        26.44 o                         
   1   9   2        118.33        109.10         4.06 o                         
   2   9   2       4786.51       4585.88        53.55 o                         
   3   9   2        122.83        127.08         4.59 o                         
   4   9   2        659.96        678.97        10.99 o                         
   5   9   2        169.25        169.09         4.57 o                         
   6   9   2       1000.83        955.10        14.79 o                         
   7   9   2       1196.51       1172.79        16.58 o                         
   8   9   2       1887.61       1829.93        25.88 o                         
   9   9   2          7.88         12.65         4.33 o                         
  10   9   2        893.33        916.15        24.16 o                         
  11   9   2        167.55        176.50         7.24 o                         
  12   9   2         70.58         62.40         8.36 o                         
 -11  10   2        461.16        484.12        22.29 o                         
 -10  10   2       1191.65       1102.74        27.79 o                         
  -9  10   2       1556.56       1502.75        27.71 o                         
  -8  10   2        499.00        499.36        12.01 o                         
  -7  10   2        938.13        924.43        17.38 o                         
  -6  10   2       1075.11       1116.74        16.99 o                         
  -5  10   2        868.57        879.08        13.96 o                         
  -4  10   2        969.75       1014.12        15.69 o                         
  -3  10   2        814.48        818.71        12.50 o                         
  -2  10   2        181.74        192.25         5.69 o                         
  -1  10   2         92.18        104.24         4.30 o                         
   0  10   2        477.08        496.74        10.30 o                         
   1  10   2         81.38         95.33         4.99 o                         
   2  10   2        183.40        192.57         6.25 o                         
   3  10   2        816.54        825.16        12.43 o                         
   4  10   2        999.88       1037.48        13.59 o                         
   5  10   2        847.86        855.84        12.11 o                         
   6  10   2       1061.17       1111.88        16.81 o                         
   7  10   2        901.85        888.08        16.76 o                         
   8  10   2        501.03        507.03        13.06 o                         
   9  10   2       1528.66       1479.85        30.15 o                         
  10  10   2       1254.18       1174.11        28.15 o                         
  11  10   2        455.62        447.91        21.17 o                         
 -11  11   2        667.75        683.59        25.63 o                         
 -10  11   2       1231.58       1273.82        35.46 o                         
  -9  11   2        143.32        143.13         7.81 o                         
  -8  11   2       1602.17       1584.49        31.09 o                         
  -7  11   2       1342.75       1348.92        23.53 o                         
  -6  11   2         27.30         26.86         2.94 o                         
  -5  11   2        567.98        551.76        10.35 o                         
  -4  11   2        606.30        613.73        11.64 o                         
  -3  11   2        802.66        829.22        13.26 o                         
  -2  11   2       1018.15       1045.63        15.06 o                         
  -1  11   2        206.33        222.95         6.68 o                         
   0  11   2       1252.85       1295.42        20.15 o                         
   1  11   2        257.62        269.16         8.29 o                         
   2  11   2        888.82        909.51        16.02 o                         
   3  11   2        840.06        870.10        13.43 o                         
   4  11   2        626.18        623.11         9.84 o                         
   5  11   2        611.76        591.58        10.17 o                         
   6  11   2         23.21         21.55         2.79 o                         
   7  11   2       1288.16       1277.55        24.56 o                         
   8  11   2       1608.48       1591.85        31.82 o                         
   9  11   2        156.73        142.59         8.15 o                         
  10  11   2       1278.73       1294.66        35.29 o                         
  -9  12   2         69.19         73.14         6.16 o                         
  -8  12   2        896.65        847.50        25.70 o                         
  -7  12   2         29.71         35.70         6.43 o                         
  -6  12   2        694.35        731.38        13.37 o                         
  -5  12   2        203.93        218.33         6.26 o                         
  -4  12   2        939.90        926.74        15.05 o                         
  -3  12   2       1243.52       1228.20        18.49 o                         
  -2  12   2         96.28        118.93         5.77 o                         
  -1  12   2        394.12        394.39        11.03 o                         
   0  12   2         75.64         92.00         5.86 o                         
   1  12   2        389.84        408.04        10.11 o                         
   2  12   2        108.12        126.47         5.45 o                         
   3  12   2       1247.75       1198.69        19.76 o                         
   4  12   2        959.11        962.35        15.75 o                         
   5  12   2        236.17        249.20         9.06 o                         
   6  12   2        668.12        708.18        13.91 o                         
   7  12   2         24.71         28.30         3.68 o                         
   8  12   2        824.12        787.43        31.85 o                         
   9  12   2         87.64         85.25        11.14 o                         
  -8  13   2         61.76         69.09        11.14 o                         
  -7  13   2        405.33        342.60        22.84 o                         
  -6  13   2        551.63        556.91        17.38 o                         
  -5  13   2        136.24        152.34         7.71 o                         
  -4  13   2        691.07        691.98        15.53 o                         
  -3  13   2        207.58        197.48         8.56 o                         
  -2  13   2       1115.56       1135.15        20.81 o                         
  -1  13   2        630.42        590.75        14.20 o                         
   0  13   2       1742.65       1777.82        34.71 o                         
   1  13   2        661.29        605.50        17.57 o                         
   2  13   2       1059.37       1078.21        20.74 o                         
   3  13   2        222.10        206.60         6.92 o                         
   4  13   2        671.85        663.20        15.00 o                         
   5  13   2        120.54        134.02         6.60 o                         
   6  13   2        493.64        480.93        16.06 o                         
   8  13   2         58.43         59.06         9.47 o                         
  -6  14   2       1307.16       1392.25        59.06 o                         
  -5  14   2        423.91        480.22        27.86 o                         
  -4  14   2       1627.61       1617.20        38.39 o                         
  -3  14   2        705.07        730.72        17.99 o                         
  -2  14   2       1275.14       1338.58        36.68 o                         
  -1  14   2        354.93        393.10        16.49 o                         
   0  14   2       1060.55       1027.83        21.23 o                         
   1  14   2        318.89        350.51        11.90 o                         
   2  14   2       1256.39       1291.14        39.89 o                         
   3  14   2        710.81        729.24        22.28 o                         
   4  14   2       1650.90       1626.54        62.96 o                         
   5  14   2        438.11        461.99        32.04 o                         
   6  14   2       1324.03       1403.34        59.06 o                         
  -3  15   2        124.10        147.04         6.35 o                         
  -2  15   2        442.87        473.56        14.15 o                         
  -1  15   2        992.57        949.93        24.15 o                         
   0  15   2        677.37        692.16        17.26 o                         
   1  15   2        962.91        949.72        25.17 o                         
   2  15   2        448.32        449.16        17.55 o                         
   3  15   2        155.61        191.67        15.04 o                         
   4  15   2        169.01        163.25        11.70 o                         
  -1  16   2         22.25         19.49         3.08 o                         
   0  16   2         98.82         78.55         4.82 o                         
   1  16   2         36.80         43.46         7.24 o                         
   1   0   3        578.88        561.40         6.39 o                         
   2   0   3        489.72        452.97         5.51 o                         
   3   0   3        302.13        384.09         6.01 o                         
   4   0   3      11990.82      11551.23       137.64 o                         
   5   0   3       6181.59       6502.97        86.13 o                         
   6   0   3       4240.67       4129.90        50.93 o                         
   7   0   3       1972.08       2149.51        35.78 o                         
   8   0   3        557.03        551.45        12.90 o                         
   9   0   3        647.16        686.97        17.37 o                         
  10   0   3         37.57         31.13         3.29 o                         
  11   0   3         19.96         27.50         4.11 o                         
  12   0   3          0.13          5.83         2.68 o                         
  13   0   3        218.02        213.84         7.78 o                         
  14   0   3        571.03        586.64        26.19 o                         
 -14   1   3        275.22        289.67        16.72 o                         
 -13   1   3        410.63        391.72        17.61 o                         
 -12   1   3        465.06        480.91        14.58 o                         
 -11   1   3        306.52        315.43        10.02 o                         
 -10   1   3        107.58        105.09         5.33 o                         
  -9   1   3        480.88        517.29        14.50 o                         
  -8   1   3        642.47        659.75        16.67 o                         
  -7   1   3       1835.09       1934.81        32.90 o                         
  -6   1   3       4940.66       5037.49        68.33 o                         
  -5   1   3        119.24        132.91         4.25 o                         
  -4   1   3       3210.43       3207.35        43.91 o                         
  -3   1   3       3790.22       3806.89        39.53 o                         
  -2   1   3       6110.49       6293.96        70.18 o                         
  -1   1   3       8740.37       8909.05        94.95 o                         
   0   1   3      10751.63      10914.12       106.49 o                         
   1   1   3       9211.78       9400.48        94.60 o                         
   2   1   3       6150.74       6285.30        66.20 o                         
   3   1   3       3405.95       3408.36        41.12 o                         
   4   1   3       3197.28       3276.95        41.72 o                         
   5   1   3         93.85        114.33         3.24 o                         
   6   1   3       4917.95       4872.70        63.64 o                         
   7   1   3       1916.21       1968.11        30.16 o                         
   8   1   3        737.89        746.36        14.29 o                         
   9   1   3        488.86        530.12        16.64 o                         
  10   1   3         91.98         88.54         5.42 o                         
  11   1   3        305.69        317.23         9.74 o                         
  12   1   3        473.17        477.43        15.85 o                         
  13   1   3        392.84        390.83        12.47 o                         
  14   1   3        292.53        309.73        15.60 o                         
 -14   2   3        160.40        186.09        12.81 o                         
 -13   2   3         40.19         45.80         7.22 o                         
 -12   2   3        296.49        306.80        13.59 o                         
 -11   2   3         65.65         81.15        10.15 o                         
 -10   2   3       4726.36       4474.96        76.02 o                         
  -9   2   3       1215.31       1166.52        25.34 o                         
  -8   2   3       2326.25       2224.89        41.58 o                         
  -7   2   3        992.32       1052.46        17.80 o                         
  -6   2   3       3619.45       3632.20        47.34 o                         
  -5   2   3        474.85        544.08         9.41 o                         
  -4   2   3        279.21        269.15         5.24 o                         
  -3   2   3      10347.91      10588.83       103.43 o                         
  -2   2   3       5045.74       5164.94        57.77 o                         
  -1   2   3      14994.23      15268.81       155.99 o                         
   0   2   3       1722.46       1758.24        17.63 o                         
   1   2   3      15503.92      15795.32       159.34 o                         
   2   2   3       5157.91       5260.68        55.44 o                         
   3   2   3      10535.41      10751.11       118.80 o                         
   4   2   3        293.38        291.51         5.13 o                         
   5   2   3        386.06        442.14         7.62 o                         
   6   2   3       3700.37       3656.12        43.90 o                         
   7   2   3        969.11        991.89        22.38 o                         
   8   2   3       2305.11       2200.28        36.77 o                         
   9   2   3       1186.14       1154.78        24.89 o                         
  10   2   3       4827.42       4596.02        70.53 o                         
  11   2   3         54.57         68.99         6.05 o                         
  12   2   3        269.46        257.78        11.14 o                         
  13   2   3         37.89         39.70         4.34 o                         
  14   2   3        179.41        200.25         6.42 o                         
 -14   3   3        515.31        549.87        25.63 o                         
 -13   3   3        199.16        172.72        15.60 o                         
 -12   3   3       2076.94       2079.45        49.09 o                         
 -11   3   3        103.86         98.77         8.85 o                         
 -10   3   3        970.34        965.83        29.86 o                         
  -9   3   3       1991.68       1936.05        49.95 o                         
  -8   3   3        480.78        472.73        11.06 o                         
  -7   3   3         14.50         26.67         2.69 o                         
  -6   3   3       4600.74       4565.69        53.48 o                         
  -5   3   3       3919.50       3907.32        54.31 o                         
  -4   3   3        713.34        680.40        10.00 o                         
  -3   3   3       1840.70       1857.39        19.99 o                         
  -2   3   3        291.37        351.31         5.66 o                         
  -1   3   3        357.61        380.57         5.43 o                         
   0   3   3        378.19        399.96         5.13 o                         
   1   3   3        289.86        306.60         4.17 o                         
   2   3   3        314.34        355.90         5.22 o                         
   3   3   3       1902.58       1918.85        24.25 o                         
   4   3   3        671.06        648.89        10.00 o                         
   5   3   3       4053.96       3969.36        43.94 o                         
   6   3   3       4407.00       4222.07        55.95 o                         
   7   3   3         10.24         29.29         3.32 o                         
   8   3   3        484.69        473.51        12.03 o                         
   9   3   3       2020.47       1971.60        33.80 o                         
  10   3   3       1034.89       1015.37        28.22 o                         
  11   3   3        150.50        145.74         8.55 o                         
  12   3   3       1970.05       1965.24        46.77 o                         
  13   3   3        211.22        200.77         9.25 o                         
  14   3   3        465.99        504.18        21.17 o                         
 -14   4   3        212.20        174.39        12.26 o                         
 -13   4   3         45.91         44.02         9.47 o                         
 -12   4   3        547.77        548.10        19.37 o                         
 -11   4   3        112.09        127.00         9.93 o                         
 -10   4   3       2694.18       2729.88        61.54 o                         
  -9   4   3        613.94        580.26        19.31 o                         
  -8   4   3       1804.25       1788.63        30.31 o                         
  -7   4   3        203.84        213.78         6.21 o                         
  -6   4   3         40.44         51.35         2.92 o                         
  -5   4   3        202.41        219.62         5.21 o                         
  -4   4   3       1472.85       1608.37        20.44 o                         
  -3   4   3       1438.05       1393.44        15.87 o                         
  -2   4   3       1040.86       1034.24        12.16 o                         
  -1   4   3       3325.21       3443.53        36.77 o                         
   0   4   3        736.96        716.62         8.36 o                         
   1   4   3       3447.05       3520.92        37.09 o                         
   2   4   3       1049.81       1026.76        13.76 o                         
   3   4   3       1410.01       1372.17        19.74 o                         
   4   4   3       1794.55       1939.60        21.94 o                         
   5   4   3        217.58        235.24         5.18 o                         
   6   4   3         43.18         45.86         2.82 o                         
   7   4   3        184.55        203.76         7.52 o                         
   8   4   3       1877.14       1858.79        35.02 o                         
   9   4   3        552.09        514.66        13.23 o                         
  10   4   3       2550.26       2495.52        46.89 o                         
  11   4   3         97.34        113.81         8.83 o                         
  12   4   3        593.16        596.12        20.48 o                         
  13   4   3         31.74         33.73         4.28 o                         
  14   4   3        217.02        202.25        10.59 o                         
 -14   5   3        136.35        124.81        10.03 o                         
 -13   5   3        381.25        406.68        23.40 o                         
 -12   5   3        448.03        455.19        21.57 o                         
 -11   5   3        325.12        330.61        17.90 o                         
 -10   5   3        442.51        432.28        15.73 o                         
  -9   5   3        567.61        572.62        16.59 o                         
  -8   5   3       1723.64       1669.18        26.21 o                         
  -7   5   3       1132.98       1132.73        18.46 o                         
  -6   5   3       2926.24       2929.17        36.76 o                         
  -5   5   3        339.47        317.55         6.04 o                         
  -4   5   3        862.78        922.18        13.20 o                         
  -3   5   3        390.04        396.06         5.46 o                         
  -2   5   3       6722.26       6800.09        68.38 o                         
  -1   5   3        218.55        244.96         4.64 o                         
   0   5   3       6762.72       6453.36        65.45 o                         
   1   5   3        223.29        242.19         5.12 o                         
   2   5   3       6774.43       6885.03        89.33 o                         
   3   5   3        374.89        392.98         7.06 o                         
   4   5   3        889.39        941.03        13.96 o                         
   5   5   3        346.17        326.42         6.09 o                         
   6   5   3       2855.33       2807.29        37.82 o                         
   7   5   3       1208.07       1213.43        22.94 o                         
   8   5   3       1644.89       1604.94        35.85 o                         
   9   5   3        600.80        578.75        15.50 o                         
  10   5   3        459.93        454.85        14.85 o                         
  11   5   3        322.85        356.31        13.54 o                         
  12   5   3        502.73        513.28        14.35 o                         
  13   5   3        385.83        379.38        20.62 o                         
  14   5   3        118.64        108.09         7.24 o                         
 -13   6   3        291.36        279.64        17.83 o                         
 -12   6   3        446.99        441.78        27.30 o                         
 -11   6   3        749.15        758.84        29.73 o                         
 -10   6   3        169.82        176.62        22.84 o                         
  -9   6   3        324.14        320.35        12.90 o                         
  -8   6   3       1215.78       1216.88        19.98 o                         
  -7   6   3       6603.73       6392.74        77.51 o                         
  -6   6   3        576.08        534.25        10.20 o                         
  -5   6   3       5200.53       5000.90        59.66 o                         
  -4   6   3       2222.02       2286.64        27.64 o                         
  -3   6   3       2943.69       2940.05        34.67 o                         
  -2   6   3       2915.95       2906.31        30.40 o                         
  -1   6   3       3789.34       3824.55        37.10 o                         
   0   6   3       3396.96       3403.07        34.70 o                         
   1   6   3       3709.74       3750.84        42.86 o                         
   2   6   3       2631.26       2602.26        33.33 o                         
   3   6   3       2920.02       2880.73        37.06 o                         
   4   6   3       2177.27       2240.26        26.98 o                         
   5   6   3       5378.39       5191.05        57.27 o                         
   6   6   3        574.05        537.01        10.62 o                         
   7   6   3       6628.80       6388.19        87.85 o                         
   8   6   3       1265.46       1268.64        24.21 o                         
   9   6   3        333.98        323.14        10.50 o                         
  10   6   3        185.13        195.75         9.93 o                         
  11   6   3        711.75        736.45        17.16 o                         
  12   6   3        443.32        437.36        15.92 o                         
  13   6   3        283.29        293.02        16.72 o                         
 -11   7   3         37.24         44.02        15.60 o                         
 -10   7   3       1254.62       1270.23        62.96 o                         
  -9   7   3        928.81        930.30        21.18 o                         
  -8   7   3        278.44        271.33         8.13 o                         
  -7   7   3        499.70        491.81        10.61 o                         
  -6   7   3        337.08        329.69         7.88 o                         
  -5   7   3       2431.96       2410.24        35.61 o                         
  -4   7   3       2808.80       2760.83        36.24 o                         
  -3   7   3       4948.05       4671.65        54.07 o                         
  -2   7   3       1985.09       1971.54        23.80 o                         
  -1   7   3       2064.33       2005.95        21.32 o                         
   0   7   3        478.23        534.34         7.30 o                         
   1   7   3       2062.72       1977.31        23.20 o                         
   2   7   3       2095.20       2117.31        25.95 o                         
   3   7   3       4750.47       4447.82        54.06 o                         
   4   7   3       2868.61       2843.75        35.15 o                         
   5   7   3       2342.26       2303.81        30.01 o                         
   6   7   3        287.89        282.96         7.22 o                         
   7   7   3        415.14        414.52        10.23 o                         
   8   7   3        211.75        224.12         9.33 o                         
   9   7   3       1001.14        984.00        20.33 o                         
  10   7   3       1278.88       1283.21        29.71 o                         
  11   7   3         45.14         65.02         5.10 o                         
  12   7   3        266.75        287.72        10.81 o                         
  13   7   3        317.35        306.65        15.60 o                         
 -10   8   3        265.41        259.22        16.26 o                         
  -9   8   3         24.37         29.12         3.68 o                         
  -8   8   3        878.60        844.97        17.16 o                         
  -7   8   3        746.82        735.21        16.52 o                         
  -6   8   3       2006.46       1982.56        29.98 o                         
  -5   8   3       1614.82       1537.77        22.37 o                         
  -4   8   3        343.34        335.92         6.87 o                         
  -3   8   3        145.96        143.00         4.83 o                         
  -2   8   3        354.80        387.41         7.71 o                         
  -1   8   3       6765.91       6560.07        67.57 o                         
   0   8   3       1061.42       1127.38        14.65 o                         
   1   8   3       6896.26       6732.49        70.00 o                         
   2   8   3        326.34        349.57         7.06 o                         
   3   8   3        100.00        103.88         4.05 o                         
   4   8   3        313.71        301.90         7.27 o                         
   5   8   3       1544.30       1499.19        19.55 o                         
   6   8   3       1977.91       1983.49        27.96 o                         
   7   8   3        784.73        777.59        14.75 o                         
   8   8   3        728.51        723.97        17.30 o                         
   9   8   3         37.60         41.47         5.02 o                         
  10   8   3        295.28        289.80        11.00 o                         
  11   8   3        184.71        207.06         7.87 o                         
  12   8   3        348.87        349.25        14.17 o                         
 -12   9   3        600.86        660.19        27.30 o                         
 -11   9   3        112.32        115.89        11.14 o                         
 -10   9   3        443.88        408.39        22.58 o                         
  -9   9   3        787.59        788.86        20.50 o                         
  -8   9   3       1075.69       1061.15        22.42 o                         
  -7   9   3        752.15        731.65        15.47 o                         
  -6   9   3        434.45        450.51         8.76 o                         
  -5   9   3        513.96        509.94         8.94 o                         
  -4   9   3        114.34        103.52         4.45 o                         
  -3   9   3       3318.34       3262.70        40.04 o                         
  -2   9   3        230.66        234.53         6.17 o                         
  -1   9   3        530.73        518.40         8.90 o                         
   0   9   3       1107.72       1106.19        16.39 o                         
   1   9   3        473.48        460.94         9.26 o                         
   2   9   3        214.56        225.57         5.44 o                         
   3   9   3       3240.74       3241.14        35.94 o                         
   4   9   3         90.42         90.72         3.77 o                         
   5   9   3        509.98        520.26         8.27 o                         
   6   9   3        404.74        408.59         8.75 o                         
   7   9   3        753.87        755.92        13.22 o                         
   8   9   3       1109.18       1100.29        26.86 o                         
   9   9   3        853.18        860.84        21.38 o                         
  10   9   3        418.61        398.88        14.50 o                         
  11   9   3         91.77        106.44         7.24 o                         
  12   9   3        623.27        627.87        26.19 o                         
 -11  10   3        857.78        759.37        31.76 o                         
 -10  10   3        269.48        260.19        12.76 o                         
  -9  10   3        475.48        488.10        12.54 o                         
  -8  10   3        169.77        160.18         6.87 o                         
  -7  10   3        267.78        254.63         8.80 o                         
  -6  10   3        484.18        493.89         9.22 o                         
  -5  10   3        229.22        218.73         6.52 o                         
  -4  10   3        557.52        551.64        11.36 o                         
  -3  10   3        256.66        253.53         5.84 o                         
  -2  10   3        209.62        208.06         5.94 o                         
  -1  10   3         78.66         86.07         3.92 o                         
   0  10   3          6.30         13.77         2.61 o                         
   1  10   3        101.57        123.98         5.09 o                         
   2  10   3        236.53        242.65         6.26 o                         
   3  10   3        223.64        228.07         5.66 o                         
   4  10   3        652.89        661.73         9.72 o                         
   5  10   3        274.64        273.61         5.74 o                         
   6  10   3        463.04        475.65         9.97 o                         
   7  10   3        261.89        250.40         7.40 o                         
   8  10   3        208.48        197.21         7.70 o                         
   9  10   3        505.72        498.32        14.41 o                         
  10  10   3        275.33        249.54        19.28 o                         
  11  10   3        842.17        846.23        31.76 o                         
 -10  11   3        280.80        267.44        14.49 o                         
  -9  11   3        611.80        611.53        30.64 o                         
  -8  11   3        245.43        240.83         7.25 o                         
  -7  11   3        381.41        392.08        10.32 o                         
  -6  11   3        354.71        366.57         8.70 o                         
  -5  11   3        765.27        777.60        12.88 o                         
  -4  11   3        356.76        374.77         8.55 o                         
  -3  11   3       1027.32        986.09        15.13 o                         
  -2  11   3        309.59        300.52         7.17 o                         
  -1  11   3         93.68         95.40         5.55 o                         
   0  11   3         15.95         21.46         3.03 o                         
   1  11   3         72.13         79.15         4.90 o                         
   2  11   3        346.72        360.57         8.64 o                         
   3  11   3       1066.47       1064.87        16.19 o                         
   4  11   3        307.38        330.02         6.45 o                         
   5  11   3        793.49        802.20        13.59 o                         
   6  11   3        314.30        326.06         8.16 o                         
   7  11   3        338.95        348.63         9.71 o                         
   8  11   3        231.77        215.81        10.07 o                         
   9  11   3        609.24        607.49        20.34 o                         
  10  11   3        272.80        253.70        13.09 o                         
  -9  12   3        812.80        830.41        24.23 o                         
  -8  12   3        269.68        272.49        10.88 o                         
  -7  12   3       1368.45       1311.11        27.33 o                         
  -6  12   3        194.61        207.56         7.25 o                         
  -5  12   3        601.36        613.81        11.34 o                         
  -4  12   3       1149.23       1125.93        17.52 o                         
  -3  12   3        171.62        175.85         6.71 o                         
  -2  12   3       1318.95       1300.52        21.14 o                         
  -1  12   3       1604.89       1584.29        25.22 o                         
   0  12   3       1043.87       1057.60        18.70 o                         
   1  12   3       1584.38       1552.25        25.92 o                         
   2  12   3       1277.14       1274.03        20.74 o                         
   3  12   3        232.88        230.08         6.75 o                         
   4  12   3       1047.19       1056.23        17.35 o                         
   5  12   3        607.37        616.05        13.90 o                         
   6  12   3        193.39        220.38         7.80 o                         
   7  12   3       1360.80       1304.32        34.30 o                         
   8  12   3        258.18        271.90        20.62 o                         
   9  12   3        827.73        845.11        40.12 o                         
  -8  13   3        152.20        150.44        13.93 o                         
  -7  13   3        179.23        155.45        14.49 o                         
  -6  13   3        310.47        286.70        11.93 o                         
  -5  13   3       1923.02       1866.58        39.06 o                         
  -4  13   3        244.40        240.36         8.44 o                         
  -3  13   3       1679.87       1702.60        32.09 o                         
  -2  13   3        680.83        651.35        14.14 o                         
  -1  13   3       1282.61       1265.54        23.13 o                         
   0  13   3        618.11        609.38        15.72 o                         
   1  13   3       1251.86       1226.61        30.72 o                         
   2  13   3        754.69        734.69        15.06 o                         
   3  13   3       1709.89       1721.47        28.41 o                         
   4  13   3        232.09        256.72        11.91 o                         
   5  13   3       1879.64       1767.74        66.32 o                         
   6  13   3        305.78        288.12        21.98 o                         
   7  13   3        176.61        157.68        15.04 o                         
   8  13   3        178.95        161.02        13.93 o                         
  -6  14   3         15.87         36.77         7.80 o                         
  -5  14   3        700.36        646.82        33.99 o                         
  -4  14   3        280.06        307.31        12.30 o                         
  -3  14   3        915.55        956.97        21.62 o                         
  -2  14   3        749.54        708.67        20.83 o                         
  -1  14   3       1011.65       1059.67        27.62 o                         
   0  14   3          0.53          1.45         4.24 o                         
   1  14   3        984.85        979.80        28.21 o                         
   2  14   3        764.28        743.97        36.49 o                         
   3  14   3        946.60        972.76        21.18 o                         
   4  14   3        281.06        299.82        12.10 o                         
   5  14   3        725.00        715.35        34.54 o                         
   6  14   3         14.26         18.94         6.13 o                         
  -4  15   3         80.60        107.53        11.70 o                         
  -3  15   3        101.82        107.77         5.11 o                         
  -2  15   3        461.79        425.04        12.71 o                         
  -1  15   3         74.11         60.57         5.39 o                         
   0  15   3        888.35        887.78        30.02 o                         
   1  15   3         67.04         60.63         4.79 o                         
   2  15   3        475.14        476.32        27.30 o                         
   3  15   3         99.41        101.96        11.70 o                         
   0  16   3         56.77         65.19         7.80 o                         
   0   0   4       4818.99       5194.77        82.34 o                         
   1   0   4      54748.44      51575.93       546.20 o                         
   2   0   4       4206.73       4107.18        42.50 o                         
   3   0   4       6132.32       6374.42        71.45 o                         
   4   0   4       5896.08       5922.36        74.70 o                         
   5   0   4       2364.72       2329.34        32.60 o                         
   6   0   4         54.18         71.25         3.03 o                         
   7   0   4       1272.32       1288.96        21.86 o                         
   8   0   4       4190.01       4230.61        66.69 o                         
   9   0   4        134.49        142.93         6.74 o                         
  10   0   4       1975.75       1929.38        40.58 o                         
  11   0   4        104.04        103.15         6.31 o                         
  12   0   4        648.46        647.89        18.68 o                         
  13   0   4         30.10         27.86         5.47 o                         
  14   0   4          0.24          5.01         3.34 o                         
 -14   1   4        120.34        119.23        10.03 o                         
 -13   1   4        346.53        378.82        22.29 o                         
 -12   1   4        938.91        944.83        33.60 o                         
 -11   1   4        304.48        287.45        11.28 o                         
 -10   1   4        978.85        922.96        22.26 o                         
  -9   1   4        238.04        233.92         8.43 o                         
  -8   1   4       2693.90       2608.47        53.47 o                         
  -7   1   4       3361.79       3251.30        48.00 o                         
  -6   1   4        781.82        771.94        13.00 o                         
  -5   1   4       7318.50       7263.03       100.48 o                         
  -4   1   4       3284.02       3337.51        47.87 o                         
  -3   1   4        168.70        159.99         2.89 o                         
  -2   1   4       3728.45       4235.97        42.58 o                         
  -1   1   4       6306.60       6446.92        70.86 o                         
   0   1   4      37906.25      37161.67       370.41 o                         
   1   1   4       6158.97       6233.74        67.95 o                         
   2   1   4       3556.08       3981.92        43.66 o                         
   3   1   4        176.92        158.35         3.16 o                         
   4   1   4       3190.19       3271.76        42.80 o                         
   5   1   4       7123.08       7178.23        88.97 o                         
   6   1   4        872.80        854.08        12.65 o                         
   7   1   4       3374.46       3313.09        44.97 o                         
   8   1   4       2627.30       2598.02        43.45 o                         
   9   1   4        224.50        226.85         7.84 o                         
  10   1   4        930.68        884.04        18.72 o                         
  11   1   4        338.61        317.39        11.29 o                         
  12   1   4        937.61        948.79        30.61 o                         
  13   1   4        322.74        335.26        12.44 o                         
  14   1   4        135.13        135.95         9.47 o                         
 -14   2   4        429.59        454.59        22.84 o                         
 -13   2   4        286.13        276.91        18.94 o                         
 -12   2   4        864.99        830.18        30.88 o                         
 -11   2   4        390.96        359.86        19.26 o                         
 -10   2   4        293.61        284.26        10.60 o                         
  -9   2   4       1874.31       1783.22        34.02 o                         
  -8   2   4        875.51        860.56        22.58 o                         
  -7   2   4        747.13        704.05        14.48 o                         
  -6   2   4        119.48        108.23         4.57 o                         
  -5   2   4       5265.26       5500.97        79.67 o                         
  -4   2   4       1848.51       1861.61        26.86 o                         
  -3   2   4       2689.61       2697.99        30.76 o                         
  -2   2   4        321.64        325.25         5.68 o                         
  -1   2   4       1692.17       1857.88        24.03 o                         
   0   2   4       3312.03       3372.01        35.42 o                         
   1   2   4       2010.89       2186.63        22.38 o                         
   2   2   4        389.17        392.93         5.00 o                         
   3   2   4       2769.57       2829.39        36.50 o                         
   4   2   4       1835.75       1887.80        24.44 o                         
   5   2   4       5100.66       5450.19        66.92 o                         
   6   2   4        174.90        167.03         4.41 o                         
   7   2   4        727.48        693.78        14.75 o                         
   8   2   4        912.30        916.23        18.34 o                         
   9   2   4       1856.66       1771.08        28.83 o                         
  10   2   4        273.63        275.48         9.25 o                         
  11   2   4        392.46        353.12        13.53 o                         
  12   2   4        862.74        844.39        23.31 o                         
  13   2   4        292.89        306.39        11.90 o                         
  14   2   4        466.07        467.97        20.06 o                         
 -14   3   4        695.88        608.93        27.86 o                         
 -13   3   4        150.43        144.31        13.37 o                         
 -12   3   4        146.67        153.30        10.07 o                         
 -11   3   4        384.88        399.11        16.71 o                         
 -10   3   4       2468.12       2479.35        56.83 o                         
  -9   3   4        503.32        474.07        14.01 o                         
  -8   3   4       1076.96       1005.08        24.55 o                         
  -7   3   4        443.30        467.85        11.05 o                         
  -6   3   4        415.44        446.77         9.58 o                         
  -5   3   4       1080.54       1033.53        16.17 o                         
  -4   3   4       3974.93       3980.93        51.13 o                         
  -3   3   4        585.46        571.62         8.03 o                         
  -2   3   4       3748.10       4029.56        43.72 o                         
  -1   3   4       1048.61       1087.24        13.09 o                         
   0   3   4       3052.08       3394.50        34.94 o                         
   1   3   4       1028.85       1041.80        11.41 o                         
   2   3   4       3805.05       4068.93        53.62 o                         
   3   3   4        537.06        519.97         9.49 o                         
   4   3   4       3994.01       4128.01        48.65 o                         
   5   3   4       1172.45       1124.57        16.92 o                         
   6   3   4        457.09        486.30         9.16 o                         
   7   3   4        424.57        446.45        11.33 o                         
   8   3   4       1181.45       1128.70        21.48 o                         
   9   3   4        504.00        474.98        12.33 o                         
  10   3   4       2464.47       2249.93        43.20 o                         
  11   3   4        426.76        437.96        15.31 o                         
  12   3   4        133.87        145.48         8.12 o                         
  13   3   4        170.69        176.23         8.41 o                         
  14   3   4        670.40        620.07        21.73 o                         
 -14   4   4        449.70        386.06        20.06 o                         
 -13   4   4         63.15         82.46        11.14 o                         
 -12   4   4       1505.66       1514.44        38.16 o                         
 -11   4   4        265.07        271.86        16.69 o                         
 -10   4   4        620.81        627.24        18.80 o                         
  -9   4   4        449.55        432.57        17.77 o                         
  -8   4   4       2038.03       1955.92        35.81 o                         
  -7   4   4        331.15        310.99         8.52 o                         
  -6   4   4       6531.97       6524.63        77.66 o                         
  -5   4   4       1095.27       1079.90        16.83 o                         
  -4   4   4         29.99         33.36         2.55 o                         
  -3   4   4        650.23        668.59         8.85 o                         
  -2   4   4       1699.47       1738.04        21.45 o                         
  -1   4   4        432.19        495.11         7.65 o                         
   0   4   4        680.77        750.31         9.68 o                         
   1   4   4        432.74        490.50         8.28 o                         
   2   4   4       1840.23       1892.02        25.91 o                         
   3   4   4        671.19        686.68        11.48 o                         
   4   4   4         21.79         21.86         2.02 o                         
   5   4   4       1128.71       1112.54        15.86 o                         
   6   4   4       6573.95       6440.25        79.37 o                         
   7   4   4        339.81        307.65        10.24 o                         
   8   4   4       2064.06       2008.30        37.65 o                         
   9   4   4        511.57        498.44        12.77 o                         
  10   4   4        546.16        530.49        22.17 o                         
  11   4   4        249.34        256.41        11.62 o                         
  12   4   4       1493.25       1444.83        35.78 o                         
  13   4   4         68.37         87.66        12.54 o                         
  14   4   4        416.36        416.71        16.16 o                         
 -13   5   4          8.97         18.39         5.57 o                         
 -12   5   4        878.47        906.80        32.06 o                         
 -11   5   4        308.76        278.71        16.74 o                         
 -10   5   4       1486.59       1519.45        50.78 o                         
  -9   5   4        150.24        166.02        13.98 o                         
  -8   5   4       1466.83       1417.00        27.34 o                         
  -7   5   4        469.55        442.34         9.58 o                         
  -6   5   4       2892.66       2811.09        38.46 o                         
  -5   5   4       1488.48       1474.69        22.23 o                         
  -4   5   4       3262.58       3208.13        44.72 o                         
  -3   5   4       2021.22       1949.45        23.27 o                         
  -2   5   4       2653.06       2607.45        26.87 o                         
  -1   5   4        447.39        447.99         6.61 o                         
   0   5   4         27.06         41.50         2.18 o                         
   1   5   4        385.52        375.67         7.78 o                         
   2   5   4       2542.10       2432.53        32.49 o                         
   3   5   4       2013.59       1929.28        27.31 o                         
   4   5   4       3285.91       3162.07        35.59 o                         
   5   5   4       1433.17       1450.04        19.86 o                         
   6   5   4       2951.39       2812.86        41.89 o                         
   7   5   4        483.76        459.98        13.14 o                         
   8   5   4       1455.31       1386.23        25.90 o                         
   9   5   4        135.49        150.95         7.79 o                         
  10   5   4       1571.50       1554.79        38.83 o                         
  11   5   4        350.33        308.98        11.49 o                         
  12   5   4        867.15        880.72        23.96 o                         
  13   5   4          6.46         11.59         2.67 o                         
 -13   6   4        316.87        334.25        20.06 o                         
 -11   6   4        148.26        164.36        19.50 o                         
 -10   6   4        481.14        461.28        33.99 o                         
  -9   6   4        537.57        549.84        37.89 o                         
  -8   6   4        354.79        370.96        10.98 o                         
  -7   6   4       1355.40       1310.46        20.90 o                         
  -6   6   4        620.54        660.31        12.53 o                         
  -5   6   4        354.24        375.64         8.15 o                         
  -4   6   4       2186.05       2199.87        32.51 o                         
  -3   6   4       2786.11       2630.26        31.37 o                         
  -2   6   4       1995.36       1995.62        21.48 o                         
  -1   6   4       7436.56       7182.71        75.12 o                         
   0   6   4        316.25        368.75         6.80 o                         
   1   6   4       7427.74       7127.41        74.83 o                         
   2   6   4       1991.95       1954.79        26.15 o                         
   3   6   4       2773.89       2648.22        34.94 o                         
   4   6   4       2162.60       2140.05        26.24 o                         
   5   6   4        276.64        292.71         6.68 o                         
   6   6   4        655.72        669.52        12.84 o                         
   7   6   4       1344.51       1309.82        23.66 o                         
   8   6   4        374.52        378.22        10.56 o                         
   9   6   4        567.00        568.68        14.22 o                         
  10   6   4        473.47        464.96        15.22 o                         
  11   6   4        127.91        148.65         8.29 o                         
  12   6   4        525.86        535.67        18.64 o                         
  13   6   4        279.19        278.53        16.16 o                         
 -11   7   4        131.56        129.82        18.39 o                         
 -10   7   4          3.33        -12.26        12.26 o                         
  -9   7   4        122.41        132.10         7.92 o                         
  -8   7   4        429.61        421.70        11.37 o                         
  -7   7   4       1061.31       1005.71        16.91 o                         
  -6   7   4        810.68        788.85        13.91 o                         
  -5   7   4       2386.47       2261.09        32.36 o                         
  -4   7   4       1323.19       1247.09        22.70 o                         
  -3   7   4       2707.73       2658.92        36.36 o                         
  -2   7   4       1556.98       1498.55        19.59 o                         
  -1   7   4       7205.19       6977.79        80.84 o                         
   0   7   4        641.84        542.26         8.75 o                         
   1   7   4       7171.67       6916.33        82.41 o                         
   2   7   4       1684.11       1609.29        20.51 o                         
   3   7   4       2660.77       2644.46        30.36 o                         
   4   7   4       1319.84       1243.64        16.17 o                         
   5   7   4       2328.50       2235.57        27.85 o                         
   6   7   4        777.95        743.78        13.50 o                         
   7   7   4       1027.17        991.96        19.74 o                         
   8   7   4        431.25        422.18        13.47 o                         
   9   7   4        131.82        143.87         8.02 o                         
  10   7   4          3.28          4.98         3.62 o                         
  11   7   4        161.35        184.83         8.24 o                         
  12   7   4        336.48        331.62        11.26 o                         
  13   7   4        544.01        510.51        35.38 o                         
 -10   8   4        285.45        281.31        23.96 o                         
  -9   8   4        180.54        175.29         7.71 o                         
  -8   8   4        170.69        169.21         7.43 o                         
  -7   8   4        683.73        664.19        15.39 o                         
  -6   8   4       1027.58        993.20        15.00 o                         
  -5   8   4        611.50        598.20        10.19 o                         
  -4   8   4        329.63        315.47         8.06 o                         
  -3   8   4       3245.44       3123.02        39.90 o                         
  -2   8   4       2167.91       2106.98        27.74 o                         
  -1   8   4       1763.18       1735.53        22.24 o                         
   0   8   4       6632.85       6376.94        72.85 o                         
   1   8   4       1776.48       1734.68        23.67 o                         
   2   8   4       1942.35       1925.63        27.09 o                         
   3   8   4       3222.59       3042.22        36.21 o                         
   4   8   4        330.25        320.35         7.58 o                         
   5   8   4        607.11        615.59        11.20 o                         
   6   8   4       1083.93       1068.75        16.24 o                         
   7   8   4        679.56        653.30        13.86 o                         
   8   8   4        181.66        167.72         8.55 o                         
   9   8   4        154.84        160.73         9.28 o                         
  10   8   4        275.56        265.25         9.43 o                         
  11   8   4        192.16        203.13         9.40 o                         
  12   8   4        508.73        487.88        16.53 o                         
 -11   9   4        470.29        478.55        23.96 o                         
  -9   9   4        439.41        434.72        17.10 o                         
  -8   9   4        432.94        432.35        12.76 o                         
  -7   9   4         33.74         44.02         4.38 o                         
  -6   9   4        162.99        151.24         5.21 o                         
  -5   9   4       1522.71       1489.37        18.80 o                         
  -4   9   4        488.98        460.32         9.18 o                         
  -3   9   4       3633.38       3580.69        45.83 o                         
  -2   9   4       1368.90       1379.54        18.53 o                         
  -1   9   4       2061.36       1983.44        25.81 o                         
   0   9   4          0.20          4.71         1.93 o                         
   1   9   4       2078.09       2009.72        25.16 o                         
   2   9   4       1261.58       1290.58        18.82 o                         
   3   9   4       3666.63       3610.44        37.75 o                         
   4   9   4        626.74        613.97        10.25 o                         
   5   9   4       1493.15       1447.80        19.79 o                         
   6   9   4        147.58        133.12         5.22 o                         
   7   9   4         22.93         29.15         3.32 o                         
   8   9   4        488.14        496.71        13.93 o                         
   9   9   4        438.73        435.65        14.02 o                         
  10   9   4        781.16        792.96        21.78 o                         
  11   9   4        477.74        447.63        14.96 o                         
  12   9   4        129.98        134.83         9.47 o                         
 -11  10   4        172.86        189.99        12.26 o                         
 -10  10   4         36.00         31.14         7.24 o                         
  -9  10   4        164.91        165.74         8.24 o                         
  -8  10   4        974.33        985.39        20.42 o                         
  -7  10   4        974.77       1021.23        19.35 o                         
  -6  10   4       1422.02       1458.38        20.73 o                         
  -5  10   4        825.98        833.19        13.19 o                         
  -4  10   4         46.63         59.42         3.91 o                         
  -3  10   4         91.39         97.01         3.90 o                         
  -2  10   4        992.57        971.43        15.15 o                         
  -1  10   4       1843.65       1890.05        25.73 o                         
   0  10   4         11.93         25.55         3.03 o                         
   1  10   4       2060.52       2124.30        26.58 o                         
   2  10   4       1056.32       1067.70        15.31 o                         
   3  10   4         61.69         61.31         3.71 o                         
   4  10   4         66.91         84.48         3.61 o                         
   5  10   4        756.73        758.92        11.73 o                         
   6  10   4       1438.28       1458.50        22.32 o                         
   7  10   4        940.51        945.92        16.89 o                         
   8  10   4        965.56        946.00        19.62 o                         
   9  10   4        173.20        166.67         9.05 o                         
  10  10   4         40.75         31.11         5.05 o                         
  11  10   4        159.52        152.66        10.03 o                         
  -9  11   4        172.59        172.81         9.76 o                         
  -8  11   4        236.35        255.64         9.16 o                         
  -7  11   4        281.97        274.75         8.47 o                         
  -6  11   4        175.08        182.18         7.24 o                         
  -5  11   4        880.45        855.67        13.41 o                         
  -4  11   4       1095.23       1084.67        17.25 o                         
  -3  11   4       2572.74       2453.63        29.51 o                         
  -2  11   4        458.60        439.64         8.85 o                         
  -1  11   4        369.09        370.23         9.82 o                         
   0  11   4        516.30        524.20        10.99 o                         
   1  11   4        426.79        434.12         9.52 o                         
   2  11   4        449.89        453.71         8.51 o                         
   3  11   4       2309.27       2237.45        30.05 o                         
   4  11   4       1125.02       1112.96        16.26 o                         
   5  11   4        819.05        795.46        14.21 o                         
   6  11   4        185.10        195.56         6.11 o                         
   7  11   4        296.54        279.84         7.31 o                         
   8  11   4        263.43        254.03        10.88 o                         
   9  11   4        183.67        163.11        14.76 o                         
  -9  12   4          5.16          8.12         2.67 o                         
  -8  12   4        342.26        356.05        13.65 o                         
  -7  12   4        233.99        217.42         8.40 o                         
  -6  12   4        202.27        194.88         7.80 o                         
  -5  12   4        385.27        400.00         8.42 o                         
  -4  12   4         76.88         79.54         4.61 o                         
  -3  12   4        612.70        627.25        14.72 o                         
  -2  12   4       2248.53       2193.48        32.09 o                         
  -1  12   4       2063.14       2031.88        30.07 o                         
   0  12   4       1526.85       1515.03        24.40 o                         
   1  12   4       1997.44       1963.43        26.94 o                         
   2  12   4       2317.37       2220.61        30.30 o                         
   3  12   4        595.05        595.64        10.98 o                         
   4  12   4         52.46         57.50         3.75 o                         
   5  12   4        365.12        381.42        10.35 o                         
   6  12   4        190.92        177.50         7.07 o                         
   7  12   4        209.61        218.14        13.38 o                         
   8  12   4        319.67        331.46        23.96 o                         
  -7  13   4        408.76        413.92        24.52 o                         
  -6  13   4        390.04        314.14        15.56 o                         
  -5  13   4        615.30        620.27        25.00 o                         
  -4  13   4       1471.57       1457.30        30.37 o                         
  -3  13   4        542.72        537.39        13.79 o                         
  -2  13   4        479.95        494.55        12.45 o                         
  -1  13   4        714.57        724.68        14.53 o                         
   0  13   4        113.35        104.59         4.74 o                         
   1  13   4        800.46        784.28        19.19 o                         
   2  13   4        472.50        468.29        12.43 o                         
   3  13   4        537.20        538.75        10.97 o                         
   4  13   4       1521.26       1481.38        31.70 o                         
   5  13   4        616.56        621.82        19.01 o                         
   6  13   4        398.95        388.29        25.07 o                         
  -6  14   4        168.85        172.17        14.49 o                         
  -5  14   4         35.66         32.32         7.80 o                         
  -4  14   4        132.31        133.04         5.66 o                         
  -3  14   4        719.19        729.07        21.10 o                         
  -2  14   4        157.59        178.18         8.24 o                         
  -1  14   4        449.44        476.78        13.89 o                         
   0  14   4          9.10         14.49         4.41 o                         
   1  14   4        467.90        489.17        19.58 o                         
   2  14   4        175.36        204.49        10.38 o                         
   3  14   4        718.99        734.59        41.79 o                         
   4  14   4        121.29        134.65        10.22 o                         
   5  14   4         41.09         35.66         7.80 o                         
  -4  15   4         84.82         72.43         8.36 o                         
  -3  15   4         29.57         28.04         2.60 o                         
  -2  15   4        164.87        187.86         7.44 o                         
  -1  15   4         91.19        102.03         6.18 o                         
   0  15   4        474.21        500.56        22.92 o                         
   1  15   4         94.74        102.91         4.99 o                         
   2  15   4        169.63        206.15        17.83 o                         
   3  15   4         33.85         25.63         6.69 o                         
   1   0   5      31586.88      30335.13       324.62 o                         
   2   0   5       1222.23       1300.94        16.09 o                         
   3   0   5        738.21        754.94        12.98 o                         
   4   0   5        485.50        545.68        10.16 o                         
   5   0   5       4037.43       4079.66        61.50 o                         
   6   0   5       4192.58       4437.04        64.35 o                         
   7   0   5       2857.13       2756.18        44.45 o                         
   8   0   5        106.78        119.75        11.10 o                         
   9   0   5       1876.19       1747.83        31.05 o                         
  10   0   5        103.42        117.65         6.79 o                         
  11   0   5       1022.32       1038.12        27.67 o                         
  12   0   5        184.80        197.79         8.36 o                         
  13   0   5       1050.19       1075.78        47.36 o                         
  14   0   5        244.78        238.47        14.49 o                         
 -14   1   5          4.20          8.36         3.90 o                         
 -13   1   5         87.88         90.82        10.59 o                         
 -12   1   5         60.93         56.31         8.27 o                         
 -11   1   5        147.15        149.11         7.61 o                         
 -10   1   5         97.00        102.84         6.19 o                         
  -9   1   5         66.41         80.70         4.82 o                         
  -8   1   5        627.89        608.75        17.61 o                         
  -7   1   5       1451.57       1472.87        27.06 o                         
  -6   1   5       2599.61       2713.36        41.19 o                         
  -5   1   5       2164.63       2176.25        39.09 o                         
  -4   1   5       2316.99       2384.66        39.69 o                         
  -3   1   5      14817.45      14924.03       188.94 o                         
  -2   1   5        263.51        220.77         4.58 o                         
  -1   1   5       6106.82       6277.68        74.32 o                         
   0   1   5      10726.46      11244.75       123.97 o                         
   1   1   5       6330.16       6474.89        70.12 o                         
   2   1   5        270.61        241.78         4.44 o                         
   3   1   5      15270.75      15535.86       197.37 o                         
   4   1   5       2567.73       2582.21        34.86 o                         
   5   1   5       2281.67       2302.06        31.41 o                         
   6   1   5       2622.29       2711.85        35.98 o                         
   7   1   5       1576.34       1633.53        26.08 o                         
   8   1   5        616.43        603.19        14.38 o                         
   9   1   5         53.16         72.10         5.18 o                         
  10   1   5        110.46        115.56         7.20 o                         
  11   1   5        161.44        160.76         8.91 o                         
  12   1   5         59.84         57.56         5.33 o                         
  13   1   5         84.30         92.28         4.61 o                         
  14   1   5          4.78         10.03         3.90 o                         
 -14   2   5         33.78         40.67         7.24 o                         
 -13   2   5        756.10        796.70        37.89 o                         
 -12   2   5         13.30         19.10         5.57 o                         
 -11   2   5       1263.13       1285.76        42.53 o                         
 -10   2   5       1558.48       1477.28        31.60 o                         
  -9   2   5        501.69        496.95        14.42 o                         
  -8   2   5         77.87         88.50         4.73 o                         
  -7   2   5       1895.95       1920.49        36.18 o                         
  -6   2   5        831.74        833.34        15.77 o                         
  -5   2   5       7237.10       7258.31       114.84 o                         
  -4   2   5       2350.04       2379.58        34.69 o                         
  -3   2   5       5059.80       5118.59        63.84 o                         
  -2   2   5        423.75        463.85         7.48 o                         
   0   2   5       7558.01       7673.19        80.35 o                         
   1   2   5         98.58        114.96         3.17 o                         
   2   2   5        437.73        481.48         7.57 o                         
   3   2   5       5166.54       5280.51        75.56 o                         
   4   2   5       2245.60       2260.82        32.84 o                         
   5   2   5       6941.79       7078.84        89.89 o                         
   6   2   5        942.35        919.07        14.88 o                         
   7   2   5       1966.92       1997.90        36.27 o                         
   8   2   5         73.32         91.41         7.02 o                         
   9   2   5        505.09        503.98        12.68 o                         
  10   2   5       1541.16       1403.20        32.63 o                         
  11   2   5       1204.07       1200.11        31.91 o                         
  12   2   5          7.73         16.30         3.37 o                         
  13   2   5        756.55        772.89        23.24 o                         
  14   2   5         29.11         36.22         5.57 o                         
 -14   3   5         70.10         53.49         6.69 o                         
 -13   3   5        419.90        425.62        25.63 o                         
 -12   3   5        833.08        799.51        30.12 o                         
 -11   3   5        353.72        366.00        26.19 o                         
 -10   3   5        307.27        284.56        18.12 o                         
  -9   3   5       1538.90       1470.86        50.62 o                         
  -8   3   5       4911.53       4699.98        79.17 o                         
  -7   3   5        998.95       1035.06        19.28 o                         
  -6   3   5       1832.84       1730.54        29.98 o                         
  -5   3   5        257.52        273.51         5.99 o                         
  -4   3   5        528.39        569.58        10.54 o                         
  -3   3   5         53.79         75.00         2.74 o                         
  -2   3   5       1781.65       1850.96        22.73 o                         
  -1   3   5       2097.78       2152.35        25.90 o                         
   0   3   5       2822.98       3110.56        35.26 o                         
   1   3   5       1787.82       1787.10        24.86 o                         
   2   3   5       1734.22       1747.21        27.67 o                         
   3   3   5         30.16         49.39         2.97 o                         
   4   3   5        506.13        539.05        10.38 o                         
   5   3   5        255.66        262.23         5.21 o                         
   6   3   5       1863.51       1756.72        25.44 o                         
   7   3   5        852.80        887.45        18.83 o                         
   8   3   5       4790.65       4618.83        86.92 o                         
   9   3   5       1618.16       1545.67        31.02 o                         
  10   3   5        321.46        297.03        10.53 o                         
  11   3   5        291.33        277.07        12.16 o                         
  12   3   5        844.23        847.67        35.50 o                         
  13   3   5        494.82        468.79        15.47 o                         
  14   3   5         66.86         62.96         4.46 o                         
 -14   4   5        327.16        342.05        18.39 o                         
 -13   4   5        254.90        281.87        18.94 o                         
 -12   4   5         19.54         13.93         7.80 o                         
 -11   4   5         33.68         28.42         7.61 o                         
 -10   4   5         94.77         89.76        11.62 o                         
  -9   4   5       1435.57       1395.22        45.87 o                         
  -8   4   5       1302.04       1262.39        25.85 o                         
  -7   4   5       1096.25       1063.24        22.42 o                         
  -6   4   5         48.47         55.54         3.80 o                         
  -5   4   5        490.42        513.50        10.01 o                         
  -4   4   5       1049.76       1037.17        16.80 o                         
  -3   4   5       2130.65       2164.08        25.28 o                         
  -2   4   5        666.87        722.09         9.23 o                         
  -1   4   5        220.15        198.96         4.47 o                         
   0   4   5       1445.19       1547.38        21.43 o                         
   1   4   5        221.42        186.80         5.55 o                         
   2   4   5        614.06        671.26        13.49 o                         
   3   4   5       2142.60       2151.85        28.61 o                         
   4   4   5        984.85        963.58        14.30 o                         
   5   4   5        523.20        520.92         9.25 o                         
   6   4   5         58.48         69.81         3.08 o                         
   7   4   5       1045.96       1028.39        24.95 o                         
   8   4   5       1260.05       1237.38        25.75 o                         
   9   4   5       1338.49       1308.80        27.16 o                         
  10   4   5        146.98        131.22         7.79 o                         
  11   4   5         35.21         41.72         5.72 o                         
  12   4   5         25.88         28.22         4.12 o                         
  13   4   5        234.76        235.02         9.99 o                         
 -13   5   5        306.57        333.13        20.06 o                         
 -12   5   5       1914.19       1866.35        78.00 o                         
 -11   5   5        101.77        102.52        18.94 o                         
 -10   5   5       1155.81       1153.79        56.27 o                         
  -9   5   5        277.09        281.07        14.74 o                         
  -8   5   5        253.75        259.59        12.20 o                         
  -7   5   5       1025.54        968.96        18.97 o                         
  -6   5   5       1809.53       1789.26        28.06 o                         
  -5   5   5       4482.41       4404.23        59.94 o                         
  -4   5   5        132.30        148.90         5.22 o                         
  -3   5   5       3780.41       3581.91        41.62 o                         
  -2   5   5       2438.40       2585.73        29.59 o                         
  -1   5   5        891.59        814.92        10.17 o                         
   0   5   5        842.20        841.65        13.65 o                         
   1   5   5        867.60        792.72        14.02 o                         
   2   5   5       2367.05       2524.12        36.98 o                         
   3   5   5       3977.23       3768.02        50.36 o                         
   4   5   5        143.39        164.55         4.77 o                         
   5   5   5       4385.15       4201.05        50.39 o                         
   6   5   5       1827.25       1783.27        28.72 o                         
   7   5   5       1012.91        961.70        21.63 o                         
   8   5   5        263.40        270.41         9.21 o                         
   9   5   5        241.39        247.01        10.76 o                         
  10   5   5       1158.70       1148.61        31.67 o                         
  11   5   5        118.38        109.91         7.70 o                         
  12   5   5       1833.75       1882.58        51.61 o                         
  13   5   5        282.17        276.79        10.43 o                         
 -11   6   5        323.23        298.03        23.96 o                         
 -10   6   5       2029.38       2052.39        88.03 o                         
  -9   6   5         68.29         68.31         7.31 o                         
  -8   6   5       3367.32       3335.75        75.91 o                         
  -7   6   5        462.66        439.91         9.20 o                         
  -6   6   5        632.86        623.37        12.31 o                         
  -5   6   5       2507.98       2508.74        36.67 o                         
  -4   6   5       2635.77       2629.86        39.30 o                         
  -3   6   5        186.35        184.83         4.98 o                         
  -2   6   5       1094.70       1062.99        13.21 o                         
  -1   6   5       4789.49       4626.57        52.80 o                         
   0   6   5       3302.70       3274.32        43.29 o                         
   1   6   5       4854.68       4639.36        53.90 o                         
   2   6   5       1112.19       1045.75        15.62 o                         
   3   6   5        214.58        229.51         5.61 o                         
   4   6   5       2712.69       2710.84        33.43 o                         
   5   6   5       2429.17       2363.33        32.46 o                         
   6   6   5        631.84        617.15        12.37 o                         
   7   6   5        544.53        514.32        12.97 o                         
   8   6   5       3613.46       3515.36        55.16 o                         
   9   6   5         72.59         85.55         6.49 o                         
  10   6   5       2112.08       2086.45        61.37 o                         
  11   6   5        336.06        327.97        13.89 o                         
  12   6   5        230.40        263.60        11.16 o                         
  13   6   5        824.61        893.18        27.58 o                         
 -10   7   5        815.60        834.58        45.13 o                         
  -9   7   5        591.47        573.48        20.92 o                         
  -8   7   5       1408.02       1411.03        31.98 o                         
  -7   7   5       1444.06       1367.40        22.73 o                         
  -6   7   5        115.40        124.42         4.09 o                         
  -5   7   5       1640.08       1582.19        22.77 o                         
  -4   7   5       1277.93       1247.11        20.08 o                         
  -3   7   5        124.63        127.29         4.81 o                         
  -2   7   5        742.66        785.33        13.23 o                         
  -1   7   5        295.56        310.10         7.13 o                         
   0   7   5         15.43         19.83         2.45 o                         
   1   7   5        335.26        336.33         7.78 o                         
   2   7   5        808.39        845.96        12.89 o                         
   3   7   5        151.34        152.47         4.52 o                         
   4   7   5       1311.45       1250.45        17.76 o                         
   5   7   5       1638.74       1558.11        21.91 o                         
   6   7   5        143.77        158.71         5.97 o                         
   7   7   5       1411.98       1363.26        21.47 o                         
   8   7   5       1455.68       1457.56        24.95 o                         
   9   7   5        610.62        596.29        14.25 o                         
  10   7   5        806.18        804.78        23.89 o                         
  11   7   5        342.57        357.01        12.63 o                         
  12   7   5        209.19        209.17         7.88 o                         
 -10   8   5        349.57        364.03        24.24 o                         
  -9   8   5       1227.62       1225.91        35.21 o                         
  -8   8   5        957.17        955.02        24.15 o                         
  -7   8   5        243.62        246.53         7.48 o                         
  -6   8   5        579.06        573.11        10.45 o                         
  -5   8   5       1327.93       1309.27        18.51 o                         
  -4   8   5        882.10        868.58        15.72 o                         
  -3   8   5       1056.75       1021.02        15.36 o                         
  -2   8   5        846.19        815.23        14.81 o                         
  -1   8   5        102.57        111.35         4.73 o                         
   0   8   5       1148.48       1106.08        17.07 o                         
   1   8   5        102.98        105.24         4.73 o                         
   2   8   5        944.03        910.51        14.50 o                         
   3   8   5       1065.07       1030.15        14.39 o                         
   4   8   5        874.27        881.73        13.70 o                         
   5   8   5       1296.05       1292.03        18.72 o                         
   6   8   5        601.37        602.45        11.70 o                         
   7   8   5        256.92        251.59         8.13 o                         
   8   8   5        976.81        989.27        21.95 o                         
   9   8   5       1128.81       1155.66        27.20 o                         
  10   8   5        292.96        311.28        12.55 o                         
  11   8   5        124.80        133.75         7.12 o                         
  12   8   5        664.35        683.17        16.17 o                         
 -11   9   5        630.49        693.62        30.64 o                         
 -10   9   5         78.41         90.99        12.81 o                         
  -9   9   5        303.65        309.23        20.22 o                         
  -8   9   5        973.43        990.62        32.11 o                         
  -7   9   5       1090.40       1027.02        18.98 o                         
  -6   9   5        220.34        227.72         5.70 o                         
  -5   9   5         66.25         67.15         3.75 o                         
  -4   9   5        920.74        884.95        13.82 o                         
  -3   9   5       1485.67       1413.58        18.55 o                         
  -2   9   5        996.37       1001.52        15.63 o                         
  -1   9   5        340.85        335.83         8.65 o                         
   0   9   5       1193.93       1244.04        19.76 o                         
   1   9   5        380.04        376.59         8.54 o                         
   2   9   5        957.01        940.94        14.78 o                         
   3   9   5       1503.15       1433.30        17.88 o                         
   4   9   5        912.82        854.78        12.87 o                         
   5   9   5         70.06         70.57         4.11 o                         
   6   9   5        225.22        240.15         7.10 o                         
   7   9   5       1071.25       1034.61        17.62 o                         
   8   9   5        990.00       1014.67        24.13 o                         
   9   9   5        316.94        315.50        11.54 o                         
  10   9   5        103.99        125.36        11.70 o                         
  11   9   5        653.32        702.58        20.48 o                         
 -11  10   5         91.86        106.42         8.91 o                         
 -10  10   5        558.65        570.87        26.74 o                         
  -9  10   5        318.30        336.70        12.67 o                         
  -8  10   5        709.43        754.49        16.97 o                         
  -7  10   5         32.61         39.46         4.08 o                         
  -6  10   5        139.29        159.07         5.70 o                         
  -5  10   5        139.68        144.37         5.26 o                         
  -4  10   5        127.00        131.45         5.16 o                         
  -3  10   5        660.93        692.21        10.99 o                         
  -2  10   5        232.00        238.19         6.71 o                         
  -1  10   5        165.11        170.15         5.36 o                         
   0  10   5        101.81        107.90         5.03 o                         
   1  10   5        142.42        149.66         5.49 o                         
   2  10   5        251.54        258.63         6.78 o                         
   3  10   5        683.66        714.77        11.71 o                         
   4  10   5        127.16        140.16         4.45 o                         
   5  10   5        160.97        169.97         5.11 o                         
   6  10   5        128.83        138.84         5.48 o                         
   7  10   5         43.19         47.86         3.65 o                         
   8  10   5        729.13        771.18        16.34 o                         
   9  10   5        283.05        277.42        14.43 o                         
  10  10   5        575.89        567.14        23.40 o                         
 -10  11   5        306.98        253.51        13.37 o                         
  -9  11   5        364.89        329.92        11.55 o                         
  -8  11   5        901.59        917.92        21.10 o                         
  -7  11   5        446.47        460.55        12.24 o                         
  -6  11   5       1344.37       1373.21        24.43 o                         
  -5  11   5        173.62        174.09         5.91 o                         
  -4  11   5        434.82        417.74         9.04 o                         
  -3  11   5         43.07         45.78         3.66 o                         
  -2  11   5         93.86         95.05         4.75 o                         
  -1  11   5         55.39         57.89         4.35 o                         
   0  11   5       1293.65       1266.03        19.68 o                         
   1  11   5         46.41         55.24         4.26 o                         
   2  11   5         53.97         55.30         3.58 o                         
   3  11   5         51.59         57.50         3.81 o                         
   4  11   5        415.09        407.34         9.76 o                         
   5  11   5        143.73        134.92         6.08 o                         
   6  11   5       1359.19       1395.55        26.21 o                         
   7  11   5        451.82        453.01        10.75 o                         
   8  11   5        915.96        944.82        22.56 o                         
  10  11   5        316.35        288.00        13.93 o                         
  -9  12   5         14.55         13.37         3.34 o                         
  -8  12   5        233.81        222.18        10.10 o                         
  -7  12   5         61.76         61.44         4.77 o                         
  -6  12   5        633.97        642.17        14.83 o                         
  -5  12   5         24.40         24.24         2.72 o                         
  -4  12   5       2610.73       2645.39        40.89 o                         
  -3  12   5        145.75        155.26         8.03 o                         
  -2  12   5        108.18        123.50         4.99 o                         
  -1  12   5        137.07        143.08         6.31 o                         
   0  12   5         96.75         90.98         5.79 o                         
   1  12   5        131.71        139.29         5.15 o                         
   2  12   5         73.09         91.00         5.12 o                         
   3  12   5        152.76        154.06         5.75 o                         
   4  12   5       2632.91       2621.87        41.95 o                         
   5  12   5         27.97         26.08         3.68 o                         
   6  12   5        642.57        650.88        18.30 o                         
   7  12   5         57.28         73.55        11.70 o                         
   8  12   5        241.89        213.40        17.27 o                         
  -7  13   5        390.78        385.51        23.40 o                         
  -6  13   5         90.59         86.92        11.14 o                         
  -5  13   5        281.79        299.48        15.76 o                         
  -4  13   5        873.58        860.93        26.31 o                         
  -3  13   5         35.42         35.35         3.93 o                         
  -2  13   5       1574.25       1522.00        37.87 o                         
  -1  13   5        294.83        308.02         8.71 o                         
   0  13   5        317.60        321.60         8.26 o                         
   1  13   5        295.42        308.58         9.33 o                         
   2  13   5       1583.64       1512.09        26.01 o                         
   3  13   5         32.77         34.05         3.91 o                         
   4  13   5        873.63        879.06        46.49 o                         
   5  13   5        272.50        291.30        13.52 o                         
   6  13   5         88.14         94.16        12.26 o                         
  -5  14   5        116.57        104.50         8.91 o                         
  -4  14   5          1.76          3.60         2.86 o                         
  -3  14   5        119.43        118.43         7.16 o                         
  -2  14   5       1212.37       1238.42        29.50 o                         
  -1  14   5        535.98        555.02        29.45 o                         
   0  14   5       2678.89       2790.18        82.83 o                         
   1  14   5        556.13        545.45        42.07 o                         
   2  14   5       1197.92       1203.93        59.62 o                         
   3  14   5        131.25        132.05        14.49 o                         
  -3  15   5       1107.96       1108.65        41.79 o                         
  -2  15   5        368.45        375.38        10.58 o                         
  -1  15   5        250.83        244.16         8.31 o                         
   0  15   5          6.30          7.18         2.41 o                         
   1  15   5        238.86        220.27        25.35 o                         
   2  15   5        397.77        415.04        25.07 o                         
   0   0   6         40.45         29.97         2.60 o                         
   1   0   6        500.98        525.51         7.91 o                         
   2   0   6        936.77       1032.47        16.92 o                         
   3   0   6        104.10        114.47         4.07 o                         
   4   0   6         91.03        133.21         4.97 o                         
   5   0   6       4864.06       5084.67        75.68 o                         
   6   0   6        111.55        140.40         5.70 o                         
   7   0   6       3327.63       3249.24        52.09 o                         
   8   0   6         37.09         55.16         5.87 o                         
   9   0   6        107.43        121.05         6.67 o                         
  10   0   6        118.79        121.35         7.20 o                         
  11   0   6       1214.84       1210.47        31.06 o                         
  12   0   6         10.07          9.51         2.08 o                         
  13   0   6       1260.02       1288.06        54.60 o                         
  14   0   6         34.87         40.12         6.69 o                         
 -14   1   6        305.73        291.90        16.16 o                         
 -13   1   6        484.77        512.54        28.42 o                         
 -12   1   6        260.44        274.89        15.92 o                         
 -11   1   6        729.24        732.63        19.93 o                         
 -10   1   6       3527.30       3386.94        74.83 o                         
  -9   1   6       1304.22       1250.46        29.61 o                         
  -8   1   6       1132.65       1062.45        24.79 o                         
  -7   1   6       2221.81       2134.00        39.07 o                         
  -6   1   6       1143.87       1129.89        23.58 o                         
  -5   1   6       2093.84       1993.66        34.03 o                         
  -4   1   6       1469.24       1462.61        27.01 o                         
  -3   1   6       2602.51       2539.84        37.52 o                         
  -2   1   6       2711.04       2833.41        38.06 o                         
  -1   1   6       1715.37       1839.91        24.73 o                         
   0   1   6       8388.08       8618.26       107.91 o                         
   1   1   6       1601.09       1713.50        24.08 o                         
   2   1   6       2839.67       2933.53        42.70 o                         
   3   1   6       2397.49       2326.27        32.68 o                         
   4   1   6       1421.81       1469.07        25.13 o                         
   5   1   6       2055.23       1957.49        29.35 o                         
   6   1   6       1202.77       1188.21        21.60 o                         
   7   1   6       2142.96       2042.69        35.02 o                         
   8   1   6       1187.86       1149.84        26.51 o                         
   9   1   6       1464.60       1388.54        27.53 o                         
  10   1   6       3334.64       3298.85        96.61 o                         
  11   1   6        657.80        642.81        20.28 o                         
  12   1   6        247.37        259.63        11.31 o                         
  13   1   6        515.94        550.98        28.42 o                         
  14   1   6        306.01        292.46        15.60 o                         
 -14   2   6        227.21        244.04        14.49 o                         
 -13   2   6         28.28         38.44         8.91 o                         
 -12   2   6        518.65        570.49        33.99 o                         
 -11   2   6        802.58        766.61        43.46 o                         
 -10   2   6       1880.39       1934.64        51.94 o                         
  -9   2   6        588.59        580.00        16.21 o                         
  -8   2   6       1583.55       1504.35        28.57 o                         
  -7   2   6        352.89        361.75        10.58 o                         
  -6   2   6       3785.56       3596.51        62.60 o                         
  -5   2   6        476.44        479.93        12.65 o                         
  -4   2   6        582.43        506.34        13.61 o                         
  -3   2   6       1692.53       1688.85        26.14 o                         
  -2   2   6       2268.15       2374.24        29.85 o                         
  -1   2   6        613.87        595.88        10.07 o                         
   0   2   6       1432.77       1428.13        19.02 o                         
   1   2   6        525.41        494.00         9.75 o                         
   2   2   6       2334.21       2415.83        33.65 o                         
   3   2   6       1851.21       1843.41        29.74 o                         
   4   2   6        577.20        509.02        10.84 o                         
   5   2   6        436.00        455.96         9.52 o                         
   6   2   6       3738.47       3546.59        60.72 o                         
   7   2   6        309.76        307.12        10.56 o                         
   8   2   6       1540.16       1503.26        33.30 o                         
   9   2   6        619.21        625.44        15.81 o                         
  10   2   6       1860.06       1820.35        39.20 o                         
  11   2   6        806.40        818.86        23.57 o                         
  12   2   6        593.58        628.80        18.31 o                         
  13   2   6         37.11         33.79         3.53 o                         
  14   2   6        239.00        255.18        12.81 o                         
 -13   3   6        243.31        254.07        18.39 o                         
 -12   3   6          5.52         12.26         5.57 o                         
 -11   3   6        291.21        290.23        24.52 o                         
 -10   3   6       1313.01       1256.86        64.07 o                         
  -9   3   6       2408.04       2422.35        86.36 o                         
  -8   3   6       3332.99       3143.14        58.77 o                         
  -7   3   6        412.51        413.80        14.82 o                         
  -6   3   6         95.81         93.05         6.84 o                         
  -5   3   6       2566.11       2628.63        46.37 o                         
  -4   3   6       4221.37       4237.68        62.51 o                         
  -3   3   6        171.59        182.22         6.10 o                         
  -2   3   6       2194.40       2319.70        28.16 o                         
  -1   3   6       1366.82       1337.49        18.56 o                         
   0   3   6          5.45         13.16         1.28 o                         
   1   3   6       1349.75       1320.95        18.63 o                         
   2   3   6       2093.12       2155.29        36.30 o                         
   3   3   6        132.47        152.27         4.56 o                         
   4   3   6       4140.77       4125.55        50.23 o                         
   5   3   6       2500.98       2558.03        35.27 o                         
   6   3   6         93.60         86.58         4.56 o                         
   7   3   6        350.47        375.52        11.91 o                         
   8   3   6       3137.21       3006.24        58.66 o                         
   9   3   6       2518.24       2473.75        57.56 o                         
  10   3   6       1440.95       1353.07        30.28 o                         
  11   3   6        306.39        307.25        12.87 o                         
  12   3   6          7.06         11.29         3.06 o                         
  13   3   6        255.94        269.75        10.29 o                         
 -13   4   6        324.80        348.17        21.73 o                         
 -12   4   6        733.41        720.36        36.77 o                         
  -8   4   6       1361.06       1330.00        28.33 o                         
  -7   4   6        670.80        662.91        20.75 o                         
  -6   4   6       2801.08       2628.28        47.78 o                         
  -5   4   6        630.20        633.50        14.91 o                         
  -4   4   6        567.43        565.79        11.87 o                         
  -3   4   6       5025.67       5111.97        66.54 o                         
  -2   4   6       2507.41       2626.29        29.16 o                         
  -1   4   6       1183.96       1129.28        16.76 o                         
   0   4   6       2931.11       3083.12        39.43 o                         
   1   4   6       1213.83       1131.69        17.17 o                         
   2   4   6       2264.85       2327.48        34.27 o                         
   3   4   6       5027.74       5080.29        61.14 o                         
   4   4   6        617.81        606.99        10.37 o                         
   5   4   6        735.09        743.44        11.90 o                         
   6   4   6       2785.48       2623.11        36.92 o                         
   7   4   6        644.34        642.55        15.09 o                         
   8   4   6       1327.76       1331.53        30.79 o                         
   9   4   6        842.62        813.74        22.74 o                         
  10   4   6        191.89        193.39         9.15 o                         
  11   4   6        945.27        937.59        26.08 o                         
  12   4   6        666.50        683.50        22.98 o                         
  13   4   6        348.48        370.11        12.69 o                         
  -9   5   6       1152.84       1165.24        34.54 o                         
  -8   5   6        317.41        310.06        10.11 o                         
  -7   5   6        335.31        345.08         9.58 o                         
  -6   5   6       2444.77       2399.13        40.31 o                         
  -5   5   6        752.95        723.10        13.92 o                         
  -4   5   6        349.57        347.90         9.66 o                         
  -3   5   6       2383.19       2395.16        31.97 o                         
  -2   5   6         70.96        101.14         3.47 o                         
  -1   5   6         16.39         29.40         2.62 o                         
   0   5   6       8493.68       8762.49       117.59 o                         
   1   5   6         34.28         47.46         4.15 o                         
   2   5   6         58.66         86.91         5.30 o                         
   3   5   6       2535.48       2492.24        32.28 o                         
   4   5   6        439.82        431.83         8.43 o                         
   5   5   6        742.11        677.73        11.90 o                         
   6   5   6       2388.12       2367.07        33.85 o                         
   7   5   6        383.86        396.78        11.06 o                         
   8   5   6        339.45        348.48        10.53 o                         
   9   5   6       1116.44       1091.73        31.08 o                         
  10   5   6        292.89        298.24        18.94 o                         
  11   5   6        297.21        320.61        12.85 o                         
  12   5   6         48.52         49.75         5.35 o                         
  13   5   6         64.48         67.52         4.08 o                         
 -10   6   6         69.35         84.69        18.39 o                         
  -9   6   6        189.12        200.31        10.19 o                         
  -8   6   6        192.72        197.77         7.14 o                         
  -7   6   6        260.45        269.28         8.38 o                         
  -6   6   6        240.83        249.40         5.39 o                         
  -5   6   6         22.51         26.85         3.39 o                         
  -4   6   6       3663.45       3586.72        55.28 o                         
  -3   6   6       1905.88       1897.80        27.01 o                         
  -2   6   6       4743.53       4745.77        52.86 o                         
  -1   6   6       1161.82       1173.64        18.26 o                         
   0   6   6       1120.62       1317.69        21.50 o                         
   1   6   6        995.12       1003.14        19.34 o                         
   2   6   6       4829.63       4781.56        60.29 o                         
   3   6   6       1947.21       1895.52        26.32 o                         
   4   6   6       3687.47       3537.53        47.39 o                         
   5   6   6         25.49         29.49         2.49 o                         
   6   6   6        194.28        207.42         7.07 o                         
   7   6   6        268.49        279.92         8.83 o                         
   8   6   6        192.86        197.46         7.68 o                         
   9   6   6        225.78        226.40        10.20 o                         
  10   6   6         69.55         81.82         8.17 o                         
  11   6   6        200.27        220.40        10.31 o                         
  12   6   6         29.09         33.16         4.00 o                         
  13   6   6         63.85         61.29         5.57 o                         
 -10   7   6        143.86        139.29        19.50 o                         
  -9   7   6         98.86         99.77         8.91 o                         
  -8   7   6        195.50        210.43         7.94 o                         
  -7   7   6        609.09        621.16        13.66 o                         
  -6   7   6       3667.00       3564.32        40.69 o                         
  -5   7   6       1716.78       1672.81        21.23 o                         
  -4   7   6       1736.62       1659.77        24.14 o                         
  -3   7   6       2118.70       2167.42        30.50 o                         
  -2   7   6       2443.04       2441.75        33.97 o                         
  -1   7   6       5463.19       5120.80        70.84 o                         
   0   7   6       3127.76       3034.30        43.14 o                         
   1   7   6       5317.21       4974.32        64.06 o                         
   2   7   6       2559.15       2547.17        34.03 o                         
   3   7   6       2113.54       2132.76        26.56 o                         
   4   7   6       1776.14       1725.14        23.51 o                         
   5   7   6       1695.77       1639.98        22.55 o                         
   6   7   6       3694.32       3592.44        51.03 o                         
   7   7   6        720.31        733.39        16.28 o                         
   8   7   6        180.09        198.43         8.40 o                         
   9   7   6         89.42         98.83         7.79 o                         
  10   7   6        138.74        134.67         8.77 o                         
  11   7   6         25.69         41.48         4.80 o                         
  12   7   6        163.53        164.17         6.86 o                         
 -10   8   6        453.60        468.52        28.42 o                         
  -9   8   6        176.67        185.65         8.69 o                         
  -8   8   6        510.52        515.76        15.79 o                         
  -7   8   6        315.87        340.33         9.63 o                         
  -6   8   6        395.45        392.94         9.19 o                         
  -5   8   6       1272.96       1255.33        19.17 o                         
  -4   8   6         22.50         28.22         2.68 o                         
  -3   8   6       5326.95       5155.50        67.20 o                         
  -2   8   6        574.32        535.78        10.74 o                         
  -1   8   6       2309.67       2315.96        31.79 o                         
   0   8   6        575.71        565.80        11.89 o                         
   1   8   6       2443.03       2432.63        31.05 o                         
   2   8   6        638.76        617.18        12.47 o                         
   3   8   6       5440.60       5293.93        67.07 o                         
   4   8   6         20.06         27.20         2.44 o                         
   5   8   6       1129.75       1134.60        17.46 o                         
   6   8   6        437.84        443.02         9.95 o                         
   7   8   6        271.93        265.05         9.61 o                         
   8   8   6        473.36        488.13        13.97 o                         
   9   8   6        190.78        207.72        13.38 o                         
  10   8   6        461.15        486.56        30.09 o                         
  11   8   6         12.01          8.55         2.31 o                         
  12   8   6        114.94        116.26        14.21 o                         
 -11   9   6        117.88        110.32         9.47 o                         
 -10   9   6        137.28        131.68         9.24 o                         
  -9   9   6         94.08         89.89         6.24 o                         
  -8   9   6         60.69         60.40         5.58 o                         
  -7   9   6        318.07        331.85        11.09 o                         
  -6   9   6        755.41        752.74        13.79 o                         
  -5   9   6       2330.31       2326.69        29.15 o                         
  -4   9   6        489.28        476.27         9.55 o                         
  -3   9   6         95.22        101.50         3.90 o                         
  -2   9   6        142.02        141.73         5.46 o                         
  -1   9   6       2177.96       2130.03        27.43 o                         
   0   9   6        318.46        333.12         7.50 o                         
   1   9   6       2161.76       2149.34        27.74 o                         
   2   9   6        130.17        142.56         5.54 o                         
   3   9   6        113.83        117.01         4.70 o                         
   4   9   6        535.16        528.69        10.55 o                         
   5   9   6       2290.08       2256.35        29.51 o                         
   6   9   6        740.96        726.54        14.63 o                         
   7   9   6        256.04        264.84         9.96 o                         
   8   9   6         57.63         51.52         5.57 o                         
   9   9   6         84.79         84.45         9.19 o                         
  10   9   6        137.99        115.33        10.59 o                         
  11   9   6        115.31        114.86         6.41 o                         
 -10  10   6         60.46         62.96         8.36 o                         
  -9  10   6        569.06        609.89        18.03 o                         
  -8  10   6        593.53        569.70        17.61 o                         
  -7  10   6        201.98        203.79         8.59 o                         
  -6  10   6        142.64        134.21         6.18 o                         
  -5  10   6         16.43         30.72         2.92 o                         
  -4  10   6        677.93        676.37        11.67 o                         
  -3  10   6        844.81        847.70        14.58 o                         
  -2  10   6       1387.37       1364.58        20.19 o                         
  -1  10   6       1235.40       1196.00        17.67 o                         
   0  10   6         18.66         23.15         3.05 o                         
   1  10   6       1282.83       1240.90        18.97 o                         
   2  10   6       1319.95       1315.41        17.38 o                         
   3  10   6        821.29        832.07        11.71 o                         
   4  10   6        663.39        663.86        12.53 o                         
   5  10   6         13.71         20.49         2.51 o                         
   6  10   6        129.97        116.37         4.95 o                         
   7  10   6        243.78        236.89         7.91 o                         
   8  10   6        579.04        549.89        14.80 o                         
   9  10   6        588.43        612.27        24.52 o                         
  10  10   6         75.19         66.03         4.22 o                         
  -9  11   6        336.26        324.50        21.73 o                         
  -8  11   6        122.48        136.55         7.69 o                         
  -7  11   6        165.05        164.13         7.20 o                         
  -6  11   6        544.46        555.83        14.53 o                         
  -5  11   6          9.79         20.61         2.92 o                         
  -4  11   6        463.89        450.95        10.27 o                         
  -3  11   6         79.92         83.18         4.70 o                         
  -2  11   6        638.88        645.92        10.63 o                         
  -1  11   6        483.29        487.27        10.47 o                         
   0  11   6       1976.57       1930.10        27.27 o                         
   1  11   6        482.23        472.69        10.31 o                         
   2  11   6        638.66        647.07        10.65 o                         
   3  11   6        105.72        106.35         4.37 o                         
   4  11   6        440.14        433.58        10.20 o                         
   5  11   6         10.53         16.10         3.39 o                         
   6  11   6        576.39        604.18        13.57 o                         
   7  11   6        169.52        178.60        13.37 o                         
  -8  12   6        396.23        421.12        12.07 o                         
  -7  12   6        431.36        412.80        15.36 o                         
  -6  12   6        241.87        253.16         9.14 o                         
  -5  12   6       1531.53       1528.65        24.88 o                         
  -4  12   6        188.29        198.78         6.67 o                         
  -3  12   6        432.13        460.23        11.74 o                         
  -2  12   6       1230.87       1225.16        23.23 o                         
  -1  12   6        261.96        256.46         8.41 o                         
   0  12   6        446.41        452.34        11.78 o                         
   1  12   6        275.07        283.64         7.19 o                         
   2  12   6       1238.46       1264.68        19.59 o                         
   3  12   6        425.20        440.90        11.60 o                         
   4  12   6        221.51        236.90         8.87 o                         
   5  12   6       1502.36       1441.83        47.14 o                         
   6  12   6        232.34        264.10        22.29 o                         
  -6  13   6        682.90        699.28        73.55 o                         
  -5  13   6         92.39         92.92         8.81 o                         
  -4  13   6        990.82       1023.40        18.16 o                         
  -3  13   6        353.00        342.51         9.07 o                         
  -2  13   6        178.84        186.96         7.03 o                         
  -1  13   6        997.73       1020.66        20.88 o                         
   0  13   6        314.34        309.80         9.51 o                         
   1  13   6       1002.64        951.01        18.40 o                         
   2  13   6        156.59        157.36         7.93 o                         
   3  13   6        357.93        353.08        17.45 o                         
   4  13   6       1039.68       1067.96        68.53 o                         
  -5  14   6         96.59        118.68        11.70 o                         
  -4  14   6        195.65        193.93        23.12 o                         
  -3  14   6        437.76        461.41        11.29 o                         
  -2  14   6         17.44         19.10         3.51 o                         
  -1  14   6        208.35        230.88         9.42 o                         
   0  14   6        229.14        242.63        10.05 o                         
   1  14   6        196.51        201.97        12.54 o                         
   2  14   6         17.51         19.43         5.75 o                         
   3  14   6        454.83        493.04        29.53 o                         
  -2  15   6        148.79        153.14         6.49 o                         
  -1  15   6         30.98         35.97         3.30 o                         
   0  15   6         37.64         37.38         4.82 o                         
   1  15   6         36.89         47.36         7.24 o                         
   1   0   7       1697.96       1853.41        24.63 o                         
   2   0   7       5817.21       5718.02        93.67 o                         
   3   0   7        456.39        437.13        13.26 o                         
   4   0   7      10194.49       9732.33       140.00 o                         
   5   0   7       1732.66       1667.17        31.87 o                         
   6   0   7       3240.05       2932.32        52.51 o                         
   7   0   7        246.18        243.69         8.89 o                         
   8   0   7        663.64        605.82        15.77 o                         
   9   0   7        844.22        836.68        21.48 o                         
  10   0   7        112.35        116.07         7.39 o                         
  11   0   7        658.45        653.45        19.17 o                         
  12   0   7        682.73        727.05        38.44 o                         
  13   0   7          1.80          1.11         5.01 o                         
 -13   1   7        101.52         90.26        11.70 o                         
 -12   1   7         90.95        109.76        12.81 o                         
 -11   1   7        160.67        170.14         8.07 o                         
 -10   1   7        607.58        636.20        22.88 o                         
  -9   1   7        127.56        130.03         7.99 o                         
  -8   1   7       1985.58       1893.95        51.46 o                         
  -7   1   7        744.49        721.46        20.51 o                         
  -6   1   7        930.77        899.67        22.83 o                         
  -5   1   7        342.64        365.21        12.21 o                         
  -4   1   7        385.00        396.03        12.86 o                         
  -3   1   7       1753.22       1645.13        31.77 o                         
  -2   1   7       4589.40       4657.99        67.53 o                         
  -1   1   7       1162.10       1174.21        18.29 o                         
   0   1   7       9035.40       9313.30       110.52 o                         
   1   1   7       1379.60       1342.32        22.83 o                         
   2   1   7       4781.79       4758.26        79.19 o                         
   3   1   7       1621.99       1485.93        26.88 o                         
   4   1   7        340.58        350.02        10.68 o                         
   5   1   7        372.27        392.44        10.09 o                         
   6   1   7        984.38        957.72        20.63 o                         
   7   1   7        839.71        824.91        17.92 o                         
   8   1   7       2132.61       2064.11        41.94 o                         
   9   1   7        149.74        153.14         7.68 o                         
  10   1   7        657.66        676.85        18.33 o                         
  11   1   7        173.43        189.25         9.26 o                         
  12   1   7         75.88         88.11         6.03 o                         
  13   1   7        112.90        102.52        11.70 o                         
 -13   2   7        139.58        157.12        13.93 o                         
 -12   2   7        618.20        660.19        35.66 o                         
 -11   2   7         36.70         51.26        13.37 o                         
 -10   2   7        107.38        126.06         7.18 o                         
  -9   2   7        677.82        621.51        22.48 o                         
  -8   2   7        425.74        440.44        17.21 o                         
  -7   2   7        260.62        276.54        11.89 o                         
  -6   2   7        875.48        852.43        21.61 o                         
  -5   2   7        360.31        368.50        12.37 o                         
  -4   2   7        450.37        450.47        13.93 o                         
  -3   2   7        911.05        953.16        19.06 o                         
  -2   2   7       1263.81       1252.24        21.74 o                         
  -1   2   7       1387.47       1363.23        22.79 o                         
   0   2   7       5095.93       4722.59        60.13 o                         
   1   2   7       1500.05       1459.52        21.01 o                         
   2   2   7       1289.42       1211.73        23.71 o                         
   3   2   7        903.64        924.61        18.43 o                         
   4   2   7        429.78        461.91        10.26 o                         
   5   2   7        346.98        363.83        10.77 o                         
   6   2   7        851.44        812.88        20.28 o                         
   7   2   7        228.87        226.30         9.48 o                         
   8   2   7        379.92        390.94        13.65 o                         
   9   2   7        752.01        714.44        19.08 o                         
  10   2   7        112.57        124.02         7.74 o                         
  11   2   7         29.19         37.26         5.25 o                         
  12   2   7        609.81        641.05        21.42 o                         
  13   2   7        130.94        132.05        12.26 o                         
 -13   3   7        498.18        539.84        27.86 o                         
 -12   3   7        198.52        202.25        18.39 o                         
  -9   3   7        694.22        711.97        35.94 o                         
  -8   3   7        496.78        488.63        14.97 o                         
  -7   3   7       1453.27       1390.02        29.98 o                         
  -6   3   7        379.92        369.98        12.70 o                         
  -5   3   7       3303.33       3226.68        65.10 o                         
  -4   3   7       2832.67       2772.62        49.03 o                         
  -3   3   7        782.90        812.47        19.01 o                         
  -2   3   7       5207.85       4952.43        81.12 o                         
  -1   3   7        606.20        674.26        12.85 o                         
   0   3   7          6.29         18.52         2.96 o                         
   1   3   7        619.52        648.65        11.43 o                         
   2   3   7       5374.15       5077.83        89.37 o                         
   3   3   7        820.03        823.81        14.89 o                         
   4   3   7       2735.71       2654.35        39.93 o                         
   5   3   7       3377.17       3322.15        51.18 o                         
   6   3   7        341.44        328.70        11.18 o                         
   7   3   7       1421.59       1352.45        35.53 o                         
   8   3   7        487.30        495.74        17.76 o                         
   9   3   7        766.76        744.94        20.02 o                         
  10   3   7       1020.88       1004.50        24.45 o                         
  11   3   7        855.74        815.62        23.34 o                         
  12   3   7        245.41        213.17        14.49 o                         
  13   3   7        501.09        518.59        15.80 o                         
  -9   4   7        917.78        876.32        47.36 o                         
  -8   4   7        673.90        647.21        16.94 o                         
  -7   4   7        115.98        108.85         6.46 o                         
  -6   4   7       1296.63       1260.51        26.42 o                         
  -5   4   7        482.11        480.79        15.22 o                         
  -4   4   7       2993.34       2939.69        56.80 o                         
  -3   4   7        606.02        602.22        12.22 o                         
  -2   4   7        901.91        927.61        14.88 o                         
  -1   4   7       2786.83       2866.13        41.19 o                         
   0   4   7       3434.31       3548.25        50.86 o                         
   1   4   7       2747.24       2770.08        40.46 o                         
   2   4   7        839.96        849.31        16.17 o                         
   3   4   7        522.82        503.49         9.39 o                         
   4   4   7       2872.55       2811.07        35.18 o                         
   5   4   7        491.78        504.87         9.93 o                         
   6   4   7       1278.56       1223.50        21.50 o                         
   7   4   7        120.89        121.61         7.15 o                         
   8   4   7        669.50        681.49        21.91 o                         
   9   4   7        951.37        956.89        27.59 o                         
  10   4   7        723.94        770.45        23.41 o                         
  11   4   7        233.56        255.90        11.51 o                         
  12   4   7       1195.63       1185.41        34.56 o                         
  13   4   7        166.69        174.01         6.20 o                         
  -9   5   7        490.33        481.90        20.62 o                         
  -8   5   7       1321.64       1284.82        28.51 o                         
  -7   5   7        976.34        997.88        21.14 o                         
  -6   5   7       1401.85       1351.68        24.10 o                         
  -5   5   7        406.68        434.58        11.41 o                         
  -4   5   7        334.83        346.44        10.88 o                         
  -3   5   7       1291.38       1366.04        23.52 o                         
  -2   5   7       4717.00       4604.64        60.82 o                         
  -1   5   7        665.87        661.68        13.32 o                         
   0   5   7       5867.46       5783.40        91.83 o                         
   1   5   7        637.23        648.66        14.62 o                         
   2   5   7       4698.12       4607.20        66.40 o                         
   3   5   7       1252.67       1286.82        19.48 o                         
   4   5   7        354.99        363.72         8.38 o                         
   5   5   7        439.28        442.40         8.99 o                         
   6   5   7       1416.38       1380.81        25.92 o                         
   7   5   7        942.43        968.12        18.94 o                         
   8   5   7       1421.21       1385.77        28.00 o                         
   9   5   7        408.61        424.70        14.54 o                         
  10   5   7        238.22        247.98        10.34 o                         
  11   5   7        281.75        296.45        10.41 o                         
  12   5   7        806.05        783.32        42.28 o                         
  13   5   7        101.12         99.18         5.08 o                         
  -9   6   7        598.35        633.62        21.95 o                         
  -8   6   7        888.89        928.06        21.74 o                         
  -7   6   7       1523.72       1512.49        28.55 o                         
  -6   6   7       1357.16       1290.73        19.66 o                         
  -5   6   7       2496.94       2442.60        33.03 o                         
  -4   6   7       2964.99       2900.76        49.05 o                         
  -3   6   7       1786.84       1691.64        27.30 o                         
  -2   6   7       1810.92       1794.69        26.83 o                         
  -1   6   7        457.82        416.55        10.09 o                         
   0   6   7        244.50        248.93         7.66 o                         
   1   6   7        459.53        417.66         9.90 o                         
   2   6   7       1817.57       1788.83        29.01 o                         
   3   6   7       1932.56       1804.08        24.88 o                         
   4   6   7       3167.91       3127.12        39.36 o                         
   5   6   7       2562.83       2527.95        32.88 o                         
   6   6   7       1289.95       1270.44        20.38 o                         
   7   6   7       1417.01       1406.95        26.61 o                         
   8   6   7        923.53        927.76        27.71 o                         
   9   6   7        584.33        613.25        17.69 o                         
  10   6   7        237.50        255.96        10.21 o                         
  11   6   7        234.10        259.39        10.39 o                         
  12   6   7         91.65        104.11         5.64 o                         
  -9   7   7        354.04        377.15        13.22 o                         
  -8   7   7        233.83        237.72         8.03 o                         
  -7   7   7        382.25        390.74        11.94 o                         
  -6   7   7        250.59        247.48         6.07 o                         
  -5   7   7        123.74        136.03         5.01 o                         
  -4   7   7        138.89        154.37         6.44 o                         
  -3   7   7        542.12        542.40        11.61 o                         
  -2   7   7        749.76        778.44        15.40 o                         
  -1   7   7       1048.33       1027.55        19.22 o                         
   0   7   7        169.90        174.92         7.27 o                         
   1   7   7       1155.68       1102.93        18.73 o                         
   2   7   7        764.07        770.10        13.31 o                         
   3   7   7        508.86        506.04        11.90 o                         
   4   7   7        155.66        176.52         5.70 o                         
   5   7   7        110.70        127.62         5.59 o                         
   6   7   7        229.01        228.24         7.39 o                         
   7   7   7        468.16        485.08        12.58 o                         
   8   7   7        256.64        259.40        10.11 o                         
   9   7   7        341.63        367.94        14.79 o                         
  10   7   7        421.76        427.45        15.20 o                         
  11   7   7        429.36        448.76        13.58 o                         
  12   7   7        251.40        259.76         8.25 o                         
 -10   8   7        138.45        132.61        13.93 o                         
  -9   8   7        492.54        495.14        17.12 o                         
  -8   8   7         22.02         26.08         4.47 o                         
  -7   8   7       1288.32       1295.30        26.19 o                         
  -6   8   7        870.63        865.61        16.23 o                         
  -5   8   7       1873.59       1806.30        26.86 o                         
  -4   8   7        256.08        271.78         7.72 o                         
  -3   8   7       1622.00       1581.99        22.13 o                         
  -2   8   7         75.63         87.68         4.95 o                         
  -1   8   7        944.07        966.27        16.61 o                         
   0   8   7         13.99         25.24         3.42 o                         
   1   8   7        974.14        998.50        15.85 o                         
   2   8   7        101.19        113.58         4.94 o                         
   3   8   7       1575.16       1524.47        20.75 o                         
   4   8   7        247.28        254.70         6.25 o                         
   5   8   7       1874.60       1804.86        25.74 o                         
   6   8   7        845.20        848.42        15.24 o                         
   7   8   7       1261.18       1278.51        24.27 o                         
   8   8   7         26.93         35.02         7.36 o                         
   9   8   7        414.35        413.64        29.53 o                         
  10   8   7        132.22        144.23         7.77 o                         
  11   8   7        125.68        112.34         5.53 o                         
 -10   9   7         61.15         63.20         6.69 o                         
  -9   9   7       1167.74       1252.86        31.17 o                         
  -8   9   7        384.90        364.93        15.36 o                         
  -7   9   7       1831.10       1890.60        31.14 o                         
  -6   9   7        966.37        933.70        16.45 o                         
  -5   9   7        758.20        760.25        14.06 o                         
  -4   9   7         28.84         32.47         3.38 o                         
  -3   9   7        675.44        650.89        12.18 o                         
  -2   9   7        354.12        358.49         8.43 o                         
  -1   9   7       1103.21       1066.42        15.30 o                         
   0   9   7        616.00        606.51        10.75 o                         
   1   9   7       1141.99       1088.26        18.18 o                         
   2   9   7        359.43        379.48         8.06 o                         
   3   9   7        620.83        618.61        10.62 o                         
   4   9   7         34.02         35.61         3.58 o                         
   5   9   7        829.62        802.44        15.14 o                         
   6   9   7        901.58        870.12        16.30 o                         
   7   9   7       1818.18       1869.49        38.22 o                         
   8   9   7        365.98        352.02        15.88 o                         
   9   9   7       1176.84       1229.56        46.80 o                         
  10   9   7         71.86         77.02         5.56 o                         
  11   9   7        489.49        470.19        21.17 o                         
 -10  10   7        689.25        679.69        27.86 o                         
  -9  10   7        104.10        100.75         6.61 o                         
  -8  10   7        515.72        523.40        13.91 o                         
  -7  10   7          2.00          5.70         2.74 o                         
  -6  10   7         68.49         83.18         4.39 o                         
  -5  10   7        697.38        706.98        13.59 o                         
  -4  10   7        872.09        910.03        15.97 o                         
  -3  10   7       1178.10       1179.02        18.24 o                         
  -2  10   7        769.42        737.28        12.53 o                         
  -1  10   7         64.43         65.15         3.88 o                         
   0  10   7        146.28        165.08         6.08 o                         
   1  10   7         84.71         94.31         4.88 o                         
   2  10   7        833.05        818.02        12.03 o                         
   3  10   7       1109.94       1129.87        15.13 o                         
   4  10   7        887.04        918.17        16.20 o                         
   5  10   7        759.76        743.64        14.66 o                         
   6  10   7         65.47         74.66         4.51 o                         
   7  10   7          3.22          5.50         3.93 o                         
  10  10   7        702.17        737.64        31.20 o                         
  -9  11   7        625.84        661.30        26.19 o                         
  -8  11   7        204.63        190.33         8.17 o                         
  -7  11   7        792.08        776.97        18.43 o                         
  -6  11   7        398.97        391.28        10.21 o                         
  -5  11   7         72.11         81.75         3.74 o                         
  -4  11   7        291.25        309.77         8.12 o                         
  -3  11   7       1802.27       1752.90        25.92 o                         
  -2  11   7        655.45        651.32        11.26 o                         
  -1  11   7       1379.39       1354.60        20.45 o                         
   0  11   7         20.77         24.21         3.49 o                         
   1  11   7       1345.58       1319.44        22.10 o                         
   2  11   7        670.08        671.22        11.58 o                         
   3  11   7       1891.18       1836.20        30.73 o                         
   4  11   7        326.15        331.22         8.91 o                         
   5  11   7         76.81         91.28         6.03 o                         
   6  11   7        373.20        341.49        25.63 o                         
  -7  12   7        541.11        531.84        25.13 o                         
  -6  12   7        301.61        292.85        10.32 o                         
  -5  12   7        521.21        522.84        10.75 o                         
  -4  12   7        302.65        307.33         7.88 o                         
  -3  12   7         98.17        110.62         5.40 o                         
  -2  12   7        204.61        204.45         7.05 o                         
  -1  12   7        128.90        133.18         5.00 o                         
   0  12   7       1201.25       1224.87        23.51 o                         
   1  12   7        117.92        129.42         5.26 o                         
   2  12   7        200.94        208.10         6.45 o                         
   3  12   7        118.56        133.33         6.15 o                         
   4  12   7        305.57        291.57        15.12 o                         
   5  12   7        508.38        499.17        23.40 o                         
  -6  13   7        301.41        287.48        12.58 o                         
  -5  13   7         37.39         40.72         5.03 o                         
  -4  13   7        149.83        147.53         7.88 o                         
  -3  13   7        256.81        264.75         7.50 o                         
  -2  13   7        142.49        153.89         6.52 o                         
  -1  13   7        394.91        393.64        10.30 o                         
   0  13   7         52.27         74.92         5.95 o                         
   1  13   7        405.05        425.49        25.09 o                         
   2  13   7        135.86        149.88        16.16 o                         
   3  13   7        258.71        262.73        19.47 o                         
  -4  14   7        194.26        195.01        12.81 o                         
  -3  14   7       1073.14       1088.78        28.51 o                         
  -2  14   7        196.10        211.09        10.39 o                         
  -1  14   7        196.02        208.28         8.91 o                         
   0  14   7        597.16        587.79        15.32 o                         
   1  14   7        192.03        189.46        16.44 o                         
   2  14   7        178.37        201.14        18.94 o                         
   0   0   8      10682.34      10681.65       189.71 o                         
   1   0   8       2663.95       2608.53        40.29 o                         
   2   0   8       4513.16       4591.87        88.25 o                         
   3   0   8       1570.58       1436.82        34.09 o                         
   4   0   8       1086.55       1164.56        27.39 o                         
   5   0   8        471.52        447.30        16.00 o                         
   6   0   8        115.08        103.96         8.18 o                         
   7   0   8        120.17        130.63         7.51 o                         
   8   0   8       1070.80       1094.76        29.54 o                         
   9   0   8         53.13         53.54         6.69 o                         
  10   0   8        775.69        764.94        22.06 o                         
  11   0   8        166.76        162.24         8.86 o                         
  12   0   8          3.27          7.80         5.57 o                         
  13   0   8         20.21         23.96         6.69 o                         
 -13   1   8        284.18        293.02        18.39 o                         
 -12   1   8        420.06        442.34        27.86 o                         
 -11   1   8        425.27        438.42        15.26 o                         
 -10   1   8        134.19        142.08         9.47 o                         
  -9   1   8        420.88        423.61        21.17 o                         
  -8   1   8        270.02        279.25        10.41 o                         
  -7   1   8       1595.11       1557.51        53.49 o                         
  -6   1   8        793.95        800.35        21.22 o                         
  -5   1   8       1796.27       1720.75        43.70 o                         
  -4   1   8         31.07         39.56         6.89 o                         
  -3   1   8       1212.29       1146.39        39.84 o                         
  -2   1   8       2592.58       2507.84        45.17 o                         
  -1   1   8       4987.30       5143.18        76.85 o                         
   0   1   8       5301.92       5255.06        72.65 o                         
   1   1   8       5296.81       5358.19        77.96 o                         
   2   1   8       2631.13       2486.92        50.93 o                         
   3   1   8       1222.50       1131.82        22.82 o                         
   4   1   8         34.38         39.93         4.86 o                         
   5   1   8       1876.93       1853.91        43.90 o                         
   6   1   8        804.08        811.46        23.81 o                         
   7   1   8       1637.53       1577.36        37.33 o                         
   8   1   8        239.32        234.44        13.52 o                         
   9   1   8        415.76        448.66        16.12 o                         
  10   1   8        115.13        116.58         9.10 o                         
  11   1   8        446.01        475.57        17.42 o                         
  12   1   8        448.32        453.56        14.83 o                         
  13   1   8        286.07        254.63        16.72 o                         
 -13   2   8        136.53        145.98        12.81 o                         
 -12   2   8        149.75        153.22        16.16 o                         
 -10   2   8         82.57         81.35         6.69 o                         
  -9   2   8       1356.91       1323.45        40.12 o                         
  -8   2   8        488.14        481.98        15.12 o                         
  -7   2   8       3505.53       3445.59        76.41 o                         
  -6   2   8        582.64        586.01        17.54 o                         
  -5   2   8       1917.96       1845.98        44.58 o                         
  -4   2   8       1008.18       1034.18        27.52 o                         
  -3   2   8       1339.68       1264.43        50.42 o                         
  -2   2   8       2049.23       2083.53        43.52 o                         
  -1   2   8       2965.28       2882.06        43.53 o                         
   0   2   8       1345.64       1492.19        24.95 o                         
   1   2   8       2887.05       2755.83        42.37 o                         
   2   2   8       1969.52       1921.59        38.12 o                         
   3   2   8       1338.88       1275.75        25.75 o                         
   4   2   8        899.66        896.56        20.98 o                         
   5   2   8       1832.66       1765.44        39.03 o                         
   6   2   8        560.59        578.37        22.20 o                         
   7   2   8       3701.00       3664.32        76.21 o                         
   8   2   8        543.32        514.45        18.02 o                         
   9   2   8       1382.01       1377.95        31.35 o                         
  10   2   8         81.09         79.37         8.66 o                         
  11   2   8        392.96        383.58        13.85 o                         
  12   2   8        139.65        130.77         7.31 o                         
  13   2   8        122.03        132.05        11.70 o                         
 -12   3   8        156.14        179.97        17.27 o                         
  -9   3   8        174.51        178.83        12.54 o                         
  -8   3   8       1004.43        999.82        25.41 o                         
  -7   3   8       1720.17       1618.44        32.24 o                         
  -6   3   8       1137.15       1148.33        26.23 o                         
  -5   3   8       3874.96       3706.18        71.97 o                         
  -4   3   8       2299.87       2282.24        55.99 o                         
  -3   3   8       1430.80       1405.74        36.76 o                         
  -2   3   8       1080.00       1045.48        27.42 o                         
  -1   3   8       1170.66       1186.72        24.79 o                         
   0   3   8        632.89        625.82        12.25 o                         
   1   3   8       1161.31       1197.79        18.24 o                         
   2   3   8       1025.89        936.42        17.50 o                         
   3   3   8       1483.89       1433.90        23.88 o                         
   4   3   8       2504.23       2454.77        43.26 o                         
   5   3   8       3860.81       3723.68        98.13 o                         
   6   3   8       1061.86       1056.13        39.00 o                         
   7   3   8       1863.52       1790.64        51.36 o                         
   8   3   8        979.75        966.74        25.12 o                         
   9   3   8        180.71        185.51         9.33 o                         
  10   3   8         46.44         61.66         7.40 o                         
  11   3   8        804.80        876.33        44.63 o                         
  12   3   8        162.60        168.75         9.08 o                         
  13   3   8        925.77        924.79        39.00 o                         
  -9   4   8        256.96        271.13        10.36 o                         
  -8   4   8        570.37        557.36        15.01 o                         
  -7   4   8        401.05        393.49        15.60 o                         
  -6   4   8        420.00        404.41        10.10 o                         
  -5   4   8        631.80        611.00        18.10 o                         
  -4   4   8       1714.69       1609.16        30.48 o                         
  -3   4   8        496.82        488.99        13.66 o                         
  -2   4   8       4512.19       4262.96        83.79 o                         
  -1   4   8         90.17        113.37         6.08 o                         
   0   4   8        622.11        614.62        14.05 o                         
   1   4   8         81.59        108.67         5.00 o                         
   2   4   8       4516.63       4209.70        61.22 o                         
   3   4   8        532.57        520.64        10.23 o                         
   4   4   8       1829.81       1746.86        31.19 o                         
   5   4   8        647.43        654.72        14.60 o                         
   6   4   8        363.26        377.48        10.47 o                         
   7   4   8        367.74        392.98        12.87 o                         
   8   4   8        544.65        529.53        15.03 o                         
   9   4   8        216.93        210.28         9.14 o                         
  10   4   8        723.49        765.01        19.92 o                         
  11   4   8        955.66        980.42        25.31 o                         
  12   4   8        194.00        196.25         8.03 o                         
  -9   5   8         22.54         30.36         5.30 o                         
  -8   5   8         56.60         61.67         4.79 o                         
  -7   5   8        202.86        188.59         7.61 o                         
  -6   5   8          6.05         19.58         4.51 o                         
  -5   5   8        400.50        364.00        10.14 o                         
  -4   5   8        298.55        298.91        10.61 o                         
  -3   5   8        946.06        974.47        18.38 o                         
  -2   5   8        695.26        706.34        14.86 o                         
  -1   5   8       1470.36       1448.32        28.90 o                         
   0   5   8       2272.22       2115.43        36.92 o                         
   1   5   8       1414.76       1328.86        25.77 o                         
   2   5   8        641.87        645.88        14.75 o                         
   3   5   8        919.07        909.72        17.36 o                         
   4   5   8        366.02        344.15         8.42 o                         
   5   5   8        406.16        374.71         9.16 o                         
   6   5   8          0.97         12.36         2.48 o                         
   7   5   8        171.38        155.52         8.12 o                         
   8   5   8         45.11         42.25         5.69 o                         
   9   5   8         23.89         37.38         4.97 o                         
  10   5   8        148.52        140.22         7.80 o                         
  11   5   8          6.76         14.89         3.57 o                         
  12   5   8        141.61        152.79         6.51 o                         
  -9   6   8         15.89         18.74         4.37 o                         
  -8   6   8        720.55        720.84        16.16 o                         
  -7   6   8        375.99        369.55        11.21 o                         
  -6   6   8       1570.21       1507.81        23.81 o                         
  -5   6   8        466.12        463.36        10.59 o                         
  -4   6   8        286.73        284.89         9.00 o                         
  -3   6   8        337.91        354.29         9.03 o                         
  -2   6   8        530.20        526.11        11.07 o                         
  -1   6   8       2360.73       2250.88        32.26 o                         
   0   6   8       1142.32       1112.36        20.28 o                         
   1   6   8       2285.93       2142.87        34.93 o                         
   2   6   8        566.77        561.80        12.43 o                         
   3   6   8        322.82        335.44         9.96 o                         
   4   6   8        288.73        279.74         7.56 o                         
   5   6   8        502.72        529.98        11.06 o                         
   6   6   8       1472.78       1434.94        30.16 o                         
   7   6   8        425.78        428.76        18.11 o                         
   8   6   8        661.33        668.90        19.07 o                         
   9   6   8          8.19         14.84         4.57 o                         
  10   6   8        126.56        130.08         7.31 o                         
  11   6   8        486.98        530.19        15.24 o                         
  12   6   8        253.45        265.30         8.41 o                         
  -9   7   8       1156.70       1245.16        57.95 o                         
  -8   7   8        301.92        322.40        10.11 o                         
  -7   7   8        747.06        748.03        17.51 o                         
  -6   7   8        468.17        461.62        11.34 o                         
  -5   7   8       2070.72       1939.13        26.64 o                         
  -4   7   8       2657.63       2567.42        37.93 o                         
  -3   7   8       3168.18       3037.79        40.31 o                         
  -2   7   8       2664.58       2564.06        37.23 o                         
  -1   7   8        525.58        520.18        12.17 o                         
   0   7   8          7.82         15.63         3.04 o                         
   1   7   8        565.56        551.87        13.74 o                         
   2   7   8       2851.01       2761.00        33.10 o                         
   3   7   8       3062.46       2945.60        38.67 o                         
   4   7   8       2564.17       2460.60        33.29 o                         
   5   7   8       1975.51       1890.97        27.78 o                         
   6   7   8        443.31        436.20        13.34 o                         
   7   7   8        814.64        756.15        24.92 o                         
   8   7   8        327.70        323.80        13.52 o                         
   9   7   8       1109.34       1202.72        30.93 o                         
  10   7   8        173.70        189.49         8.81 o                         
  11   7   8        566.71        646.60        16.76 o                         
  -9   8   8        160.82        169.94        17.83 o                         
  -8   8   8        700.18        687.92        18.15 o                         
  -7   8   8       1039.84       1041.65        21.88 o                         
  -6   8   8       1567.40       1625.53        24.40 o                         
  -5   8   8        678.70        679.92        13.72 o                         
  -4   8   8        140.75        157.70         6.00 o                         
  -3   8   8       1061.77       1048.59        16.09 o                         
  -2   8   8       2579.04       2489.73        31.52 o                         
  -1   8   8        259.84        276.27         7.10 o                         
   0   8   8       3752.11       3555.44        47.33 o                         
   1   8   8        266.07        266.63         7.09 o                         
   2   8   8       2594.04       2542.06        33.79 o                         
   3   8   8       1039.69       1015.19        18.11 o                         
   4   8   8        117.06        137.49         4.84 o                         
   5   8   8        723.87        699.74        14.13 o                         
   6   8   8       1542.77       1572.51        34.72 o                         
   7   8   8       1056.11       1073.78        34.82 o                         
   8   8   8        710.77        697.47        24.90 o                         
   9   8   8        141.98        162.81        10.03 o                         
  10   8   8        784.07        779.96        20.75 o                         
  11   8   8        307.29        320.27        10.91 o                         
 -10   9   8          5.36         13.93         5.01 o                         
  -9   9   8        554.73        582.55        17.08 o                         
  -8   9   8         35.89         39.35         4.66 o                         
  -7   9   8         12.45         21.94         3.20 o                         
  -6   9   8        156.74        168.83         5.70 o                         
  -5   9   8         24.04         27.30         2.84 o                         
  -4   9   8        366.23        366.43         8.85 o                         
  -3   9   8        388.22        411.32         9.29 o                         
  -2   9   8       2025.01       2056.22        25.70 o                         
  -1   9   8        615.05        599.03        10.60 o                         
   0   9   8        690.23        685.21        11.75 o                         
   1   9   8        642.08        634.89        11.48 o                         
   2   9   8       2019.33       2074.67        28.59 o                         
   3   9   8        362.80        381.97         9.26 o                         
   4   9   8        485.53        482.74        12.39 o                         
   5   9   8         41.14         42.62         5.43 o                         
   6   9   8        160.85        168.64        10.86 o                         
   7   9   8          6.36         12.06         4.03 o                         
   8   9   8         37.77         43.46         6.69 o                         
   9   9   8        594.28        598.34        22.29 o                         
  10   9   8          4.25          5.01         3.90 o                         
  -9  10   8         56.56         63.15         6.39 o                         
  -8  10   8         13.67         16.80         3.51 o                         
  -7  10   8        357.33        359.39        10.44 o                         
  -6  10   8        283.42        285.80         7.86 o                         
  -5  10   8        248.96        257.55         6.70 o                         
  -4  10   8        432.25        456.97         9.89 o                         
  -3  10   8        356.15        385.91         8.58 o                         
  -2  10   8        612.77        610.69        10.11 o                         
  -1  10   8         94.90         92.60         5.42 o                         
   0  10   8        304.94        327.57         8.32 o                         
   1  10   8         48.46         47.69         3.72 o                         
   2  10   8        698.28        718.09        11.63 o                         
   3  10   8        402.26        435.33         8.91 o                         
   4  10   8        431.16        443.71        11.63 o                         
   5  10   8        285.32        309.25        10.15 o                         
   6  10   8        295.24        281.25        13.81 o                         
  -8  11   8         54.57         56.52         4.62 o                         
  -7  11   8        134.65        147.09         8.56 o                         
  -6  11   8        399.24        413.92        11.04 o                         
  -5  11   8        564.15        563.99        10.52 o                         
  -4  11   8        817.05        800.85        12.72 o                         
  -3  11   8       1076.17       1085.78        17.15 o                         
  -2  11   8       1826.54       1824.38        26.94 o                         
  -1  11   8         14.10         16.38         2.81 o                         
   0  11   8        311.33        331.64         8.79 o                         
   1  11   8         25.36         31.18         3.17 o                         
   2  11   8       1843.52       1817.33        25.49 o                         
   3  11   8       1105.38       1066.85        20.27 o                         
   4  11   8        772.78        741.59        20.57 o                         
   5  11   8        526.20        518.79        19.27 o                         
  -6  12   8        871.17        924.18        30.48 o                         
  -5  12   8        174.89        165.16         8.44 o                         
  -4  12   8         11.74         18.34         2.40 o                         
  -3  12   8        378.16        388.52         9.06 o                         
  -2  12   8       1137.57       1146.73        20.64 o                         
  -1  12   8        172.50        175.19         5.96 o                         
   0  12   8       2103.91       2048.86        32.67 o                         
   1  12   8        174.28        176.86         6.54 o                         
   2  12   8       1168.63       1125.35        29.89 o                         
   3  12   8        328.57        320.73        15.74 o                         
   4  12   8         13.49         18.94         5.01 o                         
  -5  13   8        214.31        208.78        10.62 o                         
  -4  13   8       1046.04       1042.47        25.46 o                         
  -3  13   8        202.28        184.64         6.34 o                         
  -2  13   8        322.48        336.93         9.99 o                         
  -1  13   8        369.14        390.43        14.82 o                         
   0  13   8        375.08        366.75        11.74 o                         
   1  13   8        362.11        412.81        27.30 o                         
   2  13   8        344.80        388.29        26.74 o                         
  -3  14   8        108.15        111.99         8.36 o                         
  -2  14   8        628.63        628.17        17.11 o                         
  -1  14   8        152.82        150.90         8.07 o                         
   0  14   8        680.40        709.95        22.98 o                         
   1  14   8        144.20        150.18         9.83 o                         
   1   0   9       1635.15       1497.23        26.92 o                         
   2   0   9       4109.12       4064.46        75.86 o                         
   3   0   9       1942.48       1811.38        37.06 o                         
   4   0   9       1378.30       1497.17        38.63 o                         
   5   0   9        642.15        604.94        17.80 o                         
   6   0   9        149.47        151.41         8.93 o                         
   7   0   9        930.50        929.91        25.30 o                         
   8   0   9        575.62        594.65        16.63 o                         
   9   0   9       2913.15       2879.79        99.45 o                         
  10   0   9        376.20        403.89        20.06 o                         
  11   0   9        407.92        412.27        15.60 o                         
  12   0   9        116.81        108.65        12.26 o                         
 -12   1   9        164.75        167.71        16.16 o                         
 -10   1   9        211.94        226.77        12.81 o                         
  -9   1   9          7.80          8.47         3.60 o                         
  -8   1   9        303.58        304.88        11.45 o                         
  -7   1   9       1354.48       1334.89        34.03 o                         
  -6   1   9        734.77        725.03        18.79 o                         
  -5   1   9       1931.71       1837.78        44.79 o                         
  -4   1   9       1912.31       1910.69        47.07 o                         
  -3   1   9        300.96        304.10        15.74 o                         
  -2   1   9       1386.88       1297.21        32.50 o                         
  -1   1   9        957.39        940.99        18.36 o                         
   0   1   9       4829.40       4944.92        82.94 o                         
   1   1   9        979.99        974.44        20.35 o                         
   2   1   9       1430.55       1340.64        28.85 o                         
   3   1   9        263.18        241.07         8.41 o                         
   4   1   9       1906.55       1906.46        46.86 o                         
   5   1   9       1853.71       1773.45        44.20 o                         
   6   1   9        644.61        651.61        20.50 o                         
   7   1   9       1431.49       1422.42        34.18 o                         
   8   1   9        354.26        362.04        16.60 o                         
   9   1   9          7.45          9.61         4.30 o                         
  10   1   9        214.55        212.84        14.49 o                         
  11   1   9        978.00       1029.43        31.59 o                         
  12   1   9        181.61        163.25        15.04 o                         
 -10   2   9        277.50        280.20        12.81 o                         
  -9   2   9        413.20        443.45        21.17 o                         
  -8   2   9        537.13        512.07        15.80 o                         
  -7   2   9          7.75         10.69         3.34 o                         
  -6   2   9        783.94        734.98        19.31 o                         
  -5   2   9        531.19        518.47        15.97 o                         
  -4   2   9       1264.67       1192.11        25.89 o                         
  -3   2   9        543.76        486.11        22.24 o                         
  -2   2   9        678.61        671.71        20.02 o                         
  -1   2   9       1355.54       1319.27        24.21 o                         
   0   2   9        602.93        673.85        14.37 o                         
   1   2   9       1397.65       1395.58        26.89 o                         
   2   2   9        567.31        541.63        13.31 o                         
   3   2   9        588.58        555.52        12.81 o                         
   4   2   9       1281.86       1242.97        26.06 o                         
   5   2   9        477.68        450.69        20.44 o                         
   6   2   9        765.16        729.15        18.99 o                         
   7   2   9          3.18          6.85         3.23 o                         
   8   2   9        510.98        514.75        21.65 o                         
   9   2   9        413.03        426.84        16.12 o                         
  10   2   9        267.92        262.23        21.73 o                         
  11   2   9        598.71        612.62        17.95 o                         
  12   2   9         46.29         49.36         3.69 o                         
  -9   3   9        231.17        240.14        12.81 o                         
  -8   3   9         42.31         59.48         5.81 o                         
  -7   3   9        263.49        260.86        10.39 o                         
  -6   3   9         32.50         44.06         4.39 o                         
  -5   3   9        740.29        732.33        15.77 o                         
  -4   3   9        856.47        848.79        20.01 o                         
  -3   3   9        494.33        511.15        21.31 o                         
  -2   3   9        782.39        733.80        22.60 o                         
  -1   3   9       1254.75       1202.04        24.94 o                         
   0   3   9        433.62        415.22        10.04 o                         
   1   3   9       1211.80       1166.63        22.56 o                         
   2   3   9        770.53        705.18        15.48 o                         
   3   3   9        539.28        548.97        12.81 o                         
   4   3   9        785.98        790.08        17.94 o                         
   5   3   9        794.33        817.13        24.07 o                         
   6   3   9         38.53         43.09         4.86 o                         
   7   3   9        284.57        301.03         9.10 o                         
   8   3   9         29.83         52.03         5.85 o                         
   9   3   9        205.77        203.12         9.96 o                         
  10   3   9        244.60        257.08        11.47 o                         
  11   3   9        120.63        126.24         7.16 o                         
  12   3   9        320.77        349.33        11.83 o                         
  -9   4   9        816.30        859.04        34.54 o                         
  -8   4   9        223.60        239.59         8.89 o                         
  -7   4   9       1562.13       1479.03        37.67 o                         
  -6   4   9       1746.09       1697.02        29.64 o                         
  -5   4   9        680.55        618.31        13.64 o                         
  -4   4   9       1451.22       1452.10        36.49 o                         
  -3   4   9        201.20        199.88         8.72 o                         
  -2   4   9        334.21        324.33        10.75 o                         
  -1   4   9       1322.33       1287.07        30.11 o                         
   0   4   9        903.08        928.31        20.76 o                         
   1   4   9       1328.90       1280.06        34.78 o                         
   2   4   9        289.72        281.58        10.12 o                         
   3   4   9        201.22        207.62         7.77 o                         
   4   4   9       1517.46       1497.45        31.82 o                         
   5   4   9        603.48        538.08        14.71 o                         
   6   4   9       1883.92       1850.55        33.62 o                         
   7   4   9       1503.21       1485.27        33.65 o                         
   8   4   9        192.53        204.39         9.22 o                         
   9   4   9        879.63        930.19        22.85 o                         
  10   4   9        321.11        328.01        11.34 o                         
  11   4   9          3.77          8.16         3.05 o                         
  12   4   9         64.72         79.62         4.56 o                         
  -9   5   9       1318.37       1370.52        63.52 o                         
  -8   5   9        257.69        271.79        10.36 o                         
  -7   5   9       1148.36       1133.74        24.11 o                         
  -6   5   9        358.57        379.61         9.95 o                         
  -5   5   9       4251.34       4064.13        63.22 o                         
  -4   5   9       1502.88       1500.02        27.17 o                         
  -3   5   9       3592.63       3583.85        55.63 o                         
  -2   5   9       1190.82       1199.06        22.64 o                         
  -1   5   9        536.76        540.11        18.80 o                         
   0   5   9        240.21        241.73         8.72 o                         
   1   5   9        559.97        535.20        13.54 o                         
   2   5   9       1266.55       1238.79        21.80 o                         
   3   5   9       3657.39       3603.45        56.65 o                         
   4   5   9       1521.52       1538.38        28.79 o                         
   5   5   9       4306.45       4289.43        68.36 o                         
   6   5   9        308.98        318.39         9.39 o                         
   7   5   9       1241.88       1220.73        25.52 o                         
   8   5   9        247.64        261.34        11.03 o                         
   9   5   9       1311.89       1372.53        30.39 o                         
  10   5   9        152.93        172.49         9.00 o                         
  11   5   9        640.65        688.40        18.39 o                         
  12   5   9         39.41         47.77         3.81 o                         
  -9   6   9        760.96        852.91        44.57 o                         
  -8   6   9        858.59        888.34        23.24 o                         
  -7   6   9        309.08        326.32        10.31 o                         
  -6   6   9        999.30        996.84        17.34 o                         
  -5   6   9        611.22        586.12        13.94 o                         
  -4   6   9        449.98        442.10        10.67 o                         
  -3   6   9       1031.57        975.11        15.87 o                         
  -2   6   9       1311.63       1246.62        20.11 o                         
  -1   6   9        177.53        179.28         7.73 o                         
   0   6   9       4534.73       4238.33        60.33 o                         
   1   6   9        196.59        211.46         6.66 o                         
   2   6   9       1298.75       1250.55        19.39 o                         
   3   6   9       1075.25       1028.72        18.07 o                         
   4   6   9        409.01        382.38        10.29 o                         
   5   6   9        595.50        604.80        12.96 o                         
   6   6   9        983.49       1016.47        25.21 o                         
   7   6   9        295.47        311.34        11.12 o                         
   8   6   9        845.02        883.22        25.07 o                         
   9   6   9        792.35        867.34        21.10 o                         
  10   6   9         55.29         62.57         5.87 o                         
  11   6   9        513.48        527.99        22.62 o                         
  -9   7   9          7.52          5.57         7.24 o                         
  -8   7   9         77.90         84.29         4.98 o                         
  -7   7   9        613.86        639.47        16.84 o                         
  -6   7   9         71.03         63.61         4.70 o                         
  -5   7   9        226.74        230.11         6.59 o                         
  -4   7   9        358.56        344.77         9.51 o                         
  -3   7   9       1001.93        972.11        15.23 o                         
  -2   7   9        205.91        205.03         7.12 o                         
  -1   7   9        811.28        807.49        13.96 o                         
   0   7   9       2352.58       2299.85        32.94 o                         
   1   7   9        839.20        805.16        13.77 o                         
   2   7   9        282.56        285.35         6.63 o                         
   3   7   9        958.72        919.12        17.12 o                         
   4   7   9        329.81        331.57         8.56 o                         
   5   7   9        200.76        211.79         6.55 o                         
   6   7   9         52.77         44.18         5.94 o                         
   7   7   9        578.09        584.14        23.42 o                         
   8   7   9         74.09         72.24         8.85 o                         
   9   7   9         12.31         15.98         3.83 o                         
  10   7   9         10.55         14.14         2.74 o                         
  11   7   9        159.33        169.07         6.96 o                         
  -9   8   9        352.40        344.27        22.84 o                         
  -8   8   9        130.53        118.57         7.49 o                         
  -7   8   9         68.90         66.02         4.87 o                         
  -6   8   9        183.69        178.30         6.55 o                         
  -5   8   9        394.63        394.18         9.04 o                         
  -4   8   9        552.51        591.44        11.39 o                         
  -3   8   9         58.99         63.25         4.23 o                         
  -2   8   9       1228.48       1233.13        17.68 o                         
  -1   8   9        910.96        908.05        14.28 o                         
   0   8   9        681.23        623.55        12.53 o                         
   1   8   9        868.54        866.33        13.86 o                         
   2   8   9       1183.65       1163.26        22.44 o                         
   3   8   9         60.92         77.32         5.12 o                         
   4   8   9        559.69        599.64        13.95 o                         
   5   8   9        428.67        430.77        12.40 o                         
   6   8   9        190.18        167.18        10.11 o                         
   7   8   9         79.27         80.71         7.87 o                         
   8   8   9        140.56        130.78         8.74 o                         
   9   8   9        346.42        345.51        11.12 o                         
  10   8   9        231.34        265.33        12.14 o                         
  -9   9   9        206.97        249.50        12.04 o                         
  -8   9   9        872.31        802.27        21.60 o                         
  -7   9   9        265.72        289.94         8.55 o                         
  -6   9   9       1008.34       1029.53        18.11 o                         
  -5   9   9        150.87        146.27         5.18 o                         
  -4   9   9       2712.38       2716.41        34.95 o                         
  -3   9   9        461.66        465.83         9.62 o                         
  -2   9   9        580.81        583.47         9.73 o                         
  -1   9   9        967.94        937.40        13.92 o                         
   0   9   9         34.41         40.70         3.46 o                         
   1   9   9        968.87        916.38        13.98 o                         
   2   9   9        630.39        642.57        12.36 o                         
   3   9   9        504.59        511.16        11.08 o                         
   4   9   9       2765.23       2680.31        52.97 o                         
   5   9   9        164.22        159.66         9.30 o                         
   6   9   9       1011.50       1046.52        35.79 o                         
   7   9   9        334.07        394.98        27.30 o                         
  -9  10   9        208.37        206.15        11.14 o                         
  -8  10   9        699.07        701.79        18.56 o                         
  -7  10   9        996.39       1058.17        26.75 o                         
  -6  10   9        766.35        767.64        14.06 o                         
  -5  10   9       1369.22       1340.75        18.82 o                         
  -4  10   9         47.14         60.50         4.01 o                         
  -3  10   9        626.90        672.45        11.82 o                         
  -2  10   9        490.46        490.49         9.84 o                         
  -1  10   9        751.18        732.00        11.81 o                         
   0  10   9       3742.80       3718.13        49.57 o                         
   1  10   9        778.14        767.92        12.98 o                         
   2  10   9        483.42        470.89        11.84 o                         
   3  10   9        604.13        636.12        14.68 o                         
   4  10   9         65.53         79.49         6.32 o                         
   5  10   9       1346.01       1274.83        26.72 o                         
   6  10   9        743.33        755.47        37.89 o                         
  -7  11   9        201.43        208.24         7.28 o                         
  -6  11   9         78.05         93.15         5.21 o                         
  -5  11   9        190.97        192.07         7.82 o                         
  -4  11   9       1762.16       1762.82        24.16 o                         
  -3  11   9         68.76         75.46         3.67 o                         
  -2  11   9       1157.41       1200.70        18.74 o                         
  -1  11   9         39.45         48.50         4.01 o                         
   0  11   9        117.01        126.68         5.25 o                         
   1  11   9         41.97         44.84         3.72 o                         
   2  11   9       1108.46       1095.02        21.14 o                         
   3  11   9         54.91         52.81         4.76 o                         
   4  11   9       1682.52       1693.29        54.88 o                         
  -6  12   9         65.09         66.30         7.80 o                         
  -5  12   9         59.22         62.95         5.45 o                         
  -4  12   9        152.45        158.49         8.20 o                         
  -3  12   9        723.24        731.82        14.12 o                         
  -2  12   9        397.48        394.09         8.75 o                         
  -1  12   9        395.96        393.12        10.44 o                         
   0  12   9        380.80        379.75         9.75 o                         
   1  12   9        429.48        431.80        15.60 o                         
   2  12   9        385.41        396.63        15.14 o                         
   3  12   9        783.06        784.44        32.87 o                         
  -4  13   9        111.04        108.09         8.91 o                         
  -3  13   9         84.31         91.42         6.10 o                         
  -2  13   9        155.78        150.36         5.89 o                         
  -1  13   9         62.37         60.51         4.33 o                         
   0  13   9        390.84        386.75        15.70 o                         
   1  13   9         62.29         63.52        11.70 o                         
   2  13   9        135.04        111.99        13.37 o                         
   0   0  10       8045.17       7779.58       165.46 o                         
   1   0  10        146.86        131.90         6.56 o                         
   2   0  10       1200.80       1220.31        24.46 o                         
   3   0  10          3.52         23.96         8.77 o                         
   4   0  10        863.63        886.82        26.67 o                         
   5   0  10         63.41         60.50         6.30 o                         
   6   0  10        260.32        260.92        10.63 o                         
   7   0  10        518.64        512.40        15.22 o                         
   8   0  10          0.11          4.17         2.31 o                         
   9   0  10        115.23        126.48        11.14 o                         
  10   0  10         90.09         94.16         8.36 o                         
  11   0  10         60.51         61.23         4.21 o                         
  12   0  10        290.89        343.72        18.94 o                         
 -12   1  10         58.60         80.23        10.59 o                         
 -10   1  10        559.15        564.36        25.07 o                         
  -9   1  10        316.78        346.50        18.94 o                         
  -8   1  10        246.67        260.40        10.16 o                         
  -7   1  10         19.74         29.98         4.89 o                         
  -6   1  10         69.44         78.72         5.77 o                         
  -5   1  10       1841.42       1738.77        29.37 o                         
  -4   1  10       1202.05       1172.01        27.69 o                         
  -3   1  10       1369.68       1260.71        29.36 o                         
  -2   1  10       1534.78       1518.78        27.25 o                         
  -1   1  10        814.11        818.51        16.44 o                         
   0   1  10        748.02        710.08        16.91 o                         
   1   1  10        914.90        924.24        22.51 o                         
   2   1  10       1611.30       1574.57        25.97 o                         
   3   1  10       1255.62       1183.19        20.86 o                         
   4   1  10       1117.02       1121.11        31.80 o                         
   5   1  10       1751.28       1699.12        28.75 o                         
   6   1  10         78.68         80.14         6.53 o                         
   7   1  10         20.22         25.14         4.16 o                         
   8   1  10        227.67        242.59        11.93 o                         
   9   1  10        326.09        360.73        16.60 o                         
  10   1  10        584.65        617.78        21.28 o                         
  11   1  10        351.11        381.93        14.00 o                         
  12   1  10         65.93         66.13         6.70 o                         
 -10   2  10       1054.96       1080.80        39.56 o                         
  -9   2  10        395.09        415.59        20.06 o                         
  -8   2  10        150.13        142.43         8.01 o                         
  -7   2  10        535.33        557.95        16.24 o                         
  -6   2  10        994.00        955.63        24.01 o                         
  -5   2  10        650.64        646.07        13.45 o                         
  -4   2  10       5115.26       4893.90        71.95 o                         
  -3   2  10        163.99        164.16         9.25 o                         
  -2   2  10       4266.53       4092.44        70.14 o                         
  -1   2  10        434.51        422.21        10.25 o                         
   0   2  10         37.71         33.09         3.92 o                         
   1   2  10        474.60        450.46        11.67 o                         
   2   2  10       4191.13       4053.78        58.81 o                         
   3   2  10        198.01        200.45         7.43 o                         
   4   2  10       4869.19       4677.25        71.34 o                         
   5   2  10        659.04        640.81        17.72 o                         
   6   2  10       1013.06       1006.57        23.59 o                         
   7   2  10        527.17        566.50        14.40 o                         
   8   2  10        191.26        176.27         8.95 o                         
   9   2  10        387.42        397.20        17.26 o                         
  10   2  10       1013.80       1077.84        41.23 o                         
  11   2  10        106.51        126.20         6.70 o                         
  12   2  10        191.94        197.17         9.50 o                         
  -9   3  10        570.49        581.07        25.63 o                         
  -8   3  10       1599.08       1628.48        34.18 o                         
  -7   3  10       1703.41       1690.93        35.99 o                         
  -6   3  10       1060.34       1035.47        21.41 o                         
  -5   3  10       1635.84       1614.05        27.83 o                         
  -4   3  10       1011.45        925.31        18.51 o                         
  -3   3  10        608.78        617.34        20.68 o                         
  -2   3  10       2673.04       2501.47        46.22 o                         
  -1   3  10       2791.23       2726.07        45.38 o                         
   0   3  10       5676.53       5317.61        89.79 o                         
   1   3  10       2778.22       2757.39        45.01 o                         
   2   3  10       2633.22       2487.50        35.85 o                         
   3   3  10        573.94        582.71        13.92 o                         
   4   3  10        974.68        913.10        16.76 o                         
   5   3  10       1536.24       1537.12        30.74 o                         
   6   3  10       1100.08       1084.26        22.77 o                         
   7   3  10       1660.97       1679.60        37.00 o                         
   8   3  10       1590.00       1667.75        40.26 o                         
   9   3  10        612.92        620.87        22.53 o                         
  10   3  10        601.68        652.70        19.15 o                         
  11   3  10         82.30         92.49         5.59 o                         
  -9   4  10        407.05        389.41        17.27 o                         
  -8   4  10         53.51         65.32         5.70 o                         
  -7   4  10        200.30        206.21         9.37 o                         
  -6   4  10        327.10        334.49         9.32 o                         
  -5   4  10       1833.32       1771.04        30.49 o                         
  -4   4  10        504.71        536.01        11.15 o                         
  -3   4  10        567.97        581.04        13.97 o                         
  -2   4  10       1364.65       1337.91        26.76 o                         
  -1   4  10       1260.41       1171.58        24.85 o                         
   0   4  10        199.83        213.66         8.18 o                         
   1   4  10       1146.62       1086.64        27.22 o                         
   2   4  10       1218.12       1194.43        26.05 o                         
   3   4  10        591.99        601.71        12.09 o                         
   4   4  10        526.55        563.90        13.54 o                         
   5   4  10       1810.12       1747.34        37.39 o                         
   6   4  10        338.66        338.16        10.74 o                         
   7   4  10        174.96        172.94         9.52 o                         
   8   4  10         54.28         67.05         9.07 o                         
   9   4  10        445.06        443.77        17.72 o                         
  10   4  10         92.36         93.81         6.55 o                         
  11   4  10         74.89         80.08         5.25 o                         
  -8   5  10        375.34        390.19        12.92 o                         
  -7   5  10        212.25        206.05         8.16 o                         
  -6   5  10        220.74        235.66         7.77 o                         
  -5   5  10         58.13         71.02         5.81 o                         
  -4   5  10       1944.45       1856.84        31.51 o                         
  -3   5  10        238.46        235.79         7.27 o                         
  -2   5  10        784.37        749.62        14.37 o                         
  -1   5  10        975.53        958.27        17.02 o                         
   0   5  10         10.31         14.82         2.95 o                         
   1   5  10       1022.82       1006.30        17.74 o                         
   2   5  10        916.38        878.09        18.75 o                         
   3   5  10        316.57        322.15         7.61 o                         
   4   5  10       1880.43       1798.48        33.21 o                         
   5   5  10         42.60         71.79         6.70 o                         
   6   5  10        183.81        197.71         7.66 o                         
   7   5  10        225.31        223.04        11.09 o                         
   8   5  10        388.99        389.94        17.13 o                         
   9   5  10         74.71         74.93         6.96 o                         
  10   5  10        144.04        165.46         8.08 o                         
  11   5  10        287.10        302.41         9.53 o                         
  -9   6  10        567.57        621.74        33.99 o                         
  -8   6  10          6.57          9.75         2.73 o                         
  -7   6  10        431.46        462.47        13.81 o                         
  -6   6  10         72.09         76.92         3.77 o                         
  -5   6  10       1098.60       1114.76        19.97 o                         
  -4   6  10        512.54        484.49        11.67 o                         
  -3   6  10       1114.16       1100.64        16.05 o                         
  -2   6  10        508.85        528.30        10.50 o                         
  -1   6  10        688.10        682.71        13.04 o                         
   0   6  10         57.58         61.95         4.66 o                         
   1   6  10        647.09        634.37        12.56 o                         
   2   6  10        505.49        515.43        12.57 o                         
   3   6  10       1090.72       1064.51        26.03 o                         
   4   6  10        524.14        497.19        12.17 o                         
   5   6  10       1078.32       1078.18        24.75 o                         
   6   6  10        105.52        103.12         8.49 o                         
   7   6  10        446.29        454.75        15.88 o                         
   8   6  10         10.59         12.93         3.59 o                         
   9   6  10        549.44        578.03        40.67 o                         
  10   6  10        251.08        254.64         9.34 o                         
  11   6  10        444.77        436.40        26.47 o                         
  -9   7  10        806.65        888.02        41.79 o                         
  -8   7  10       1010.24       1005.16        22.03 o                         
  -7   7  10       1475.83       1469.95        31.16 o                         
  -6   7  10       1043.60       1034.98        20.54 o                         
  -5   7  10        293.39        308.91         8.28 o                         
  -4   7  10         45.62         49.63         4.11 o                         
  -3   7  10        542.33        529.15        11.56 o                         
  -2   7  10        728.86        723.57        12.64 o                         
  -1   7  10        170.36        174.34         6.16 o                         
   0   7  10        777.66        718.54        12.40 o                         
   1   7  10        186.36        181.59         6.19 o                         
   2   7  10        672.67        640.80        15.67 o                         
   3   7  10        553.91        545.07        13.81 o                         
   4   7  10         41.77         44.42         4.32 o                         
   5   7  10        266.72        265.03         9.28 o                         
   6   7  10        949.86        967.40        30.87 o                         
   7   7  10       1463.77       1473.41        42.03 o                         
   8   7  10       1109.45       1131.97        46.25 o                         
   9   7  10        757.16        821.13        20.94 o                         
  10   7  10        189.69        169.38        13.93 o                         
  -9   8  10         34.19         36.98         5.52 o                         
  -8   8  10        164.06        180.65         7.51 o                         
  -7   8  10       1453.71       1482.01        27.21 o                         
  -6   8  10        628.81        661.98        14.26 o                         
  -5   8  10       1078.82       1088.18        18.45 o                         
  -4   8  10        677.68        675.52        12.79 o                         
  -3   8  10        492.07        467.52         9.90 o                         
  -2   8  10         65.40         68.30         4.18 o                         
  -1   8  10        312.88        311.65         7.62 o                         
   0   8  10        478.41        449.72         9.02 o                         
   1   8  10        248.20        255.70         6.50 o                         
   2   8  10         79.13         76.08         5.75 o                         
   3   8  10        488.78        474.75        11.63 o                         
   4   8  10        712.69        719.81        16.05 o                         
   5   8  10       1100.00       1137.07        55.16 o                         
   6   8  10        577.13        544.86        36.77 o                         
   8   8  10        175.85        201.70        18.94 o                         
   9   8  10         41.10         37.89         8.36 o                         
  -9   9  10        864.84        864.61        33.43 o                         
  -8   9  10        283.51        265.97         8.53 o                         
  -7   9  10         68.18         76.02         4.10 o                         
  -6   9  10        205.80        216.17         7.13 o                         
  -5   9  10         48.07         54.38         3.86 o                         
  -4   9  10        427.20        414.90         8.98 o                         
  -3   9  10        508.78        537.19        10.84 o                         
  -2   9  10        398.75        379.94         9.09 o                         
  -1   9  10        117.07        122.05         4.66 o                         
   0   9  10         86.13         82.93         4.47 o                         
   1   9  10        128.09        128.72         5.26 o                         
   2   9  10        401.79        410.51        10.44 o                         
   3   9  10        494.33        496.42        14.57 o                         
   4   9  10        398.35        397.68        14.77 o                         
   5   9  10         60.44         66.14         9.60 o                         
   6   9  10        214.53        213.40        21.17 o                         
   8   9  10        286.49        292.46        21.17 o                         
  -8  10  10         59.00         54.05         6.13 o                         
  -7  10  10          9.76          8.59         2.17 o                         
  -6  10  10        102.59        105.35         4.86 o                         
  -5  10  10         25.93         24.81         2.63 o                         
  -4  10  10        102.02        122.12         4.57 o                         
  -3  10  10        336.37        339.92         7.50 o                         
  -2  10  10         61.01         55.88         3.72 o                         
  -1  10  10        360.35        353.44         7.58 o                         
   0  10  10        599.00        613.22        11.73 o                         
   1  10  10        358.25        329.26         9.04 o                         
   2  10  10         62.64         60.05         4.42 o                         
   3  10  10        377.16        343.07        11.26 o                         
   4  10  10        121.80        144.90         7.98 o                         
   5  10  10         20.54         29.53        10.59 o                         
  -6  11  10        181.58        192.92         7.60 o                         
  -5  11  10         70.00         78.76         4.70 o                         
  -4  11  10         57.21         57.34         3.95 o                         
  -3  11  10        426.77        455.14         9.45 o                         
  -2  11  10         26.57         29.86         2.85 o                         
  -1  11  10        617.39        627.08        12.17 o                         
   0  11  10         17.79         26.49         3.30 o                         
   1  11  10        598.03        602.16        15.99 o                         
   2  11  10         27.42         29.18         5.32 o                         
   3  11  10        400.40        416.02        34.27 o                         
  -4  12  10         85.31         86.04         6.42 o                         
  -3  12  10       1208.30       1114.15        52.29 o                         
  -2  12  10        428.10        417.29        11.88 o                         
  -1  12  10        161.33        165.61         9.25 o                         
   0  12  10         36.32         52.90         8.07 o                         
   1  12  10        160.45        154.89        16.72 o                         
   2  12  10        383.13        421.16        27.86 o                         
  -2  13  10         64.85         61.85         6.69 o                         
  -1  13  10        432.37        440.93        14.96 o                         
   0  13  10        468.80        445.52        16.32 o                         
   1   0  11        274.20        291.44        10.03 o                         
   2   0  11        110.57         99.41         4.83 o                         
   3   0  11        266.15        236.56         7.98 o                         
   4   0  11        873.17        809.41        15.61 o                         
   5   0  11         21.53         34.80         4.09 o                         
   6   0  11       3010.91       2920.02        51.04 o                         
   7   0  11         92.95        113.31         7.35 o                         
   8   0  11        536.37        528.57        21.10 o                         
   9   0  11        732.00        770.66        25.53 o                         
  10   0  11         89.34        105.60         7.24 o                         
  11   0  11        246.67        280.76        17.83 o                         
 -11   1  11        398.14        393.86        21.73 o                         
 -10   1  11        739.83        838.23        37.86 o                         
  -9   1  11        392.83        414.31        16.45 o                         
  -8   1  11        940.16        931.98        23.55 o                         
  -7   1  11       1046.11       1031.33        21.99 o                         
  -6   1  11        183.04        182.39         8.58 o                         
  -5   1  11       2159.96       2081.73        31.96 o                         
  -4   1  11       1592.07       1537.11        22.88 o                         
  -3   1  11        793.98        783.65        14.25 o                         
  -2   1  11       1421.16       1299.32        26.21 o                         
  -1   1  11        633.26        623.50        14.22 o                         
   0   1  11        756.23        724.23        17.45 o                         
   1   1  11        575.49        571.39        15.29 o                         
   2   1  11       1399.85       1285.26        20.14 o                         
   3   1  11        758.71        743.48        13.43 o                         
   4   1  11       1487.73       1408.01        24.25 o                         
   5   1  11       2161.84       2153.91        39.11 o                         
   6   1  11        207.79        198.77         9.34 o                         
   7   1  11       1012.56       1016.92        26.71 o                         
   8   1  11        945.33        959.83        32.32 o                         
   9   1  11        395.61        396.08        26.74 o                         
  10   1  11        810.73        882.64        37.05 o                         
  11   1  11        403.38        426.06        13.08 o                         
 -11   2  11       1147.01       1260.20        48.47 o                         
 -10   2  11        120.26        119.17        12.26 o                         
  -9   2  11        422.41        451.81        17.50 o                         
  -8   2  11        136.79        147.13         7.76 o                         
  -7   2  11        642.53        634.49        14.33 o                         
  -6   2  11        129.14        133.26         6.97 o                         
  -5   2  11        279.63        292.51         8.64 o                         
  -4   2  11         42.23         48.06         4.43 o                         
  -3   2  11        400.04        394.87        11.10 o                         
  -2   2  11       1023.87       1021.65        17.41 o                         
  -1   2  11       1557.55       1492.82        24.42 o                         
   0   2  11        406.90        397.47        11.92 o                         
   1   2  11       1573.26       1547.47        30.22 o                         
   2   2  11       1069.75       1080.02        17.32 o                         
   3   2  11        409.86        417.47         9.18 o                         
   4   2  11         60.84         62.78         4.47 o                         
   5   2  11        294.46        299.73         9.89 o                         
   6   2  11        154.51        142.97         7.63 o                         
   7   2  11        604.58        593.17        14.85 o                         
   8   2  11        136.30        142.54        10.57 o                         
   9   2  11        449.07        497.14        18.40 o                         
  10   2  11        132.16        132.56         8.14 o                         
  11   2  11       1122.27       1203.58        32.09 o                         
 -11   3  11          1.61          7.80         5.57 o                         
 -10   3  11        231.46        254.07        19.50 o                         
  -9   3  11        898.39        989.21        29.31 o                         
  -8   3  11        471.94        465.09        12.18 o                         
  -7   3  11        132.92        135.54         7.22 o                         
  -6   3  11        241.53        229.87         9.06 o                         
  -5   3  11        387.12        384.36         9.92 o                         
  -4   3  11        495.16        522.43        11.06 o                         
  -3   3  11        787.34        753.27        16.31 o                         
  -2   3  11        463.01        481.33        11.70 o                         
  -1   3  11       1217.69       1166.05        22.88 o                         
   0   3  11        346.62        359.32        10.13 o                         
   1   3  11       1246.45       1236.53        25.20 o                         
   2   3  11        475.09        511.32        11.64 o                         
   3   3  11        810.29        755.40        13.41 o                         
   4   3  11        495.62        518.90        11.45 o                         
   5   3  11        385.16        371.65        11.14 o                         
   6   3  11        179.94        174.83         8.10 o                         
   7   3  11        142.44        140.55         9.57 o                         
   8   3  11        499.75        519.31        19.69 o                         
   9   3  11        897.01        967.86        30.14 o                         
  10   3  11        263.74        275.51        11.74 o                         
  11   3  11          5.07          5.79         2.36 o                         
 -10   4  11         74.49         83.02        12.26 o                         
  -9   4  11        698.28        701.46        22.61 o                         
  -8   4  11        200.78        222.10         7.86 o                         
  -7   4  11        600.46        637.13        19.35 o                         
  -6   4  11        748.71        731.50        17.80 o                         
  -5   4  11         42.47         54.96         4.59 o                         
  -4   4  11        858.25        824.98        17.71 o                         
  -3   4  11        937.84        913.33        16.65 o                         
  -2   4  11       1026.49        978.22        17.06 o                         
  -1   4  11        677.07        642.34        12.79 o                         
   0   4  11       3211.63       3137.26        49.03 o                         
   1   4  11        638.83        610.86        15.94 o                         
   2   4  11        925.91        890.82        20.48 o                         
   3   4  11        912.50        880.73        15.70 o                         
   4   4  11        901.17        877.67        19.49 o                         
   5   4  11         42.76         43.73         5.03 o                         
   6   4  11        802.85        760.57        17.18 o                         
   7   4  11        559.12        599.02        22.81 o                         
   8   4  11        238.77        257.69        12.61 o                         
   9   4  11        811.79        836.32        25.00 o                         
  10   4  11         49.00         53.35         5.47 o                         
  11   4  11        380.22        365.19        24.79 o                         
 -10   5  11        598.74        542.07        27.30 o                         
  -9   5  11        157.95        171.61        12.01 o                         
  -8   5  11        794.22        775.03        18.10 o                         
  -7   5  11        187.38        193.03         7.79 o                         
  -6   5  11        623.60        617.09        14.31 o                         
  -5   5  11        602.26        613.06        13.18 o                         
  -4   5  11       1059.29       1052.99        20.96 o                         
  -3   5  11         90.88        112.30         5.35 o                         
  -2   5  11       1068.22       1009.30        16.15 o                         
  -1   5  11       2500.44       2378.87        32.11 o                         
   0   5  11        976.18        980.84        19.25 o                         
   1   5  11       2478.03       2418.91        39.88 o                         
   2   5  11       1043.23        978.25        21.20 o                         
   3   5  11         91.65        113.18         5.95 o                         
   4   5  11       1089.14       1129.35        21.11 o                         
   5   5  11        640.96        644.44        17.73 o                         
   6   5  11        574.84        557.94        18.28 o                         
   7   5  11        179.56        192.61        11.01 o                         
   8   5  11        781.51        788.41        32.32 o                         
   9   5  11        178.18        182.88         9.04 o                         
  10   5  11        599.19        592.51        40.95 o                         
 -10   6  11         12.50         18.39         6.69 o                         
  -9   6  11         64.96         86.35         7.60 o                         
  -8   6  11        712.26        717.32        16.28 o                         
  -7   6  11        224.02        231.54         8.21 o                         
  -6   6  11        205.86        219.06         8.61 o                         
  -5   6  11       1341.34       1326.26        22.15 o                         
  -4   6  11        165.82        169.18         6.91 o                         
  -3   6  11       2314.28       2276.61        32.51 o                         
  -2   6  11        149.16        148.21         5.60 o                         
  -1   6  11        602.78        617.36        11.64 o                         
   0   6  11        268.49        275.51         7.76 o                         
   1   6  11        589.46        582.90        13.21 o                         
   2   6  11        155.91        147.72         6.31 o                         
   3   6  11       2270.92       2250.72        41.67 o                         
   4   6  11        201.08        206.52         7.92 o                         
   5   6  11       1279.65       1268.60        78.28 o                         
   6   6  11        237.81        242.93        13.37 o                         
   7   6  11        223.44        237.91        13.93 o                         
   8   6  11        713.74        694.96        21.80 o                         
   9   6  11         49.09         59.25         5.08 o                         
  10   6  11         12.14         17.83         4.46 o                         
  -9   7  11         89.50         84.31        11.42 o                         
  -8   7  11        152.19        151.55        15.60 o                         
  -7   7  11       1065.60       1198.96        21.17 o                         
  -6   7  11        172.28        192.09         7.25 o                         
  -5   7  11        659.07        663.92        13.70 o                         
  -4   7  11        371.07        391.48        10.42 o                         
  -3   7  11         13.90         16.49         2.95 o                         
  -2   7  11        280.35        276.51         7.04 o                         
  -1   7  11        492.81        495.82        10.23 o                         
   0   7  11        547.60        540.42        10.11 o                         
   1   7  11        489.67        517.89        12.51 o                         
   2   7  11        265.41        269.03         9.34 o                         
   3   7  11         14.43         19.35         3.49 o                         
   4   7  11        347.78        364.86        12.29 o                         
   8   7  11        172.16        198.35        14.49 o                         
   9   7  11        120.03         98.06         8.91 o                         
  -8   8  11        101.70        108.28         7.02 o                         
  -7   8  11         21.84         25.87         2.58 o                         
  -6   8  11         87.49         90.08         5.01 o                         
  -5   8  11        170.23        181.99         5.12 o                         
  -4   8  11        301.82        337.76         8.16 o                         
  -3   8  11         75.48         82.99         4.58 o                         
  -2   8  11       1644.17       1664.46        26.30 o                         
  -1   8  11         12.60         15.51         2.79 o                         
   0   8  11         93.88         97.33         4.72 o                         
   1   8  11         10.71         17.23         3.60 o                         
   2   8  11       1754.08       1721.87        32.06 o                         
   3   8  11         60.95         66.13         6.60 o                         
   4   8  11        374.71        399.01        11.80 o                         
  -8   9  11         24.02         26.13         4.12 o                         
  -7   9  11        334.40        358.28        11.98 o                         
  -6   9  11        700.39        708.62        18.11 o                         
  -5   9  11        661.38        659.21        11.96 o                         
  -4   9  11        546.18        568.56        10.47 o                         
  -3   9  11        359.94        362.45         8.16 o                         
  -2   9  11        638.84        621.76        11.02 o                         
  -1   9  11        904.15        875.16        12.45 o                         
   0   9  11       1065.86       1078.63        18.38 o                         
   1   9  11        917.14        879.98        17.91 o                         
   2   9  11        608.69        579.90        13.39 o                         
   3   9  11        329.95        332.45         8.82 o                         
   4   9  11        562.79        591.50        37.61 o                         
   5   9  11        649.50        647.37        36.22 o                         
  -7  10  11         51.52         56.27         6.13 o                         
  -6  10  11        180.63        184.29         9.73 o                         
  -5  10  11        325.86        308.70        10.02 o                         
  -4  10  11        138.04        152.79         5.33 o                         
  -3  10  11       1744.26       1690.16        24.03 o                         
  -2  10  11        901.69        962.74        15.30 o                         
  -1  10  11        110.06        120.74         4.92 o                         
   0  10  11       1433.77       1452.57        30.28 o                         
   1  10  11        104.74        108.89         6.90 o                         
   2  10  11        837.89        840.01        22.68 o                         
   3  10  11       1680.81       1627.73        45.75 o                         
   4  10  11        140.80        191.11        18.39 o                         
  -5  11  11        298.75        308.06        15.60 o                         
  -4  11  11        150.36        144.22         5.94 o                         
  -3  11  11        111.21        111.52         4.11 o                         
  -2  11  11        104.53        117.28         4.86 o                         
  -1  11  11        666.32        670.10        19.82 o                         
   0  11  11         16.92         23.92         3.51 o                         
   1  11  11        695.37        810.07        39.56 o                         
  -2  12  11         30.43         29.53         6.69 o                         
  -1  12  11        189.73        208.42         9.85 o                         
   0  12  11          0.39          0.28         2.76 o                         
   1  12  11        175.48        172.72        15.04 o                         
   0   0  12        335.21        310.75        16.20 o                         
   1   0  12       2038.37       1963.62        33.32 o                         
   2   0  12          6.68         12.91         2.98 o                         
   3   0  12        396.70        419.88         9.97 o                         
   4   0  12        220.86        223.57         6.77 o                         
   5   0  12        307.95        332.81        11.07 o                         
   6   0  12        188.09        188.51         8.39 o                         
   7   0  12        287.24        301.26        11.87 o                         
   8   0  12         63.86         57.76         7.32 o                         
   9   0  12         10.80          9.25         3.43 o                         
  10   0  12         80.72         90.83         5.46 o                         
  11   0  12         81.71         96.39         8.36 o                         
 -11   1  12        226.56        231.23        12.81 o                         
 -10   1  12         43.60         50.66         3.63 o                         
  -9   1  12        397.55        448.64        20.34 o                         
  -8   1  12        391.64        430.76        31.76 o                         
  -7   1  12        184.16        215.40         8.99 o                         
  -6   1  12        115.31        127.44         7.16 o                         
  -5   1  12        262.51        278.88         8.59 o                         
  -4   1  12        481.79        476.06        11.59 o                         
  -3   1  12        887.14        887.18        17.40 o                         
  -2   1  12       1643.53       1550.50        28.76 o                         
  -1   1  12        240.20        248.71        11.13 o                         
   0   1  12        710.80        668.06        16.59 o                         
   1   1  12        181.74        179.74         7.53 o                         
   2   1  12       1807.12       1779.48        26.29 o                         
   3   1  12        988.23        977.35        16.64 o                         
   4   1  12        548.91        552.06        11.32 o                         
   5   1  12        271.73        276.45         9.45 o                         
   6   1  12        121.59        121.44         6.88 o                         
   7   1  12        174.37        195.35         9.32 o                         
   8   1  12        371.87        403.27        16.89 o                         
   9   1  12        411.60        459.77        16.66 o                         
  10   1  12         48.88         55.11         4.72 o                         
  11   1  12        212.39        228.44        12.26 o                         
 -10   2  12        249.97        279.09        17.27 o                         
  -9   2  12        119.15        125.47         7.42 o                         
  -8   2  12        203.08        217.79        11.22 o                         
  -7   2  12       1558.50       1560.66        33.15 o                         
  -6   2  12         42.72         40.90         4.71 o                         
  -5   2  12        877.19        881.28        16.23 o                         
  -4   2  12        298.86        302.72         8.92 o                         
  -3   2  12          2.47          5.45         2.90 o                         
  -2   2  12         44.56         51.52         4.48 o                         
  -1   2  12       4581.41       4363.78        77.34 o                         
   0   2  12       1486.79       1431.28        29.04 o                         
   1   2  12       4284.32       4099.39        64.04 o                         
   2   2  12         34.35         41.20         4.23 o                         
   3   2  12          4.13          7.15         2.62 o                         
   4   2  12        288.11        292.37         7.85 o                         
   5   2  12        831.51        830.09        17.63 o                         
   6   2  12         57.09         59.50         5.24 o                         
   7   2  12       1648.01       1637.50        45.87 o                         
   8   2  12        190.22        192.31        11.01 o                         
   9   2  12        143.55        152.83         8.96 o                         
  10   2  12        223.58        231.81         9.60 o                         
 -10   3  12        247.94        286.89        17.27 o                         
  -9   3  12        190.74        194.28         8.60 o                         
  -8   3  12        186.84        185.73         8.89 o                         
  -7   3  12         97.33         94.51         6.41 o                         
  -6   3  12        582.50        576.38        14.82 o                         
  -5   3  12        941.26        974.57        16.15 o                         
  -4   3  12        340.92        343.54         9.33 o                         
  -3   3  12       4611.75       4458.85        62.06 o                         
  -2   3  12        112.45        116.52         5.51 o                         
  -1   3  12        899.92        894.83        18.59 o                         
   0   3  12        230.12        237.15        10.10 o                         
   1   3  12        964.47        984.95        21.18 o                         
   2   3  12         78.25         78.99         5.82 o                         
   3   3  12       4713.27       4577.72        73.78 o                         
   4   3  12        350.67        336.79        10.83 o                         
   5   3  12        862.85        856.75        19.91 o                         
   6   3  12        578.75        549.26        16.70 o                         
   7   3  12        109.29         97.87         8.64 o                         
   8   3  12        180.93        189.11        10.43 o                         
   9   3  12        188.64        197.24         9.85 o                         
  10   3  12        259.41        259.55         9.85 o                         
 -10   4  12        227.15        240.70        15.60 o                         
  -9   4  12        220.19        245.71        17.83 o                         
  -8   4  12        762.60        803.64        22.35 o                         
  -7   4  12         97.76        112.05         5.99 o                         
  -6   4  12         27.45         28.98         3.71 o                         
  -5   4  12        715.08        754.18        15.78 o                         
  -4   4  12        261.33        276.29         9.02 o                         
  -3   4  12        142.42        150.25         6.05 o                         
  -2   4  12        790.00        811.31        14.86 o                         
  -1   4  12        396.59        384.84         9.43 o                         
   0   4  12       1931.90       1923.43        40.26 o                         
   1   4  12        397.11        395.62        12.08 o                         
   2   4  12        776.85        773.67        18.15 o                         
   3   4  12        155.08        162.14         6.73 o                         
   4   4  12        249.40        252.29        11.73 o                         
   5   4  12        752.13        768.24        20.44 o                         
   6   4  12         17.79         21.25         3.36 o                         
   7   4  12         93.37        104.84         8.41 o                         
   8   4  12        710.10        738.56        36.22 o                         
   9   4  12        274.70        322.02        11.74 o                         
  10   4  12        236.07        230.67        12.81 o                         
 -10   5  12         31.99         30.09         5.57 o                         
  -9   5  12        325.55        343.72        20.06 o                         
  -8   5  12        343.16        356.62        11.22 o                         
  -7   5  12        867.08        896.34        23.13 o                         
  -6   5  12        194.31        230.64         8.71 o                         
  -5   5  12        352.10        370.08         9.96 o                         
  -4   5  12        380.13        383.91        11.79 o                         
  -3   5  12        125.63        130.92         4.73 o                         
  -2   5  12        112.19        129.27         5.10 o                         
  -1   5  12        725.12        722.28        12.78 o                         
   0   5  12          1.46          8.67         3.73 o                         
   1   5  12        683.53        674.17        15.74 o                         
   2   5  12         93.07        107.49         6.59 o                         
   3   5  12        136.82        143.59         7.52 o                         
   4   5  12        378.83        375.69        30.37 o                         
   5   5  12        338.16        337.59        20.06 o                         
   7   5  12        844.49        846.78        25.30 o                         
   8   5  12        308.65        317.13        25.07 o                         
   9   5  12        305.45        328.12        18.39 o                         
  10   5  12         28.74         31.20         4.46 o                         
  -9   6  12        253.41        227.88        14.49 o                         
  -8   6  12        547.38        543.20        14.80 o                         
  -7   6  12        320.68        334.55         9.46 o                         
  -6   6  12        406.52        433.16        11.79 o                         
  -5   6  12        669.36        683.41        13.26 o                         
  -4   6  12        477.33        481.61        11.64 o                         
  -3   6  12        643.70        647.68        14.53 o                         
  -2   6  12         20.11         29.67         2.94 o                         
  -1   6  12        108.97        119.32         5.08 o                         
   0   6  12          1.40          5.33         2.64 o                         
   1   6  12        113.91        119.84         5.98 o                         
   2   6  12         23.07         28.45         4.02 o                         
   3   6  12        697.34        682.26        20.02 o                         
   4   6  12        421.64        426.74        25.63 o                         
   5   6  12        665.96        677.46        27.86 o                         
   7   6  12        329.34        339.82        21.17 o                         
   8   6  12        552.29        595.00        27.86 o                         
   9   6  12        269.31        285.77        15.60 o                         
  -8   7  12         37.86         49.53         4.46 o                         
  -7   7  12        144.96        141.74         5.36 o                         
  -6   7  12        165.17        165.16         6.08 o                         
  -5   7  12        236.44        241.56         5.97 o                         
  -4   7  12         38.15         40.98         3.58 o                         
  -3   7  12        105.79        109.36         5.61 o                         
  -2   7  12         92.71         95.12         5.17 o                         
  -1   7  12         11.83         20.01         2.65 o                         
   0   7  12        418.74        416.01        10.16 o                         
   1   7  12         15.29         16.74         2.99 o                         
   2   7  12         90.49         89.65         6.60 o                         
   3   7  12        123.79        130.53         7.48 o                         
   4   7  12         41.79         33.43         7.80 o                         
  -8   8  12        759.02        736.26        20.87 o                         
  -7   8  12        143.65        123.20         3.85 o                         
  -6   8  12        687.16        694.96        21.32 o                         
  -5   8  12         19.54         23.20         2.71 o                         
  -4   8  12        866.74        894.84        15.09 o                         
  -3   8  12        142.91        160.62         5.42 o                         
  -2   8  12        371.58        366.21         7.97 o                         
  -1   8  12        489.56        489.97         8.40 o                         
   0   8  12          2.55          8.25         2.54 o                         
   1   8  12        449.21        445.98        12.55 o                         
   2   8  12        394.50        380.41        10.94 o                         
   3   8  12        131.97        133.20         6.62 o                         
   4   8  12        794.12        793.35        44.57 o                         
   5   8  12         21.03         25.63        10.03 o                         
  -7   9  12        127.05        119.22         5.13 o                         
  -6   9  12       1273.43       1276.82        34.98 o                         
  -5   9  12        112.75        105.35         4.58 o                         
  -4   9  12        529.06        540.79        16.81 o                         
  -3   9  12         53.72         54.09         3.14 o                         
  -2   9  12        467.34        488.72         8.34 o                         
  -1   9  12        432.09        445.94        10.24 o                         
   0   9  12        775.57        767.47        23.04 o                         
   1   9  12        425.52        422.48        11.95 o                         
   2   9  12        454.23        464.94        14.69 o                         
   3   9  12         68.62         57.95        12.81 o                         
   4   9  12        456.98        417.82        27.86 o                         
  -5  10  12        459.60        437.26        16.10 o                         
  -4  10  12         59.72         67.79         4.37 o                         
  -3  10  12        271.55        264.57         7.87 o                         
  -2  10  12        250.97        301.41         9.18 o                         
  -1  10  12        115.23        120.45         6.47 o                         
   0  10  12        267.93        243.67         7.33 o                         
   1  10  12         99.56        100.04         7.69 o                         
   2  10  12        266.13        307.50        22.84 o                         
  -3  11  12        141.57        133.50        12.81 o                         
  -2  11  12        534.88        559.52        14.63 o                         
  -1  11  12        783.74        768.26        24.30 o                         
   0  11  12        615.60        670.54        22.98 o                         
   1  11  12        820.27        614.50        35.10 o                         
   1   0  13         40.48         41.14         5.63 o                         
   2   0  13        272.41        274.73        10.49 o                         
   3   0  13        242.38        225.42         7.25 o                         
   4   0  13        917.66        906.50        15.00 o                         
   5   0  13          5.31         11.97         3.53 o                         
   6   0  13        264.96        277.49        10.30 o                         
   7   0  13        404.02        443.66        14.53 o                         
   8   0  13          0.51          4.06         3.20 o                         
   9   0  13        139.61        139.27         7.22 o                         
  10   0  13        202.57        207.27        11.14 o                         
 -10   1  13        832.35        849.57        31.76 o                         
  -9   1  13        106.83        113.76         6.39 o                         
  -8   1  13       1094.62       1127.65        31.71 o                         
  -7   1  13        376.27        371.37        11.66 o                         
  -6   1  13         24.57         19.70         3.80 o                         
  -5   1  13        202.24        201.91         9.24 o                         
  -4   1  13        613.26        619.80        11.57 o                         
  -3   1  13        115.82        125.96         5.66 o                         
  -2   1  13        960.04        982.24        24.16 o                         
  -1   1  13        990.33        994.99        24.76 o                         
   0   1  13        405.32        420.23        14.13 o                         
   1   1  13       1009.45       1005.06        23.64 o                         
   2   1  13        961.82        950.69        23.71 o                         
   3   1  13        137.22        135.14         7.18 o                         
   4   1  13        555.28        576.83        11.51 o                         
   5   1  13        197.75        192.96         8.10 o                         
   6   1  13         11.87         12.10         3.27 o                         
   7   1  13        359.69        357.92        26.19 o                         
   8   1  13       1069.07       1072.51        31.49 o                         
   9   1  13        106.26        111.28         6.82 o                         
  10   1  13        812.19        816.75        29.53 o                         
 -10   2  13        653.29        637.35        25.07 o                         
  -9   2  13         42.52         49.56         3.93 o                         
  -8   2  13        648.87        661.08        48.75 o                         
  -7   2  13        405.65        410.22        13.27 o                         
  -6   2  13        971.35        980.19        24.86 o                         
  -5   2  13        171.22        172.71         8.00 o                         
  -4   2  13        264.55        262.76         7.92 o                         
  -3   2  13        165.57        175.36         6.64 o                         
  -2   2  13        744.62        754.94        15.76 o                         
  -1   2  13        103.14        112.90         7.83 o                         
   0   2  13        888.66        928.66        25.73 o                         
   1   2  13        133.82        141.33         7.56 o                         
   2   2  13        764.57        751.98        16.71 o                         
   3   2  13        117.84        127.94         7.42 o                         
   4   2  13        267.98        260.56        16.49 o                         
   5   2  13        185.10        188.04         8.08 o                         
   6   2  13        951.41        963.25        23.95 o                         
   7   2  13        416.08        429.62        17.55 o                         
   8   2  13        715.37        734.05        21.57 o                         
   9   2  13         43.02         45.06         4.52 o                         
  10   2  13        609.77        649.60        24.52 o                         
  -9   3  13         42.48         61.29         8.36 o                         
  -8   3  13        164.30        158.83         8.43 o                         
  -7   3  13        440.05        441.84        12.25 o                         
  -6   3  13        611.43        649.93        17.21 o                         
  -5   3  13       1350.08       1367.62        23.55 o                         
  -4   3  13        383.50        391.37        13.96 o                         
  -3   3  13        266.58        263.33         7.17 o                         
  -2   3  13       1473.59       1473.32        24.00 o                         
  -1   3  13         89.97         95.34         7.29 o                         
   0   3  13        717.36        692.11        18.93 o                         
   1   3  13        106.40        108.12         7.02 o                         
   2   3  13       1457.01       1473.80        31.67 o                         
   3   3  13        284.22        281.53        10.70 o                         
   4   3  13        380.65        400.20        19.82 o                         
   5   3  13       1385.44       1373.46        42.07 o                         
   6   3  13        645.64        665.59        16.90 o                         
   7   3  13        429.00        442.30        15.26 o                         
   8   3  13        180.28        169.44         8.02 o                         
   9   3  13         24.10         37.33         6.13 o                         
  -9   4  13         76.14         71.87         8.36 o                         
  -8   4  13        233.44        254.27         9.77 o                         
  -7   4  13        171.41        189.49         9.23 o                         
  -6   4  13        773.23        758.97        16.62 o                         
  -5   4  13        286.89        311.87         8.50 o                         
  -4   4  13        317.27        330.87        10.06 o                         
  -3   4  13       1378.70       1338.61        29.04 o                         
  -2   4  13        189.09        213.36         6.43 o                         
  -1   4  13       1190.18       1202.50        24.63 o                         
   0   4  13        128.83        134.94         7.42 o                         
   1   4  13       1179.92       1158.39        24.28 o                         
   2   4  13        173.42        198.34         7.71 o                         
   3   4  13       1422.95       1379.83        44.08 o                         
   4   4  13        293.93        308.60        21.45 o                         
   5   4  13        303.72        317.53        20.06 o                         
   6   4  13        744.84        696.41        36.22 o                         
   7   4  13        164.58        196.68        15.60 o                         
   8   4  13        222.43        209.50        14.49 o                         
   9   4  13         96.85         84.69         7.24 o                         
  -9   5  13          1.42          6.13         3.90 o                         
  -8   5  13        346.44        360.53        12.50 o                         
  -7   5  13         62.97         73.98         4.74 o                         
  -6   5  13         69.91         71.06         4.94 o                         
  -5   5  13        273.29        290.96         7.34 o                         
  -4   5  13        146.61        155.19         5.64 o                         
  -3   5  13         73.62         85.71         4.70 o                         
  -2   5  13        308.46        311.98         7.47 o                         
  -1   5  13        760.70        792.81        16.30 o                         
   0   5  13          3.90          7.53         3.07 o                         
   1   5  13        749.21        753.19        16.01 o                         
   2   5  13        315.62        321.97         9.28 o                         
   3   5  13         60.42         69.23         8.53 o                         
   4   5  13        144.60        149.88        15.04 o                         
   5   5  13        291.92        298.59        16.72 o                         
   7   5  13         62.49         69.09        10.59 o                         
   8   5  13        344.09        348.73        18.94 o                         
   9   5  13          2.03          7.24         2.79 o                         
  -7   6  13        174.36        176.12         6.41 o                         
  -6   6  13        368.83        369.62         9.01 o                         
  -5   6  13        149.67        155.94         4.75 o                         
  -4   6  13          1.13          2.88         2.10 o                         
  -3   6  13        288.21        296.13         7.30 o                         
  -2   6  13        139.20        142.00         5.77 o                         
  -1   6  13        158.94        164.28         6.24 o                         
   0   6  13         95.63        100.43         5.34 o                         
   1   6  13        159.52        162.93         6.48 o                         
   2   6  13        127.27        134.06         7.38 o                         
   3   6  13        278.50        281.95        12.78 o                         
   4   6  13          1.43          7.80         6.13 o                         
   8   6  13        100.50        114.78        11.14 o                         
  -7   7  13        150.18        160.09         7.24 o                         
  -6   7  13        337.07        340.98         8.66 o                         
  -5   7  13        194.56        196.42         5.96 o                         
  -4   7  13       1139.83       1190.99        17.32 o                         
  -3   7  13        404.41        423.49         8.78 o                         
  -2   7  13        251.22        273.43         7.11 o                         
  -1   7  13        158.06        168.23         5.71 o                         
   0   7  13         77.37         82.38         4.43 o                         
   1   7  13        145.53        144.66         7.35 o                         
   2   7  13        261.64        277.36         8.89 o                         
   3   7  13        407.84        409.57        18.20 o                         
  -6   8  13        163.35        172.83         8.32 o                         
  -5   8  13        478.34        460.48        18.86 o                         
  -4   8  13         39.95         43.53         2.31 o                         
  -3   8  13        194.79        179.00         5.14 o                         
  -2   8  13        189.00        199.01         6.00 o                         
  -1   8  13        848.21        852.47        13.49 o                         
   0   8  13         92.50        104.17         5.76 o                         
   1   8  13        870.82        905.63        19.03 o                         
   2   8  13        203.35        209.64         8.63 o                         
   3   8  13        196.96        180.75         9.52 o                         
  -5   9  13        189.13        180.12         7.65 o                         
  -4   9  13         17.88         22.43         2.76 o                         
  -3   9  13        463.42        463.98        10.44 o                         
  -2   9  13        284.59        278.25        13.22 o                         
  -1   9  13        457.47        445.27        19.46 o                         
   0   9  13        943.82        899.82        22.44 o                         
   1   9  13        497.12        442.49        18.40 o                         
   2   9  13        319.90        299.14        21.73 o                         
  -4  10  13         92.44         84.13         7.24 o                         
  -3  10  13       1329.05       1342.47        41.51 o                         
  -2  10  13        227.00        221.44         8.86 o                         
  -1  10  13        329.29        336.71         9.82 o                         
   0  10  13         53.50         49.96         6.02 o                         
   1  10  13        331.80        317.53        18.94 o                         
   0   0  14        318.95        314.41        35.66 o                         
   1   0  14       1378.16       1363.14        26.82 o                         
   2   0  14        338.10        347.51        12.41 o                         
   3   0  14       1077.83       1144.69        25.98 o                         
   4   0  14        877.91        867.77        18.43 o                         
   5   0  14          9.95          9.65         2.45 o                         
   6   0  14          2.05          4.85         2.34 o                         
   7   0  14         75.06         92.20         6.10 o                         
   8   0  14        908.51        945.00        49.31 o                         
   9   0  14         79.58         92.49         6.13 o                         
  -8   1  14        520.81        548.73        16.32 o                         
  -7   1  14         19.77         24.29         4.01 o                         
  -6   1  14       1102.58       1145.82        40.45 o                         
  -5   1  14         75.09         81.96         5.33 o                         
  -4   1  14        327.72        337.38        10.21 o                         
  -3   1  14        134.50        132.97         6.80 o                         
  -2   1  14        201.90        208.90         9.52 o                         
  -1   1  14        434.86        442.54        12.68 o                         
   0   1  14         51.50         71.30         5.81 o                         
   1   1  14        417.03        415.25        16.32 o                         
   2   1  14        203.92        214.82        11.22 o                         
   3   1  14        129.46        126.11         7.15 o                         
   4   1  14        324.68        331.18        14.66 o                         
   5   1  14         92.39         96.15         7.35 o                         
   6   1  14       1160.93       1215.88        89.15 o                         
   7   1  14         28.51         41.23         7.80 o                         
   8   1  14        529.57        563.24        25.07 o                         
   9   1  14         70.02         78.56         5.57 o                         
  -8   2  14        178.95        193.40         8.08 o                         
  -7   2  14        211.70        225.14         8.61 o                         
  -6   2  14        100.65        119.66         6.30 o                         
  -5   2  14        534.95        537.69        12.02 o                         
  -4   2  14        537.29        550.03        11.04 o                         
  -3   2  14        192.50        206.98         8.58 o                         
  -2   2  14         31.00         28.24         4.56 o                         
  -1   2  14        451.84        477.36        13.09 o                         
   0   2  14          3.65          4.14         3.19 o                         
   1   2  14        383.25        407.50        12.51 o                         
   2   2  14         59.03         63.35         6.44 o                         
   3   2  14        194.26        216.94         9.95 o                         
   4   2  14        523.06        543.98        23.60 o                         
   5   2  14        493.02        509.97        21.49 o                         
   6   2  14         89.62        100.32         9.19 o                         
   7   2  14        217.05        220.64        15.04 o                         
   8   2  14        188.60        161.02        11.14 o                         
  -8   3  14        124.00        140.49         6.02 o                         
  -7   3  14         74.63         91.84         5.67 o                         
  -6   3  14        214.19        221.93         8.17 o                         
  -5   3  14        356.89        361.25        12.58 o                         
  -4   3  14         38.70         46.83         3.55 o                         
  -3   3  14        443.62        460.64        11.73 o                         
  -2   3  14        500.16        528.65        11.64 o                         
  -1   3  14        122.24        121.29         7.82 o                         
   0   3  14       2116.60       2071.37        37.19 o                         
   1   3  14        121.88        123.26         6.71 o                         
   2   3  14        523.18        541.39        15.47 o                         
   3   3  14        431.17        453.05        21.67 o                         
   4   3  14         28.42         36.47        11.14 o                         
   5   3  14        368.39        371.59        16.02 o                         
   6   3  14        218.06        252.95        18.39 o                         
   7   3  14         99.12        118.12        10.59 o                         
   8   3  14        139.59        158.24        11.14 o                         
  -8   4  14        606.44        572.71        22.84 o                         
  -7   4  14        283.56        306.88         9.60 o                         
  -6   4  14        379.18        383.09        11.90 o                         
  -5   4  14       1925.62       1878.47        51.80 o                         
  -4   4  14         64.14         75.88         3.94 o                         
  -3   4  14        438.37        463.56        11.37 o                         
  -2   4  14        173.02        169.11         6.68 o                         
  -1   4  14       1057.87       1052.21        19.70 o                         
   0   4  14        708.50        743.71        15.46 o                         
   1   4  14       1038.57       1058.88        23.31 o                         
   2   4  14        144.47        156.50         8.23 o                         
   3   4  14        440.53        477.40        21.47 o                         
   4   4  14         61.66         74.39        11.14 o                         
   5   4  14       1980.56       1904.79        69.09 o                         
   6   4  14        375.01        400.55        23.40 o                         
   7   4  14        260.79        296.36        17.83 o                         
   8   4  14        606.12        629.55        26.74 o                         
  -7   5  14        293.77        302.38         7.87 o                         
  -6   5  14        395.26        425.84         9.86 o                         
  -5   5  14        157.25        164.98         5.00 o                         
  -4   5  14        628.07        639.37        11.29 o                         
  -3   5  14       1007.78       1086.19        19.71 o                         
  -2   5  14       1015.68       1030.13        19.27 o                         
  -1   5  14        122.10        133.31         5.78 o                         
   0   5  14         98.06        108.85         5.47 o                         
   1   5  14        116.90        120.65         5.18 o                         
   2   5  14        966.11        966.53        28.07 o                         
   3   5  14       1013.90        993.81        34.54 o                         
   4   5  14        668.40        685.26        30.64 o                         
   7   5  14        268.32        256.30        16.16 o                         
  -7   6  14         35.34         30.64         5.57 o                         
  -6   6  14         79.82         78.48         4.00 o                         
  -5   6  14        146.93        140.30         4.93 o                         
  -4   6  14        190.13        193.59         6.03 o                         
  -3   6  14         12.33         14.90         2.83 o                         
  -2   6  14        329.63        323.20         8.81 o                         
  -1   6  14        471.03        472.49        12.22 o                         
   0   6  14          0.31          2.18         2.19 o                         
   1   6  14        517.25        515.19        13.87 o                         
   2   6  14        327.62        291.61        13.17 o                         
   3   6  14         12.67         17.25         3.85 o                         
  -6   7  14        474.84        478.12        14.49 o                         
  -5   7  14          8.74         15.76         2.35 o                         
  -4   7  14          7.59         11.00         2.48 o                         
  -3   7  14        118.05        135.94         4.97 o                         
  -2   7  14        151.67        155.41         5.68 o                         
  -1   7  14         80.76         86.85         4.39 o                         
   0   7  14        295.46        271.34         9.85 o                         
   1   7  14         74.31         75.33         4.99 o                         
   2   7  14        138.42        148.95        10.39 o                         
  -5   8  14        346.77        329.44        11.70 o                         
  -4   8  14        542.52        547.74        15.09 o                         
  -3   8  14         45.07         47.01         2.80 o                         
  -2   8  14        116.66        118.28         5.24 o                         
  -1   8  14         82.34         84.18         5.17 o                         
   0   8  14        167.00        176.98         9.00 o                         
   1   8  14         85.66         78.86         6.42 o                         
   2   8  14        114.92        101.40        13.93 o                         
  -3   9  14        704.96        736.52        31.20 o                         
  -2   9  14        178.61        185.64         6.84 o                         
  -1   9  14        264.93        294.71        12.01 o                         
   0   9  14          6.44         10.12         3.29 o                         
   1   9  14        258.82        257.36        27.27 o                         
   1   0  15         58.16         80.52         6.71 o                         
   2   0  15        647.29        648.46        16.78 o                         
   3   0  15         26.04         30.59         4.31 o                         
   4   0  15          9.22          6.16         3.79 o                         
   5   0  15         10.04          7.75         3.31 o                         
   6   0  15        613.14        638.46        29.53 o                         
   7   0  15         14.39         12.81         4.46 o                         
  -7   1  15        273.55        253.51        13.93 o                         
  -6   1  15        177.71        177.87        10.17 o                         
  -5   1  15        450.41        459.47        14.96 o                         
  -4   1  15        165.73        171.85         8.31 o                         
  -3   1  15         10.60         13.48         2.42 o                         
  -2   1  15        217.11        212.11         7.82 o                         
  -1   1  15        478.72        497.69        14.45 o                         
   0   1  15         35.96         46.01         5.64 o                         
   1   1  15        436.92        455.19        14.09 o                         
   2   1  15        202.53        192.51         9.90 o                         
   3   1  15         11.62         15.27         4.83 o                         
   4   1  15        153.45        159.45         9.52 o                         
   5   1  15        425.60        429.21        14.30 o                         
   6   1  15        193.46        198.91        13.93 o                         
   7   1  15        314.04        223.42        13.37 o                         
  -7   2  15        307.21        289.67        13.93 o                         
  -6   2  15        160.19        148.98         8.83 o                         
  -5   2  15       1104.21       1166.86       100.29 o                         
  -4   2  15        366.28        343.37        10.31 o                         
  -3   2  15        971.84        973.75        18.14 o                         
  -2   2  15         22.55         25.23         3.28 o                         
  -1   2  15        287.78        293.95         9.37 o                         
   0   2  15          0.69          1.18         3.26 o                         
   1   2  15        295.02        287.71        10.52 o                         
   2   2  15         36.26         39.13         4.53 o                         
   3   2  15       1036.58       1019.13        34.28 o                         
   4   2  15        368.78        338.27        16.14 o                         
   5   2  15       1088.53       1143.95        52.37 o                         
   6   2  15        155.28        164.36        13.37 o                         
   7   2  15        312.83        244.04        14.49 o                         
  -7   3  15        412.37        465.18        18.39 o                         
  -6   3  15        312.32        299.93        25.91 o                         
  -5   3  15        215.11        229.25        10.37 o                         
  -4   3  15        151.66        141.89         6.53 o                         
  -3   3  15        428.18        432.02        10.20 o                         
  -2   3  15        324.81        322.34         9.80 o                         
  -1   3  15       2141.06       2249.47        40.47 o                         
   0   3  15        147.51        147.55         6.21 o                         
   1   3  15       2148.31       2197.09        42.89 o                         
   2   3  15        337.67        321.67        10.01 o                         
   3   3  15        413.30        425.60        42.07 o                         
   4   3  15        147.13        143.82        10.55 o                         
   6   3  15        297.59        313.63        18.39 o                         
   7   3  15        418.08        350.96        18.94 o                         
  -6   4  15         96.24        101.47         5.78 o                         
  -5   4  15         49.74         55.67         4.17 o                         
  -4   4  15        557.72        580.81        17.85 o                         
  -3   4  15        587.40        606.01        12.45 o                         
  -2   4  15        321.30        328.16         8.84 o                         
  -1   4  15        513.87        533.79        12.93 o                         
   0   4  15        722.20        752.80        19.71 o                         
   1   4  15        551.15        577.31        13.36 o                         
   2   4  15        332.96        366.61        17.92 o                         
   3   4  15        592.26        610.22        22.98 o                         
   4   4  15        548.13        582.74        31.20 o                         
  -6   5  15         58.77         73.35         4.94 o                         
  -5   5  15         48.09         50.04         4.58 o                         
  -4   5  15        202.55        211.77        11.10 o                         
  -3   5  15         97.62         95.28         4.87 o                         
  -2   5  15        578.23        560.53        11.69 o                         
  -1   5  15         12.29         17.64         2.84 o                         
   0   5  15         32.00         28.98         3.00 o                         
   1   5  15         14.44         17.24         4.46 o                         
   2   5  15        606.09        559.27        22.01 o                         
   3   5  15         96.75         93.60        11.70 o                         
  -5   6  15         21.65         25.07         5.01 o                         
  -4   6  15        246.15        233.17         7.52 o                         
  -3   6  15         11.55         14.94         1.94 o                         
  -2   6  15          4.53          6.49         2.31 o                         
  -1   6  15         45.49         49.03         3.97 o                         
   0   6  15         57.96         49.04         5.72 o                         
   1   6  15         44.12         52.16         7.67 o                         
   2   6  15          4.23          3.90         4.46 o                         
  -4   7  15        226.23        222.85        15.60 o                         
  -3   7  15         99.60         93.82         5.44 o                         
  -2   7  15          2.39          4.12         1.58 o                         
  -1   7  15        162.66        177.57         8.00 o                         
   0   7  15         23.57         19.58         3.42 o                         
   1   7  15        144.91        130.18         9.54 o                         
  -2   8  15         80.08         82.46         6.69 o                         
  -1   8  15         18.02         15.60         3.33 o                         
   0   8  15         25.29         30.64         7.24 o                         
   1   8  15         21.59         24.52         6.69 o                         
   0   0  16        726.57        730.20        24.90 o                         
   1   0  16         44.70         39.97         4.55 o                         
   2   0  16          0.64          1.95         2.23 o                         
   3   0  16        432.55        405.61        38.47 o                         
   4   0  16          9.20         14.99         3.58 o                         
   5   0  16         49.57         52.37         7.80 o                         
   6   0  16         45.79         52.37         6.69 o                         
  -6   1  16        322.45        280.20        14.49 o                         
  -5   1  16         77.46         74.66         7.80 o                         
  -4   1  16        147.57        169.78         8.09 o                         
  -3   1  16        141.18        136.66         7.58 o                         
  -2   1  16         83.56         84.76         6.27 o                         
  -1   1  16        580.10        535.12        22.04 o                         
   0   1  16          9.81         13.93         3.09 o                         
   1   1  16        560.52        520.05        17.05 o                         
   2   1  16         79.87         71.87         6.07 o                         
   3   1  16        163.22        155.25        23.96 o                         
   4   1  16        125.58        117.01        12.81 o                         
   5   1  16         89.99         69.09         7.80 o                         
  -6   2  16        151.75        158.24        10.03 o                         
  -5   2  16        210.24        212.43         9.83 o                         
  -4   2  16        435.78        415.03        31.52 o                         
  -3   2  16         44.13         41.95         4.44 o                         
  -2   2  16        503.07        513.32        12.94 o                         
  -1   2  16         90.54         84.44         5.67 o                         
   0   2  16          7.04         14.95         3.51 o                         
   1   2  16         73.87         59.85         4.93 o                         
   2   2  16        507.40        466.66        15.18 o                         
   3   2  16         37.47         38.44         6.10 o                         
   4   2  16        434.61        379.93        22.84 o                         
  -5   3  16        141.97        136.53         7.80 o                         
  -4   3  16        207.93        192.63        12.51 o                         
  -3   3  16         16.15         12.74         2.69 o                         
  -2   3  16        187.99        186.03         7.24 o                         
  -1   3  16         97.90        111.14         6.14 o                         
   0   3  16        579.29        596.48        33.13 o                         
   1   3  16         92.27        105.69         7.67 o                         
   2   3  16        217.01        189.13        10.83 o                         
   3   3  16         17.12          8.36         6.69 o                         
  -5   4  16         41.32         21.17         4.46 o                         
  -4   4  16        202.41        185.67         7.44 o                         
  -3   4  16        270.64        251.98         8.03 o                         
  -2   4  16        693.07        713.08        16.12 o                         
  -1   4  16        546.54        554.68        14.56 o                         
   0   4  16       1321.62       1191.03        48.35 o                         
   1   4  16        494.65        472.42        25.63 o                         
   2   4  16        733.03        769.26        24.78 o                         
   3   4  16        259.44        266.33        18.94 o                         
  -4   5  16        146.09        133.41        12.26 o                         
  -3   5  16        863.60        848.38        47.15 o                         
  -2   5  16         86.55         95.04         4.50 o                         
  -1   5  16        467.96        498.82        14.28 o                         
   0   5  16        604.99        654.60        21.97 o                         
   1   5  16        462.57        457.41        38.17 o                         
   2   5  16         81.36         69.65         8.91 o                         
  -1   6  16          1.36          5.85         2.76 o                         
   0   6  16         52.03         43.97         5.31 o                         
   1   6  16          4.25         14.49         5.57 o                         
   1   0  17         50.42         49.09         4.51 o                         
   2   0  17        121.74        115.11         7.76 o                         
   3   0  17        161.86        146.54        10.59 o                         
  -3   1  17        173.85        121.46         9.47 o                         
  -2   1  17        196.72        186.00        10.86 o                         
  -1   1  17        130.86        115.74         8.85 o                         
   0   1  17         24.79         25.41         3.05 o                         
   1   1  17        124.89        101.84        14.49 o                         
   2   1  17        199.88        163.23         8.91 o                         
   3   1  17        202.65        163.81        10.59 o                         
  -3   2  17        317.27        298.03        14.49 o                         
  -2   2  17       1315.25       1227.89        44.57 o                         
  -1   2  17         85.96         79.67         5.39 o                         
   0   2  17        996.26       1046.50        30.09 o                         
   1   2  17         81.77         62.72         5.47 o                         
   2   2  17       1277.35       1254.08        46.80 o                         
  -2   3  17        754.46        772.18        27.86 o                         
  -1   3  17        141.22        148.76         8.91 o                         
   0   3  17          9.55         11.70         4.46 o                         
   1   3  17        139.79        137.62        11.14 o                         
   2   3  17        728.02        771.62        31.76 o                         
   0   4  17        673.59        635.12        25.07 o                         
   1   4  17        229.49        227.88        13.37 o                         
                                                                                
