# Supplementary material for: A mixed phosphine sulfide/selenide structure as an instructional example for how to evaluate the quality of a model
Source: Acta Crystallogr E Crystallogr Commun. 2023 Mar 28;79(Pt 4):246–53. doi: 10.1107/S2056989023002700 (PMC10088320; doi:10.1107/S2056989023002700)
Supplement: Supplementary file 4 [file e-79-00246-sup4.txt]

TITL GVS415aLT_0m in P2(1)2(1)2(1)
    gvs415alt_se.res
    created by SHELXL-2019/2 at 14:08:11 on 14-Dec-2022
CELL 1.54178 12.2833 13.1643 14.2478 90 90 90
ZERR 4 0.0002 0.0002 0.0002 0 0 0
LATT -1
SYMM 0.5+X,0.5-Y,-Z
SYMM -X,0.5+Y,0.5-Z
SYMM 0.5-X,-Y,0.5+Z
SFAC C H P Se
UNIT 104 88 8 4

L.S. 12
PLAN  6 0 0
SIZE 0.34 0.448 0.488
TEMP -100.15
CONF
HTAB
BOND $H
MORE -1
fmap 2
acta
REM <olex2.extras>
REM <HklSrc "%./GVS415aLT_0m.hkl">
REM </olex2.extras>

WGHT    0.098000    3.878500
FVAR       0.15569   0.52609
PART 1
SE1A  4    0.559038    0.373470    0.130178    21.00000    0.02947    0.01810 =
         0.03014   -0.00145    0.00618    0.00519

PART 2
SE1B  4    0.393966    0.812976   -0.040974   -21.00000    0.02381    0.01435 =
         0.02758   -0.00267   -0.00142    0.00607

PART 0
P1    3    0.538546    0.526280    0.156887    11.00000    0.02824    0.02936 =
         0.03381    0.00252    0.00231    0.00219
P2    3    0.445432    0.669968   -0.072062    11.00000    0.02894    0.02961 =
         0.03005    0.00019    0.00038    0.00045
C1    1    0.603197    0.604064    0.068493    11.00000    0.02814    0.03946 =
         0.03461   -0.00179    0.00109   -0.00262
AFIX  43
H1    2    0.677775    0.615950    0.082325    11.00000   -1.20000
AFIX   0
C2    1    0.573071    0.648803   -0.010793    11.00000    0.02952    0.03293 =
         0.03530   -0.00178    0.00076   -0.00020
AFIX  43
H2    2    0.633285    0.676734   -0.043732    11.00000   -1.20000
AFIX   0
C3    1    0.612226    0.566265    0.262703    11.00000    0.02703    0.03589 =
         0.03098    0.00263    0.00212    0.00351
C4    1    0.642069    0.667771    0.275351    11.00000    0.05627    0.03953 =
         0.04101    0.00464   -0.01763    0.00276
AFIX  43
H4    2    0.623834    0.717198    0.229383    11.00000   -1.20000
AFIX   0
C5    1    0.698078    0.695524    0.354929    11.00000    0.05658    0.04396 =
         0.05215    0.00127   -0.01496    0.00496
AFIX  43
H5    2    0.716773    0.764734    0.364771    11.00000   -1.20000
AFIX   0
C6    1    0.726932    0.624181    0.419814    11.00000    0.03798    0.06583 =
         0.03174    0.00182   -0.00217    0.00978
AFIX  43
H6    2    0.768191    0.643573    0.473289    11.00000   -1.20000
AFIX   0
C7    1    0.696590    0.524188    0.408244    11.00000    0.03916    0.05296 =
         0.04222    0.01574   -0.00313    0.00231
AFIX  43
H7    2    0.714327    0.475036    0.454607    11.00000   -1.20000
AFIX   0
C8    1    0.639973    0.496132    0.328317    11.00000    0.03504    0.03939 =
         0.04438    0.01188   -0.00218    0.00317
AFIX  43
H8    2    0.620324    0.427022    0.319294    11.00000   -1.20000
AFIX   0
C9    1    0.399636    0.566441    0.173340    11.00000    0.02554    0.03370 =
         0.03056   -0.00258    0.00073    0.00299
C10   1    0.318452    0.493323    0.176176    11.00000    0.03722    0.03465 =
         0.03948   -0.00081    0.00666   -0.00504
AFIX  43
H10   2    0.336211    0.423388    0.170169    11.00000   -1.20000
AFIX   0
C11   1    0.210881    0.523355    0.187890    11.00000    0.03003    0.05634 =
         0.04439    0.00146    0.00546   -0.00956
AFIX  43
H11   2    0.154633    0.473829    0.188526    11.00000   -1.20000
AFIX   0
C12   1    0.185268    0.625047    0.198636    11.00000    0.03216    0.05537 =
         0.04282   -0.00679    0.00549    0.00588
AFIX  43
H12   2    0.111753    0.645089    0.207911    11.00000   -1.20000
AFIX   0
C13   1    0.267358    0.698053    0.195848    11.00000    0.03972    0.04041 =
         0.04433   -0.00357    0.00349    0.00703
AFIX  43
H13   2    0.249684    0.767841    0.203322    11.00000   -1.20000
AFIX   0
C14   1    0.371945    0.669916    0.182557    11.00000    0.03409    0.03516 =
         0.04246   -0.00234    0.00011   -0.00424
AFIX  43
H14   2    0.427286    0.720212    0.179392    11.00000   -1.20000
AFIX   0
C15   1    0.487161    0.655876   -0.194076    11.00000    0.02588    0.04262 =
         0.03069   -0.00566    0.00147   -0.00513
C16   1    0.559013    0.578608   -0.221402    11.00000    0.03636    0.04518 =
         0.04314   -0.00729   -0.00027   -0.00038
AFIX  43
H16   2    0.588039    0.533306   -0.175931    11.00000   -1.20000
AFIX   0
C17   1    0.587020    0.568792   -0.313484    11.00000    0.03998    0.07238 =
         0.05216   -0.02276    0.00982   -0.00747
AFIX  43
H17   2    0.637339    0.517633   -0.331639    11.00000   -1.20000
AFIX   0
C18   1    0.543363    0.632009   -0.380475    11.00000    0.04454    0.08705 =
         0.03536   -0.00317    0.00860   -0.01777
AFIX  43
H18   2    0.559918    0.621940   -0.444938    11.00000   -1.20000
AFIX   0
C19   1    0.476493    0.708858   -0.353924    11.00000    0.05606    0.07019 =
         0.03283    0.00707   -0.00343   -0.02145
AFIX  43
H19   2    0.449568    0.754478   -0.400080    11.00000   -1.20000
AFIX   0
C20   1    0.446561    0.722274   -0.260783    11.00000    0.04247    0.04226 =
         0.03937    0.00676   -0.00579   -0.00636
AFIX  43
H20   2    0.399128    0.775990   -0.243169    11.00000   -1.20000
AFIX   0
C21   1    0.346309    0.569801   -0.057383    11.00000    0.03206    0.03470 =
         0.03314   -0.00179    0.00312   -0.00439
C22   1    0.377066    0.468062   -0.061701    11.00000    0.04510    0.04146 =
         0.03719    0.00095    0.00630    0.00103
AFIX  43
H22   2    0.451969    0.450291   -0.064191    11.00000   -1.20000
AFIX   0
C23   1    0.298260    0.392917   -0.062356    11.00000    0.06790    0.03590 =
         0.04277   -0.00647    0.01305   -0.01263
AFIX  43
H23   2    0.319050    0.323480   -0.065267    11.00000   -1.20000
AFIX   0
C24   1    0.188951    0.418988   -0.058761    11.00000    0.05043    0.05718 =
         0.05085   -0.00633    0.00985   -0.02791
AFIX  43
H24   2    0.135160    0.367166   -0.060361    11.00000   -1.20000
AFIX   0
C25   1    0.157338    0.519942   -0.052854    11.00000    0.03529    0.06540 =
         0.05168   -0.00583    0.00579   -0.01011
AFIX  43
H25   2    0.082373    0.537166   -0.048892    11.00000   -1.20000
AFIX   0
C26   1    0.236078    0.595664   -0.052772    11.00000    0.03794    0.04396 =
         0.03668   -0.00298    0.00328   -0.00228
AFIX  43
H26   2    0.215017    0.665016   -0.049584    11.00000   -1.20000
AFIX   0
HKLF 4


REM  GVS415aLT_0m in P2(1)2(1)2(1)
REM wR2 = 0.1653, GooF = S = 1.174, Restrained GooF = 1.174 for all data
REM R1 = 0.0494 for 4155 Fo > 4sig(Fo) and 0.0496 for all 4187 data
REM 272 parameters refined using 0 restraints

END  
     
WGHT      0.0981      3.8783 

REM Instructions for potential hydrogen bonds
EQIV $1 x+1/2, -y+3/2, -z
HTAB C1 Se1B_$1
HTAB C8 Se1A
HTAB C10 Se1A
HTAB C20 Se1B
HTAB C26 Se1B

REM Highest difference peak  0.858,  deepest hole -0.876,  1-sigma level  0.121
Q1    1   0.5392  0.3786  0.1019  11.00000  0.05    0.86
Q2    1   0.3687  0.8041 -0.0530  11.00000  0.05    0.83
Q3    1   0.3930  0.8366 -0.0321  11.00000  0.05    0.81
Q4    1   0.4202  0.8083 -0.0382  11.00000  0.05    0.80
Q5    1   0.5921  0.3748  0.1309  11.00000  0.05    0.78
Q6    1   0.5397  0.3697  0.1451  11.00000  0.05    0.75

  REM The information below was added by Olex2.
  REM
  REM R1 = 0.0494 for 4155 Fo > 4sig(Fo) and 0.0496 for all 24348 data
  REM 272 parameters refined using n/a restraints
  REM Highest difference peak 0.86, deepest hole -0.88
  REM Mean Shift 0, Max Shift 0.000.

  REM +++ Tabular Listing of Refinement Information +++
  REM R1_all = 0.0496
  REM R1_gt = 0.0494
  REM wR_ref = 0.1653
  REM GOOF = 1.174
  REM Shift_max = 0.000
  REM Shift_mean = 0
  REM Reflections_all = 24348
  REM Reflections_gt = 4155
  REM Parameters = 272
  REM Hole = -0.88
  REM Peak = 0.86
  REM Flack = 0.021(7)

  
