# Supplementary material for: A mixed phosphine sulfide/selenide structure as an instructional example for how to evaluate the quality of a model
Source: Acta Crystallogr E Crystallogr Commun. 2023 Mar 28;79(Pt 4):246–53. doi: 10.1107/S2056989023002700 (PMC10088320; doi:10.1107/S2056989023002700)
Supplement: Supplementary file 5 [file e-79-00246-sup5.txt]

TITL GVS415aLT_0m in P2(1)2(1)2(1)
    gvs415alt_se.res
    created by SHELXL-2019/2 at 14:41:58 on 14-Dec-2022
CELL 1.54178 12.2833 13.1643 14.2478 90 90 90
ZERR 4 0.0002 0.0002 0.0002 0 0 0
LATT -1
SYMM 0.5+X,0.5-Y,-Z
SYMM -X,0.5+Y,0.5-Z
SYMM 0.5-X,-Y,0.5+Z
SFAC C H P Se
UNIT 104 88 8 8

L.S. 12
PLAN  5 0 0
SIZE 0.34 0.448 0.488
TEMP -100.15
CONF
HTAB
BOND $H
MORE -1
fmap 2
acta
REM <olex2.extras>
REM <HklSrc "%./GVS415aLT_0m.hkl">
REM </olex2.extras>

WGHT    0.152700   10.219100
FVAR       0.10285
SE1   4    0.558714    0.373452    0.130066    11.00000    0.04348    0.03121 =
         0.04393   -0.00131    0.00672    0.00616
SE2   4    0.394005    0.812848   -0.040935    11.00000    0.04342    0.03356 =
         0.04594   -0.00140   -0.00100    0.00633
P1    3    0.538147    0.526076    0.156800    11.00000    0.00693    0.00591 =
         0.01041    0.00173    0.00229    0.00270
P2    3    0.445309    0.670261   -0.072327    11.00000    0.00729    0.00637 =
         0.00935   -0.00047   -0.00017   -0.00015
C1    1    0.604579    0.602558    0.068914    11.00000    0.00305    0.01430 =
         0.01430    0.00198    0.00122   -0.00061
AFIX  43
H1    2    0.679200    0.614457    0.082563    11.00000   -1.20000
AFIX   0
C2    1    0.572169    0.646978   -0.012299    11.00000    0.00366    0.01324 =
         0.01353   -0.00052    0.00152   -0.00250
AFIX  43
H2    2    0.632353    0.672698   -0.046780    11.00000   -1.20000
AFIX   0
C3    1    0.611768    0.566808    0.260473    11.00000    0.00664    0.01402 =
         0.01028    0.00564    0.00062    0.00433
C4    1    0.640861    0.667432    0.274570    11.00000    0.02160    0.01454 =
         0.02117    0.00751   -0.00758    0.00307
AFIX  43
H4    2    0.621593    0.717144    0.229181    11.00000   -1.20000
AFIX   0
C5    1    0.697869    0.696212    0.354373    11.00000    0.03410    0.01910 =
         0.02126   -0.00314   -0.01131    0.00158
AFIX  43
H5    2    0.716444    0.765540    0.363658    11.00000   -1.20000
AFIX   0
C6    1    0.727985    0.623953    0.420917    11.00000    0.01561    0.03271 =
         0.01136    0.00445   -0.00592    0.00449
AFIX  43
H6    2    0.769199    0.642926    0.474545    11.00000   -1.20000
AFIX   0
C7    1    0.697073    0.525076    0.407579    11.00000    0.01745    0.03109 =
         0.01523    0.01641   -0.00290    0.00652
AFIX  43
H7    2    0.716414    0.475832    0.453378    11.00000   -1.20000
AFIX   0
C8    1    0.638685    0.494651    0.329687    11.00000    0.01693    0.01707 =
         0.02161    0.01347    0.00547    0.00625
AFIX  43
H8    2    0.616904    0.425804    0.322849    11.00000   -1.20000
AFIX   0
C9    1    0.399351    0.565977    0.172019    11.00000    0.00825    0.00789 =
         0.00801    0.00034    0.00317   -0.00272
C10   1    0.317809    0.494039    0.175902    11.00000    0.01412    0.01171 =
         0.01883   -0.00091    0.00236   -0.00349
AFIX  43
H10   2    0.335133    0.424063    0.169383    11.00000   -1.20000
AFIX   0
C11   1    0.210422    0.523739    0.189327    11.00000    0.00717    0.02345 =
         0.03109   -0.00127    0.00718   -0.00801
AFIX  43
H11   2    0.154501    0.473973    0.192021    11.00000   -1.20000
AFIX   0
C12   1    0.184681    0.625152    0.198756    11.00000    0.00522    0.03700 =
         0.02285   -0.00107    0.00711    0.00237
AFIX  43
H12   2    0.110860    0.645059    0.206312    11.00000   -1.20000
AFIX   0
C13   1    0.264753    0.697224    0.197296    11.00000    0.01205    0.01835 =
         0.02514   -0.00222    0.00321    0.00682
AFIX  43
H13   2    0.246200    0.766749    0.205258    11.00000   -1.20000
AFIX   0
C14   1    0.375179    0.669400    0.184034    11.00000    0.01476    0.00779 =
         0.02143   -0.00066    0.00064    0.00358
AFIX  43
H14   2    0.431123    0.719223    0.183299    11.00000   -1.20000
AFIX   0
C15   1    0.488463    0.656561   -0.193485    11.00000    0.00834    0.01730 =
         0.01124    0.00172   -0.00456   -0.00914
C16   1    0.558363    0.579424   -0.220614    11.00000    0.01472    0.02711 =
         0.01337   -0.00917    0.00040    0.00288
AFIX  43
H16   2    0.587208    0.533845   -0.175294    11.00000   -1.20000
AFIX   0
C17   1    0.586358    0.569149   -0.316251    11.00000    0.01312    0.05131 =
         0.02496   -0.01655    0.00703    0.00105
AFIX  43
H17   2    0.635146    0.517097   -0.335321    11.00000   -1.20000
AFIX   0
C18   1    0.543393    0.633980   -0.381535    11.00000    0.02206    0.05419 =
         0.01478   -0.00507    0.00499   -0.02011
AFIX  43
H18   2    0.561422    0.626146   -0.445970    11.00000   -1.20000
AFIX   0
C19   1    0.474936    0.709593   -0.354316    11.00000    0.03933    0.04208 =
         0.00996    0.00791    0.00328   -0.02133
AFIX  43
H19   2    0.446275    0.754286   -0.400468    11.00000   -1.20000
AFIX   0
C20   1    0.445923    0.723311   -0.261859    11.00000    0.01958    0.01797 =
         0.01643    0.00440   -0.00635   -0.00707
AFIX  43
H20   2    0.398101    0.776768   -0.244349    11.00000   -1.20000
AFIX   0
C21   1    0.346065    0.569201   -0.057148    11.00000    0.00933    0.00894 =
         0.01031    0.00008   -0.00051    0.00059
C22   1    0.377400    0.467585   -0.062380    11.00000    0.02190    0.00747 =
         0.02207   -0.00546    0.00789   -0.00222
AFIX  43
H22   2    0.452203    0.449507   -0.065193    11.00000   -1.20000
AFIX   0
C23   1    0.297070    0.393224   -0.063402    11.00000    0.03142    0.02100 =
         0.02299   -0.00219    0.00655   -0.01092
AFIX  43
H23   2    0.317275    0.323672   -0.066973    11.00000   -1.20000
AFIX   0
C24   1    0.189284    0.418960   -0.059329    11.00000    0.03145    0.03256 =
         0.02119   -0.00673    0.00828   -0.02126
AFIX  43
H24   2    0.135417    0.367178   -0.059603    11.00000   -1.20000
AFIX   0
C25   1    0.158279    0.519322   -0.054836    11.00000    0.00990    0.04106 =
         0.03402   -0.00742    0.00131   -0.01439
AFIX  43
H25   2    0.083125    0.536301   -0.053537    11.00000   -1.20000
AFIX   0
C26   1    0.236195    0.596275   -0.052176    11.00000    0.00639    0.02322 =
         0.02529   -0.00171    0.00427    0.00067
AFIX  43
H26   2    0.215104    0.665487   -0.047104    11.00000   -1.20000
AFIX   0
HKLF 4


REM  GVS415aLT_0m in P2(1)2(1)2(1)
REM wR2 = 0.2109, GooF = S = 1.110, Restrained GooF = 1.110 for all data
REM R1 = 0.0632 for 4155 Fo > 4sig(Fo) and 0.0634 for all 4187 data
REM 271 parameters refined using 0 restraints

END  
     
WGHT      0.1532     10.0663 

REM Instructions for potential hydrogen bonds
EQIV $1 x+1/2, -y+3/2, -z
HTAB C1 Se2_$1
HTAB C8 Se1
HTAB C10 Se1
HTAB C20 Se2
HTAB C26 Se2

REM Highest difference peak  1.735,  deepest hole -1.525,  1-sigma level  0.228
Q1    1   0.3616  0.5423  0.1759  11.00000  0.05    1.04
Q2    1   0.3848  0.6177  0.1857  11.00000  0.05    0.85
Q3    1   0.6171  0.6175  0.2668  11.00000  0.05    0.84
Q4    1   0.4507  0.6959 -0.2434  11.00000  0.05    0.80
Q5    1   0.3567  0.5048 -0.0636  11.00000  0.05    0.80

  REM The information below was added by Olex2.
  REM
  REM R1 = 0.0632 for 4155 Fo > 4sig(Fo) and 0.0634 for all 24348 data
  REM 271 parameters refined using n/a restraints
  REM Highest difference peak 1.74, deepest hole -1.53
  REM Mean Shift 0, Max Shift 0.000.

  REM +++ Tabular Listing of Refinement Information +++
  REM R1_all = 0.0634
  REM R1_gt = 0.0632
  REM wR_ref = 0.2109
  REM GOOF = 1.110
  REM Shift_max = 0.000
  REM Shift_mean = 0
  REM Reflections_all = 24348
  REM Reflections_gt = 4155
  REM Parameters = 271
  REM Hole = -1.53
  REM Peak = 1.74
  REM Flack = -0.019(7)

  
