# Supplementary material for: A mixed phosphine sulfide/selenide structure as an instructional example for how to evaluate the quality of a model
Source: Acta Crystallogr E Crystallogr Commun. 2023 Mar 28;79(Pt 4):246–53. doi: 10.1107/S2056989023002700 (PMC10088320; doi:10.1107/S2056989023002700)
Supplement: Supplementary file 6 [file e-79-00246-sup6.txt]

TITL GVS415aLT_0m in P2(1)2(1)2(1)
    gvs415alt_se.res
    created by SHELXL-2019/2 at 15:23:54 on 14-Dec-2022
CELL 1.54178 12.2833 13.1643 14.2478 90 90 90
ZERR 4 0.0002 0.0002 0.0002 0 0 0
LATT -1
SYMM 0.5+X,0.5-Y,-Z
SYMM -X,0.5+Y,0.5-Z
SYMM 0.5-X,-Y,0.5+Z
SFAC C H P Se
UNIT 104 88 8 5.47

L.S. 12
PLAN  6 0 0
SIZE 0.34 0.448 0.488
TEMP -100.15
CONF
HTAB
BOND $H
MORE -1
fmap 2
acta
REM <olex2.extras>
REM <HklSrc "%./GVS415aLT_0m.hkl">
REM </olex2.extras>

WGHT    0.033500    0.727700
FVAR       0.13284
PART 1
SE1A  4    0.558861    0.373410    0.130175     0.71211    0.03839    0.02601 =
         0.03887   -0.00135    0.00631    0.00590
SE1B  4    0.393996    0.812929   -0.040968     0.65549    0.03392    0.02358 =
         0.03661   -0.00227   -0.00134    0.00627
PART 0
P1    3    0.538461    0.526194    0.156775    11.00000    0.01948    0.02022 =
         0.02426    0.00242    0.00220    0.00253
P2    3    0.445431    0.670082   -0.072098    11.00000    0.01976    0.02018 =
         0.02145   -0.00003    0.00016    0.00022
C1    1    0.603649    0.603362    0.068395    11.00000    0.01727    0.02920 =
         0.02611    0.00107    0.00166   -0.00305
AFIX  43
H1    2    0.678261    0.615304    0.082047    11.00000   -1.20000
AFIX   0
C2    1    0.572572    0.647693   -0.011404    11.00000    0.01781    0.02654 =
         0.02543   -0.00150    0.00129   -0.00162
AFIX  43
H2    2    0.632820    0.674455   -0.045117    11.00000   -1.20000
AFIX   0
C3    1    0.611866    0.566983    0.261332    11.00000    0.01959    0.02674 =
         0.02332    0.00349    0.00210    0.00504
C4    1    0.641538    0.667361    0.274593    11.00000    0.04045    0.02814 =
         0.03402    0.00660   -0.01073    0.00257
AFIX  43
H4    2    0.622394    0.717011    0.229108    11.00000   -1.20000
AFIX   0
C5    1    0.699374    0.695785    0.354420    11.00000    0.04582    0.03358 =
         0.03880    0.00012   -0.01100    0.00190
AFIX  43
H5    2    0.719642    0.764786    0.363138    11.00000   -1.20000
AFIX   0
C6    1    0.727415    0.624212    0.420959    11.00000    0.02638    0.04893 =
         0.02478    0.00174   -0.00416    0.00593
AFIX  43
H6    2    0.767500    0.643396    0.475156    11.00000   -1.20000
AFIX   0
C7    1    0.696647    0.524906    0.407849    11.00000    0.02991    0.04739 =
         0.03133    0.01791   -0.00195    0.00766
AFIX  43
H7    2    0.715288    0.475619    0.453826    11.00000   -1.20000
AFIX   0
C8    1    0.639349    0.495364    0.329436    11.00000    0.02833    0.03106 =
         0.03459    0.01213    0.00268    0.00401
AFIX  43
H8    2    0.618579    0.426351    0.321736    11.00000   -1.20000
AFIX   0
C9    1    0.399273    0.566677    0.172591    11.00000    0.01923    0.02327 =
         0.02162    0.00051    0.00250    0.00018
C10   1    0.317658    0.494167    0.176181    11.00000    0.02706    0.02579 =
         0.03070   -0.00053    0.00455   -0.00498
AFIX  43
H10   2    0.335257    0.424195    0.170193    11.00000   -1.20000
AFIX   0
C11   1    0.210311    0.523734    0.188511    11.00000    0.02332    0.04187 =
         0.03954   -0.00210    0.00728   -0.00879
AFIX  43
H11   2    0.154181    0.474114    0.190014    11.00000   -1.20000
AFIX   0
C12   1    0.185053    0.625059    0.198582    11.00000    0.01993    0.04998 =
         0.03428   -0.00161    0.00544    0.00644
AFIX  43
H12   2    0.111371    0.645104    0.206804    11.00000   -1.20000
AFIX   0
C13   1    0.266040    0.697685    0.196811    11.00000    0.02913    0.02963 =
         0.03820   -0.00441    0.00250    0.00814
AFIX  43
H13   2    0.248115    0.767322    0.205007    11.00000   -1.20000
AFIX   0
C14   1    0.373629    0.669149    0.183077    11.00000    0.02544    0.02590 =
         0.03227   -0.00129    0.00018   -0.00180
AFIX  43
H14   2    0.429378    0.719110    0.180842    11.00000   -1.20000
AFIX   0
C15   1    0.488371    0.656869   -0.194096    11.00000    0.01928    0.03156 =
         0.02232   -0.00213   -0.00081   -0.00759
C16   1    0.558866    0.579070   -0.220934    11.00000    0.02533    0.04113 =
         0.03121   -0.00854    0.00007   -0.00114
AFIX  43
H16   2    0.587625    0.533844   -0.175273    11.00000   -1.20000
AFIX   0
C17   1    0.586786    0.568138   -0.315009    11.00000    0.02843    0.06342 =
         0.04318   -0.02017    0.00733   -0.00318
AFIX  43
H17   2    0.635584    0.515893   -0.333605    11.00000   -1.20000
AFIX   0
C18   1    0.543768    0.632980   -0.381280    11.00000    0.03672    0.07938 =
         0.02521   -0.00699    0.00672   -0.02344
AFIX  43
H18   2    0.561816    0.624326   -0.445621    11.00000   -1.20000
AFIX   0
C19   1    0.475312    0.709628   -0.354934    11.00000    0.04473    0.05797 =
         0.02446    0.00881   -0.00193   -0.01755
AFIX  43
H19   2    0.446898    0.754509   -0.401044    11.00000   -1.20000
AFIX   0
C20   1    0.446842    0.722551   -0.261226    11.00000    0.03256    0.03180 =
         0.03069    0.00210   -0.00370   -0.00675
AFIX  43
H20   2    0.399250    0.776031   -0.243318    11.00000   -1.20000
AFIX   0
C21   1    0.346077    0.569562   -0.057348    11.00000    0.02381    0.02476 =
         0.02173   -0.00090    0.00146   -0.00311
C22   1    0.376969    0.467951   -0.061648    11.00000    0.03277    0.02623 =
         0.03184   -0.00145    0.00646   -0.00005
AFIX  43
H22   2    0.451848    0.450098   -0.064182    11.00000   -1.20000
AFIX   0
C23   1    0.297610    0.392858   -0.062208    11.00000    0.04843    0.02922 =
         0.03435   -0.00329    0.00829   -0.00880
AFIX  43
H23   2    0.318269    0.323369   -0.064734    11.00000   -1.20000
AFIX   0
C24   1    0.189248    0.418714   -0.059121    11.00000    0.04553    0.04539 =
         0.03680   -0.00647    0.00848   -0.02470
AFIX  43
H24   2    0.135387    0.366943   -0.060388    11.00000   -1.20000
AFIX   0
C25   1    0.157939    0.519775   -0.054171    11.00000    0.02494    0.05946 =
         0.04434   -0.00710    0.00430   -0.01143
AFIX  43
H25   2    0.082903    0.537083   -0.051862    11.00000   -1.20000
AFIX   0
C26   1    0.236441    0.595601   -0.052596    11.00000    0.02457    0.03387 =
         0.03257   -0.00329    0.00468   -0.00032
AFIX  43
H26   2    0.215423    0.664894   -0.048298    11.00000   -1.20000
AFIX   0
HKLF 4


REM  GVS415aLT_0m in P2(1)2(1)2(1)
REM wR2 = 0.0621, GooF = S = 1.117, Restrained GooF = 1.117 for all data
REM R1 = 0.0236 for 4155 Fo > 4sig(Fo) and 0.0238 for all 4187 data
REM 273 parameters refined using 0 restraints

END  
     
WGHT      0.0335      0.7277 

REM Instructions for potential hydrogen bonds
EQIV $1 x+1/2, -y+3/2, -z
HTAB C1 Se1B_$1
HTAB C8 Se1A
HTAB C10 Se1A
HTAB C20 Se1B
HTAB C26 Se1B

REM Highest difference peak  0.335,  deepest hole -0.203,  1-sigma level  0.047
Q1    1   0.5144  0.3886  0.0781  11.00000  0.05    0.33
Q2    1   0.3544  0.8115 -0.0977  11.00000  0.05    0.32
Q3    1   0.4158  0.7425 -0.0642  11.00000  0.05    0.31
Q4    1   0.5765  0.5498  0.2131  11.00000  0.05    0.28
Q5    1   0.5919  0.3914  0.0687  11.00000  0.05    0.26
Q6    1   0.4519  0.8046 -0.0793  11.00000  0.05    0.25

  REM The information below was added by Olex2.
  REM
  REM R1 = 0.0236 for 4155 Fo > 4sig(Fo) and 0.0238 for all 24348 data
  REM 273 parameters refined using n/a restraints
  REM Highest difference peak 0.33, deepest hole -0.20
  REM Mean Shift 0, Max Shift 0.001.

  REM +++ Tabular Listing of Refinement Information +++
  REM R1_all = 0.0238
  REM R1_gt = 0.0236
  REM wR_ref = 0.0621
  REM GOOF = 1.117
  REM Shift_max = 0.001
  REM Shift_mean = 0
  REM Reflections_all = 24348
  REM Reflections_gt = 4155
  REM Parameters = 273
  REM Hole = -0.20
  REM Peak = 0.33
  REM Flack = -0.004(5)

  
