# Supplementary material for: A mixed phosphine sulfide/selenide structure as an instructional example for how to evaluate the quality of a model
Source: Acta Crystallogr E Crystallogr Commun. 2023 Mar 28;79(Pt 4):246–53. doi: 10.1107/S2056989023002700 (PMC10088320; doi:10.1107/S2056989023002700)
Supplement: Supplementary file 7 [file e-79-00246-sup7.txt]

TITL GVS415aLT_0m in P2(1)2(1)2(1)
    pk2674_attached2.res
    created by SHELXL-2019/2 at 11:22:11 on 15-Dec-2022
REM OMIT 1 0 2
REM OMIT 0 3 2
CELL 1.54178 12.2833 13.1643 14.2478 90 90 90
ZERR 4 0.0002 0.0002 0.0002 0 0 0
LATT -1
SYMM 0.5+X,0.5-Y,-Z
SYMM -X,0.5+Y,0.5-Z
SYMM 0.5-X,-Y,0.5+Z
SFAC C H P S Se
UNIT 104 88 8 4.51 3.49
EADP Se1A S1A
EADP Se1B S1B

L.S. 12
PLAN  5 0 0
SIZE 0.34 0.448 0.488
TEMP -100.15
CONF
LIST 6
HTAB
BOND $H
MORE -1
fmap 2
acta
REM <olex2.extras>
REM <HklSrc "%./GVS415aLT_0m.hkl">
REM </olex2.extras>

WGHT    0.025900    0.643700
FVAR       0.13398   0.48737   0.38606
PART 1
SE1A  5    0.560862    0.372816    0.126866    21.00000    0.03715    0.02613 =
         0.03379   -0.00221    0.00906    0.00630
SE1B  5    0.395532    0.818030   -0.041553    31.00000    0.03345    0.01676 =
         0.03670   -0.00140   -0.00109    0.00428
PART 2
S1A   4    0.554320    0.374787    0.137780   -21.00000    0.03715    0.02613 =
         0.03379   -0.00221    0.00906    0.00630
S1B   4    0.391712    0.805349   -0.040115   -31.00000    0.03345    0.01676 =
         0.03670   -0.00140   -0.00109    0.00428
PART 0
P1    3    0.538476    0.526186    0.156793    11.00000    0.02005    0.02090 =
         0.02484    0.00248    0.00225    0.00251
P2    3    0.445440    0.670069   -0.072090    11.00000    0.02037    0.02084 =
         0.02196    0.00001    0.00017    0.00016
C1    1    0.603558    0.603310    0.068385    11.00000    0.01790    0.02966 =
         0.02661    0.00058    0.00149   -0.00281
AFIX  43
H1    2    0.678166    0.615265    0.082046    11.00000   -1.20000
AFIX   0
C2    1    0.572591    0.647606   -0.011378    11.00000    0.01882    0.02702 =
         0.02566   -0.00159    0.00154   -0.00178
AFIX  43
H2    2    0.632873    0.674300   -0.045092    11.00000   -1.20000
AFIX   0
C3    1    0.611834    0.566929    0.261412    11.00000    0.01994    0.02717 =
         0.02377    0.00342    0.00205    0.00519
C4    1    0.641590    0.667437    0.274725    11.00000    0.04135    0.02882 =
         0.03418    0.00673   -0.01104    0.00305
AFIX  43
H4    2    0.622486    0.717086    0.229225    11.00000   -1.20000
AFIX   0
C5    1    0.699266    0.695835    0.354386    11.00000    0.04610    0.03419 =
         0.03966    0.00000   -0.01119    0.00206
AFIX  43
H5    2    0.719472    0.764842    0.363165    11.00000   -1.20000
AFIX   0
C6    1    0.727332    0.624147    0.420845    11.00000    0.02687    0.04996 =
         0.02526    0.00149   -0.00393    0.00588
AFIX  43
H6    2    0.767453    0.643338    0.475021    11.00000   -1.20000
AFIX   0
C7    1    0.696674    0.524839    0.407853    11.00000    0.03032    0.04823 =
         0.03176    0.01777   -0.00209    0.00776
AFIX  43
H7    2    0.715302    0.475575    0.453854    11.00000   -1.20000
AFIX   0
C8    1    0.639386    0.495338    0.329312    11.00000    0.02867    0.03160 =
         0.03497    0.01191    0.00237    0.00383
AFIX  43
H8    2    0.618731    0.426310    0.321502    11.00000   -1.20000
AFIX   0
C9    1    0.399314    0.566679    0.172590    11.00000    0.01954    0.02402 =
         0.02193    0.00043    0.00218    0.00032
C10   1    0.317680    0.494161    0.176141    11.00000    0.02755    0.02630 =
         0.03116   -0.00044    0.00446   -0.00497
AFIX  43
H10   2    0.335274    0.424196    0.170071    11.00000   -1.20000
AFIX   0
C11   1    0.210341    0.523704    0.188551    11.00000    0.02367    0.04247 =
         0.03930   -0.00194    0.00700   -0.00905
AFIX  43
H11   2    0.154201    0.474094    0.190052    11.00000   -1.20000
AFIX   0
C12   1    0.185136    0.625102    0.198708    11.00000    0.02059    0.05056 =
         0.03454   -0.00174    0.00534    0.00645
AFIX  43
H12   2    0.111475    0.645133    0.207103    11.00000   -1.20000
AFIX   0
C13   1    0.266020    0.697739    0.196780    11.00000    0.02985    0.02993 =
         0.03869   -0.00461    0.00237    0.00825
AFIX  43
H13   2    0.248108    0.767397    0.204846    11.00000   -1.20000
AFIX   0
C14   1    0.373514    0.669088    0.183066    11.00000    0.02557    0.02671 =
         0.03288   -0.00140    0.00021   -0.00221
AFIX  43
H14   2    0.429257    0.719055    0.180830    11.00000   -1.20000
AFIX   0
C15   1    0.488338    0.656838   -0.194159    11.00000    0.01963    0.03229 =
         0.02271   -0.00238   -0.00056   -0.00758
C16   1    0.558833    0.579111   -0.220958    11.00000    0.02552    0.04167 =
         0.03185   -0.00846   -0.00006   -0.00132
AFIX  43
H16   2    0.587584    0.533907   -0.175276    11.00000   -1.20000
AFIX   0
C17   1    0.586774    0.568163   -0.314837    11.00000    0.02897    0.06403 =
         0.04363   -0.02019    0.00728   -0.00325
AFIX  43
H17   2    0.635568    0.515905   -0.333409    11.00000   -1.20000
AFIX   0
C18   1    0.543774    0.633064   -0.381153    11.00000    0.03730    0.08049 =
         0.02570   -0.00688    0.00696   -0.02345
AFIX  43
H18   2    0.561814    0.624394   -0.445494    11.00000   -1.20000
AFIX   0
C19   1    0.475452    0.709668   -0.354842    11.00000    0.04517    0.05802 =
         0.02503    0.00840   -0.00216   -0.01770
AFIX  43
H19   2    0.447115    0.754619   -0.400930    11.00000   -1.20000
AFIX   0
C20   1    0.446956    0.722492   -0.261146    11.00000    0.03311    0.03236 =
         0.03100    0.00247   -0.00359   -0.00653
AFIX  43
H20   2    0.399384    0.775976   -0.243210    11.00000   -1.20000
AFIX   0
C21   1    0.346055    0.569619   -0.057385    11.00000    0.02447    0.02558 =
         0.02230   -0.00103    0.00152   -0.00306
C22   1    0.376906    0.467939   -0.061656    11.00000    0.03332    0.02707 =
         0.03205   -0.00129    0.00620    0.00006
AFIX  43
H22   2    0.451777    0.450049   -0.064155    11.00000   -1.20000
AFIX   0
C23   1    0.297591    0.392962   -0.062236    11.00000    0.04963    0.02917 =
         0.03475   -0.00359    0.00873   -0.00891
AFIX  43
H23   2    0.318227    0.323468   -0.064780    11.00000   -1.20000
AFIX   0
C24   1    0.189191    0.418839   -0.059142    11.00000    0.04574    0.04607 =
         0.03749   -0.00640    0.00815   -0.02486
AFIX  43
H24   2    0.135332    0.367069   -0.060500    11.00000   -1.20000
AFIX   0
C25   1    0.157908    0.519709   -0.054066    11.00000    0.02540    0.06000 =
         0.04482   -0.00656    0.00439   -0.01141
AFIX  43
H25   2    0.082874    0.536992   -0.051576    11.00000   -1.20000
AFIX   0
C26   1    0.236435    0.595595   -0.052620    11.00000    0.02547    0.03438 =
         0.03268   -0.00325    0.00449   -0.00040
AFIX  43
H26   2    0.215389    0.664886   -0.048398    11.00000   -1.20000
AFIX   0
HKLF 4


REM  GVS415aLT_0m in P2(1)2(1)2(1)
REM wR2 = 0.0533, GooF = S = 1.099, Restrained GooF = 1.099 for all data
REM R1 = 0.0209 for 4155 Fo > 4sig(Fo) and 0.0211 for all 4187 data
REM 279 parameters refined using 0 restraints

END  
     
WGHT      0.0259      0.6437 

REM Instructions for potential hydrogen bonds
EQIV $1 x+1/2, -y+3/2, -z
HTAB C1 Se1B_$1
HTAB C1 S1B_$1
HTAB C8 Se1A
HTAB C8 S1A
HTAB C10 Se1A
HTAB C10 S1A
HTAB C20 Se1B
HTAB C20 S1B
HTAB C26 Se1B
HTAB C26 S1B

REM Highest difference peak  0.254,  deepest hole -0.232,  1-sigma level  0.040
Q1    1   0.5777  0.5491  0.2144  11.00000  0.05    0.25
Q2    1   0.5158  0.3866  0.0793  11.00000  0.05    0.24
Q3    1   0.3476  0.8038 -0.0864  11.00000  0.05    0.23
Q4    1   0.4728  0.6618 -0.1339  11.00000  0.05    0.22
Q5    1   0.5591  0.5762  0.1076  11.00000  0.05    0.20

  REM The information below was added by Olex2.
  REM
  REM R1 = 0.0209 for 4155 Fo > 4sig(Fo) and 0.0211 for all 24348 data
  REM 279 parameters refined using n/a restraints
  REM Highest difference peak 0.25, deepest hole -0.23
  REM Mean Shift 0, Max Shift 0.001.

  REM +++ Tabular Listing of Refinement Information +++
  REM R1_all = 0.0211
  REM R1_gt = 0.0209
  REM wR_ref = 0.0533
  REM GOOF = 1.099
  REM Shift_max = 0.001
  REM Shift_mean = 0
  REM Reflections_all = 24348
  REM Reflections_gt = 4155
  REM Parameters = 279
  REM Hole = -0.23
  REM Peak = 0.25
  REM Flack = 0.018(5)

  
